# Supplementary material for: Super-enhancer profiling reveals ThPOK/ZBTB7B, a CD4+ cell lineage commitment factor, as a master regulator that restricts breast cancer cells to a luminal non-migratory phenotype
Source: Cell Mol Life Sci. 2025 Nov 13;82(1):397. doi: 10.1007/s00018-025-05913-4 (PMC12615902; doi:10.1007/s00018-025-05913-4)
Supplement: Supplementary file 11 — Supplementary file11 (XLSX 1619 KB) [file 18_2025_5913_MOESM11_ESM.xlsx]

## Sheet: TableS2_signal_SE_scaled.txt
Region	BT474	BT483	BT549	CAL51	HCC1569	HCC1954	HMEC	HS578T	MCF10A	MCF7	MDAMB231	MDAMB468	SUM149	SUM159	T47D	ZR751	ZR7530
chr1_564236_570517	-2.78885	-2.75406	-2.34999	-2.20772	-1.7545	-3.41937	-3.37204	-1.83885	-2.52479	-3.14354	-3.89102	-2.48052	-3.07185	2.27067	-4.44273	-2.55701	-4.91642
chr1_838724_881656	0.776044	0.388759	0.690468	-0.0311994	-0.452409	-0.766936	-1.51812	-1.37266	-0.40288	-0.736014	-1.13192	-1.19915	-0.603399	-0.104305	0.445534	0.54007	0.173763
chr1_892483_916850	0.918192	0.633648	0.211309	-0.247661	0.527188	-0.0253474	0.344072	-0.323583	0.73095	-0.170655	-0.103518	-0.502724	0.332897	0.390263	0.328218	0.409586	0.686175
chr1_930500_962271	1.1971	0.981443	0.614573	0.889341	0.898815	0.763784	0.426549	-0.194031	1.02395	0.918317	0.300306	0.497622	0.724918	0.645224	0.70308	0.620867	0.535804
chr1_993344_1019173	1.44064	0.880778	-0.246072	0.00182597	0.278896	0.383542	-0.54891	0.0627086	0.213642	1.12532	-0.338879	0.0391502	0.501599	0.0765976	0.91652	0.63494	0.684246
chr1_1049315_1082607	0.988941	0.140151	-0.839756	-0.106968	-0.344986	-1.25936	-1.04785	-1.02121	-0.109848	-0.0803934	-1.1172	-0.888037	-0.983771	-0.908394	-0.189515	0.0494063	0.124593
chr1_1091313_1105497	1.18136	1.00871	-0.183338	0.86172	0.594057	-0.143995	-0.458324	-1.16047	0.110602	0.603586	-0.047066	0.907364	1.10675	-0.995533	0.964793	0.636195	0.926108
chr1_1234685_1300760	0.835655	0.66072	0.404925	0.295665	0.227304	-0.140479	0.567738	0.327587	1.04935	-0.0991388	0.191288	-0.333842	0.771239	0.34277	0.68465	0.405371	0.843321
chr1_1309097_1312022	1.40125	1.44905	1.5081	1.43477	1.29574	1.03177	1.30713	1.93797	1.59781	1.15811	0.928314	0.887371	1.28768	1.39491	1.39308	0.905978	1.59844
chr1_1332296_1343962	1.1065	0.916275	1.20282	0.991013	0.821127	0.63694	0.669135	0.988878	1.10403	0.722454	0.633307	0.393702	0.999251	0.989231	1.07401	0.641325	1.24279
chr1_1362708_1372444	1.12301	1.01092	-0.272214	0.0620536	1.17895	1.12101	-0.119213	-0.711503	-0.729834	-0.0619176	0.215161	1.33673	-0.0431338	-1.14834	1.33615	0.839893	1.71933
chr1_1446172_1449359	1.55161	1.51093	1.69385	1.25799	1.377	1.07131	1.39673	1.98155	1.55456	1.23709	0.994401	1.07501	1.35511	1.61408	1.42708	1.12292	1.53009
chr1_1508951_1511252	1.66574	1.79996	1.90241	1.6012	1.90429	1.3933	1.80425	2.22213	1.58841	1.75372	1.25253	1.2945	1.57763	1.84779	1.65676	1.17954	1.5305
chr1_1549653_1552609	1.56724	1.5938	1.38564	1.44836	1.34142	0.957397	1.45813	1.8431	1.88262	1.22191	1.07958	0.7457	1.14965	1.52089	1.33617	1.17668	1.58191
chr1_1616270_1626000	0.945446	0.923339	1.35161	1.0472	0.897952	0.576891	1.18509	1.23552	1.38498	1.0873	0.803473	0.513293	0.518206	0.952872	0.820114	0.747532	1.44089
chr1_1671333_1679216	1.03939	1.21192	1.33959	0.868982	1.07643	0.626801	1.11239	1.02818	1.39869	1.11882	0.797957	0.42424	0.748256	1.18002	1.00178	0.853829	1.31446
chr1_1688808_1716011	0.819894	0.499111	0.268108	0.0719288	0.287511	0.00921533	-0.00109815	-0.638556	0.634607	1.08005	0.0188848	-0.027039	0.188038	0.122287	0.760222	0.43785	0.201239
chr1_1784119_1802001	-0.0430933	-0.108829	-0.822571	-0.0852385	-0.313051	-0.831005	-0.619782	-0.7591	-0.847844	1.17032	-0.910223	-0.681331	-1.20761	-1.36702	0.168963	-0.190951	-0.021164
chr1_1820531_1824234	1.44693	1.20321	1.82265	1.68844	1.41046	1.34274	1.59628	1.38068	1.66857	0.763387	1.11445	1.27713	1.01546	1.87522	1.09491	1.17169	1.38965
chr1_2063883_2068222	1.18404	1.13903	-0.0896506	0.279502	1.34171	-0.359876	0.627228	0.814417	0.0977402	1.51924	-0.371672	0.289797	-0.0993219	-0.779338	-0.30773	0.084669	1.99196
chr1_2117552_2146856	0.656052	0.234739	0.677255	0.897774	0.351166	-0.418306	0.265291	0.716941	0.767628	-0.350688	0.261488	-0.366006	0.10347	0.38762	-0.0122839	0.412821	1.062
chr1_2157782_2169063	0.818272	0.180191	0.948941	0.662647	0.872062	0.185924	1.02752	0.676377	1.22028	-0.11885	0.616482	0.668926	0.775694	1.07856	0.583828	0.81799	1.57193
chr1_2342920_2348684	1.31802	0.889351	1.10665	0.975286	0.932284	0.0630853	1.00526	0.402694	1.42452	0.592006	0.655506	0.665464	1.38504	0.962537	0.734955	0.965202	1.1546
chr1_2358182_2364387	-0.670598	-1.38147	-1.65188	-1.1222	-0.87555	-2.22406	1.39528	-2.3939	1.56635	-1.97051	-2.13355	-1.26282	-1.66897	-1.68171	-1.79324	-0.964252	-0.135809
chr1_2472717_2519262	0.474731	0.413517	-0.608937	1.06405	-0.235021	-0.94341	-0.283782	-0.900691	0.232781	-0.257485	-0.0409304	0.0933462	-0.654308	-0.408875	-0.1293	0.224626	0.271374
chr1_3227619_3236765	-0.575538	-1.24092	1.38689	-1.24746	-1.12053	-0.690528	-2.32486	0.099543	-1.11512	-1.19656	-1.71335	-2.0069	-1.36004	-0.45732	-2.02484	-0.793922	-0.458428
chr1_3410216_3475171	0.35321	-0.564135	1.15187	-0.699698	-0.640052	-0.441242	-1.02222	0.194375	0.425447	-0.956255	-1.88412	0.0299473	-0.100093	-0.953991	-0.551769	-0.193819	-0.127685
chr1_3596847_3637377	0.0848852	-0.726521	-1.47727	-0.813359	-0.777495	-1.43045	0.103377	-2.01825	1.20072	-1.29185	-2.07033	-0.456478	-1.50722	-1.46267	-0.365672	-0.577705	0.0497236
chr1_6257859_6267577	0.575308	0.431284	0.933241	1.4407	0.713299	0.672838	0.587006	0.77442	1.04295	0.772917	0.595801	0.557655	1.03414	1.09379	1.12481	0.702702	0.642741
chr1_6472191_6500577	0.936809	0.150548	-1.54809	-1.06493	-0.529837	0.0262308	0.593863	-1.54493	0.789542	0.139216	-0.843802	0.382682	-0.329096	-1.53781	0.295796	0.644403	0.0220954
chr1_6543838_6558684	0.453148	0.378335	0.25768	0.327054	0.399249	-0.253665	1.72082	0.437811	1.65043	-1.27826	-0.0302552	-0.16817	0.039174	-0.0172556	0.659381	0.36345	1.5591
chr1_6639126_6687113	0.657256	0.5702	0.650247	0.413514	0.659343	-0.00189592	0.784502	0.130795	0.925371	0.0660807	0.341621	0.194578	0.254724	0.259749	0.549454	0.401538	0.969577
chr1_7323925_7328770	0.126585	0.159831	1.07026	-1.16691	-0.103266	-0.995165	0.609518	-0.575001	-0.219177	0.457756	-1.64953	-1.97206	1.58377	1.05023	-1.10384	0.651384	1.07582
chr1_7350847_7364522	-1.09046	-1.36516	1.35459	-1.38744	-0.710463	-2.00244	-1.40463	-0.0181594	-0.988211	-1.30208	-1.85187	-2.11265	0.961848	0.637953	-1.52861	-0.939855	0.449392
chr1_7513858_7534176	0.0295596	-0.798211	0.464967	-1.43296	-0.922726	-0.541013	-0.780069	0.849568	-0.620479	-1.18288	-2.41788	-1.84388	1.12374	-0.635831	-1.30862	-0.689999	0.950824
chr1_7608423_7616647	0.217603	-0.0898714	0.418037	-1.09618	-0.633183	0.673776	0.331751	-1.02571	-0.205838	0.292334	-1.6376	-2.28097	1.09775	0.318092	-1.25093	-0.42308	1.1182
chr1_8062673_8203503	-0.174047	-0.681231	0.676038	0.67405	-0.27951	0.73038	0.486798	0.298796	-0.00963777	0.339697	0.717985	0.994363	0.469845	0.81664	0.018688	-0.183358	0.574602
chr1_8213268_8286186	-0.150018	-0.481055	0.627056	0.250693	0.0234024	0.494774	0.0514616	-0.526676	0.00607574	0.216092	0.642223	0.972492	0.786537	0.866892	-0.576122	0.0916008	0.467972
chr1_8453760_8485325	0.204398	-0.831084	0.744973	-0.173857	-0.72567	0.0890222	-0.466683	0.434827	-0.380314	0.276581	0.0386847	-0.0721561	-0.290769	0.866426	-0.438132	0.067343	0.0708082
chr1_8718948_8731351	-0.901301	-1.17286	1.04141	-0.432161	-1.28607	0.22879	0.664091	-0.0167199	-0.219999	-0.571584	0.0193695	-0.382451	-0.228648	-0.0154017	-0.899628	-0.949773	-0.0905171
chr1_8759624_8775117	0.359743	0.497319	0.464238	0.776819	-0.318702	0.504504	0.0849448	0.0580182	-0.23797	1.26597	0.405299	0.806054	-0.0646384	0.2202	0.760719	0.506902	-0.196131
chr1_8917191_8976192	0.385884	-0.147701	1.22925	0.37715	0.293289	0.656515	0.757172	0.440503	0.551013	0.640905	0.567885	0.739155	0.699273	0.683008	0.47541	0.316299	0.662988
chr1_9032865_9050714	-0.447486	-1.33736	1.03402	-1.01209	-0.534348	-1.17795	-0.661725	-0.0434379	-0.194485	-1.15681	-0.409451	-0.151191	-0.853687	-0.592002	-0.965464	-0.725508	-0.0801355
chr1_9169514_9190580	0.707877	0.252449	-0.277518	-0.54759	0.061613	-0.53269	-0.399457	-0.787766	0.625807	1.15716	-0.349735	0.0278569	0.0631722	-0.356722	0.434708	0.537107	0.263536
chr1_9745395_9762542	-0.316194	-0.875862	0.772843	-0.63046	-0.134989	-1.35744	-0.0524241	0.0591245	-0.0909037	-1.32972	-0.258238	-0.967295	0.864334	-1.22759	-0.726159	-0.280016	0.34465
chr1_9881935_9913996	0.497062	-0.0768113	-0.64888	-0.735763	-0.240184	0.184571	0.852052	-1.05738	0.517112	-0.10859	-0.561731	0.238954	0.607789	-0.869003	-0.233488	0.386754	0.12415
chr1_9924314_9972318	0.124862	-0.631623	0.104981	-0.357488	-0.545818	0.0297094	0.184872	-0.496797	0.158211	-0.308549	0.393783	-0.0593389	0.114926	-0.981884	0.174116	-0.0555188	0.553689
chr1_10566986_10591921	-0.433007	-0.323052	1.0188	-0.73237	-0.293274	-0.190119	-0.335031	-0.152785	-0.637036	0.738698	0.551772	-0.310115	0.162945	0.658363	0.816731	0.529731	-0.290868
chr1_10693216_10705838	0.838307	-0.296661	-0.550459	-0.494133	-0.361072	0.15038	1.21203	-0.67865	1.11647	-0.326852	-1.62246	-0.0582584	0.451652	-1.5674	0.64954	-0.459167	0.116184
chr1_10751852_10765446	1.01532	0.0296918	-0.417478	-0.482793	0.429948	0.646911	-0.536664	-1.50193	-0.249021	0.504037	-1.09151	1.24919	-0.87363	-1.01979	0.515301	0.637494	-0.238925
chr1_10779473_10814225	0.615488	-0.0521141	-1.03877	-0.913127	-0.535749	-0.97742	-0.398986	-1.29298	0.0478169	-0.252703	-1.86467	0.135762	-0.755367	-1.35884	-0.081211	-0.259421	-0.159215
chr1_10853207_10865614	1.01645	0.943378	-0.640731	-1.13753	-0.636594	-0.427849	0.105821	-1.65109	0.936549	0.362189	-0.974237	0.714848	-0.0269376	-0.943995	0.696272	0.956315	-0.193155
chr1_10949047_10971131	0.946837	0.196938	0.223338	-1.0059	0.785942	0.335796	0.790372	-1.0172	0.9267	0.155353	-1.62044	0.362285	0.704022	-1.46022	0.091488	0.515773	0.415517
chr1_11071619_11073722	1.4975	1.53806	1.70702	1.73926	1.92398	1.19077	1.37988	2.06033	1.66347	1.18026	1.24251	1.24367	1.70817	1.57323	1.6096	1.05933	1.54199
chr1_11978555_12001440	0.220945	-0.179039	0.283725	0.446813	0.712287	0.149927	-0.211722	-0.0175013	0.192099	-0.887651	0.235351	0.565522	0.768971	0.300626	-0.0214991	0.123878	0.833996
chr1_12506445_12550100	-0.629026	-1.19872	0.604086	0.73614	-0.733292	0.937584	-0.45915	0.0511028	-0.636875	-0.159665	-0.617264	1.13959	-0.523563	-1.05685	-0.860094	-0.916159	0.492642
chr1_12608568_12618386	0.252573	-0.486614	0.688863	0.44348	0.089143	-0.275709	-1.25543	0.927509	-0.537216	-0.250691	-1.19342	0.917519	-0.57778	-1.48371	-0.769315	-0.182977	1.10565
chr1_12647089_12665421	0.113852	-0.297148	0.721694	0.0505115	-0.0322875	0.918739	0.146068	0.362052	0.510186	-0.198327	-0.611054	0.847839	0.0483445	-0.155877	-0.617337	-0.389466	1.46674
chr1_12670945_12683464	0.586206	-0.861551	0.938378	0.963997	0.548248	1.37319	0.993519	0.483881	1.11054	0.266755	-0.200176	1.21992	0.318423	0.479382	0.365802	-0.113356	1.63255
chr1_13909547_13934036	-1.11692	-1.37782	-1.73723	0.40481	-1.15752	-2.16283	0.344192	-1.00292	0.795889	-1.08271	-2.14684	-1.56051	-1.40708	0.358321	-1.2663	-0.835706	-1.00354
chr1_15231760_15241745	-0.159584	-0.119429	-0.998836	-0.139651	0.35442	0.582593	1.42056	-1.48162	0.431367	-0.618005	-1.81395	0.847307	-1.34446	-1.78108	0.182437	-0.384774	-0.197722
chr1_15413222_15425693	-0.61633	-0.28421	-1.42872	1.52468	-0.62478	-1.03065	-1.5841	-1.94569	-1.40221	-0.578457	-2.11652	-0.0892843	-1.43778	-1.64493	0.0497755	-0.744133	-0.518031
chr1_15515062_15537485	-0.525637	-0.263716	-1.37847	0.0934463	-0.635519	0.925039	-1.08338	-1.22933	-1.41007	0.216994	-1.2647	0.470418	-0.241668	-1.60396	-1.00176	0.0969605	-0.0621469
chr1_15649635_15686124	-0.515306	-0.868851	-0.76849	-0.0115248	-0.456816	-0.289762	-0.711797	-0.122925	-0.49505	-0.838437	0.29601	-0.684068	1.10756	0.668163	-1.1155	-0.820373	0.264211
chr1_15733879_15756588	0.486481	-0.167477	0.466559	0.104693	0.17599	-0.21698	0.168857	-0.210333	0.560274	-0.50219	0.298505	-0.522859	1.22719	0.487343	-0.589276	0.0315692	0.909076
chr1_16004828_16012149	0.968511	0.396841	1.45392	0.602641	1.03665	0.731585	1.38056	1.34289	1.28534	0.110818	0.530781	0.242758	0.724032	0.684732	-0.0629988	0.752113	0.811979
chr1_16082230_16095134	0.418418	-0.370902	0.347224	0.305658	0.781169	-1.02404	1.49908	0.356841	1.19538	-0.90031	-0.785509	0.302529	0.449518	-0.373627	-0.260236	-0.360261	0.445692
chr1_16110750_16129836	0.0119305	-0.854296	0.894204	-0.572339	0.592084	0.693661	0.943935	0.835883	0.661763	0.822368	0.287615	0.309131	1.1683	0.79075	-0.194093	-0.422461	0.361799
chr1_16152544_16178339	1.03637	0.898367	0.842779	0.974859	0.905672	0.895872	1.07842	0.426018	0.919385	1.16752	0.578626	0.686387	0.853288	0.910879	1.05201	0.972816	0.905572
chr1_16273827_16283481	-0.0142123	-1.06802	-0.760124	-0.319215	-0.659392	-1.11969	1.42948	1.08338	1.09328	-0.80886	0.78138	-0.421549	1.26898	1.16686	0.0321058	-0.36935	0.616062
chr1_16447642_16517108	0.741771	-0.397291	1.31615	0.861795	0.450791	0.625004	0.851757	0.293076	0.773862	0.585177	0.842204	0.267454	1.29953	1.01483	-0.37558	0.216108	1.08626
chr1_16839031_16842929	1.01313	1.27139	0.909899	1.39283	1.44059	0.973041	1.17796	1.7293	1.30124	1.82258	0.675618	0.697829	1.3024	1.53534	1.29805	1.73878	1.40539
chr1_16933020_16951728	0.558997	0.526286	0.19474	0.601587	0.14422	-0.377006	0.101589	0.265349	0.852069	0.513579	-0.000599692	-0.66523	0.720224	0.297568	0.577843	1.16128	1.1228
chr1_16969280_16974794	1.03652	0.929302	1.11673	1.54441	1.34363	0.256064	0.906966	1.61669	1.427	0.550715	0.789726	-0.168803	1.40126	1.60816	1.27127	1.41817	1.88979
chr1_16991638_16994394	1.10551	1.4389	1.10974	1.50633	1.59416	1.1464	1.3719	1.92044	1.4488	1.87305	0.874029	0.957545	1.48243	1.73982	1.46904	1.79423	1.6379
chr1_17022554_17048362	0.546115	-0.0799399	-1.57444	-0.29094	0.355219	-1.14956	-1.40075	-2.59023	-0.712409	-0.319515	-1.76029	-0.408477	-0.961349	-1.11441	0.274547	0.831096	0.890839
chr1_17065560_17068764	1.02003	1.41713	0.956854	1.41305	1.52089	1.06105	1.28578	1.84561	1.42207	1.81688	0.805739	0.900631	1.38797	1.68401	1.43624	1.71582	1.57355
chr1_17085866_17114395	-1.03707	-0.730868	-0.46757	0.761299	-0.135507	-0.69712	-0.909345	-0.391611	-0.926701	-1.44879	-0.961737	0.205004	0.310328	-0.24608	-1.05654	-0.767325	0.059196
chr1_17215078_17253785	0.581176	0.370396	0.168093	0.442913	0.508994	-0.0680707	0.453409	0.601672	0.688366	0.584737	-0.0132068	-0.145014	0.456273	0.385527	0.640006	0.768933	0.883004
chr1_17303430_17312954	-0.737946	-0.475143	1.36755	0.324351	0.112721	-1.00944	0.341702	1.01255	-0.697379	-1.10584	-0.180555	-0.0486316	0.146563	-1.28635	-0.471108	-0.3199	1.07981
chr1_17451686_17461194	-0.928872	-1.3128	1.22465	0.232222	-0.327756	0.432184	-0.346528	0.328848	-0.825499	-1.42488	0.50653	0.480009	0.390185	0.901061	-1.02547	-0.687924	-0.276142
chr1_17509529_17543318	-0.345657	-1.42847	0.749565	-0.573824	-0.643741	0.909858	-0.709884	0.00345794	-0.234657	-1.43456	0.191131	0.582737	0.421069	0.186448	-1.08402	-0.776123	-0.156613
chr1_17550867_17579611	0.163593	-0.83498	1.01415	-0.576473	-0.485214	0.669603	-0.234091	-0.156812	-0.286907	-0.0523952	-0.358017	0.576962	0.573074	0.57976	-0.180547	-0.154056	0.0429377
chr1_17762647_17771448	0.95192	0.874848	1.23212	1.38573	1.47677	1.18715	1.64637	0.458394	1.08536	1.25869	0.709972	1.40287	1.19397	1.2517	1.30536	1.24756	1.20534
chr1_17843064_17897524	0.394819	0.0696049	-1.33306	-1.12081	0.362927	0.337718	-1.21641	0.0892897	-0.714094	0.807884	-1.19728	0.929272	-0.455177	-0.332786	0.0792248	0.456615	0.464221
chr1_18987914_19001520	0.687317	0.150704	-1.50225	-1.51199	-0.410472	0.7951	-0.711093	-1.71579	-0.0434357	0.834603	-2.36854	0.920183	0.468773	-1.99474	0.648768	1.23078	-0.45688
chr1_19227148_19293085	0.315977	-0.211346	0.354959	-0.629888	0.640334	0.0683439	0.662707	0.00790487	0.312672	-0.830487	0.139793	0.430666	0.122272	-0.571245	-0.174343	0.274966	0.818549
chr1_19332022_19339906	0.971002	0.612094	0.826035	-0.795814	0.826633	1.61024	0.41306	1.15842	0.406362	1.25621	0.617086	1.16348	0.95505	1.05232	0.706855	0.849983	0.998107
chr1_19965770_19979776	0.227875	0.11331	-0.0413234	-0.827207	0.157916	-1.174	0.950522	-0.413377	1.28527	-0.652018	-0.312323	-0.42059	0.575995	-0.214419	0.117466	0.258055	0.405693
chr1_20478089_20485894	-0.123533	-0.623708	-1.2237	-1.60986	-0.771966	1.52475	-2.10546	-0.836878	-0.977574	-1.24282	-0.148417	0.250778	-0.654568	-1.37632	-1.09361	-0.232941	-0.275002
chr1_20533390_20540789	-0.318034	-0.0189751	-1.44921	-1.52288	-1.07282	1.45659	0.518005	0.24292	0.0157208	0.520821	-1.45162	0.808619	1.51314	-1.28004	-0.647816	0.349477	-0.43444
chr1_20801011_20835227	0.536635	0.371	-0.37973	-0.850555	-0.159616	0.692524	0.221004	-0.0162922	-0.547782	-0.40353	0.0509756	-0.583401	1.02676	-0.120538	0.145964	0.65404	0.272521
chr1_20926068_20941887	-0.347407	-0.027543	-1.34064	-1.04449	-0.574687	0.609438	0.399316	1.09358	0.317654	0.667863	0.539202	-0.239781	1.29456	1.21199	-0.350637	-0.0947851	0.046937
chr1_21558726_21618349	0.692327	-0.0377415	-1.03531	0.0763115	-0.637485	-0.892197	-0.236253	0.179831	-0.778529	0.547425	-0.397049	0.384096	-0.128283	-0.203126	-0.345381	0.393139	0.302813
chr1_21635456_21673349	0.812071	0.0382107	0.156342	0.122389	0.0237333	0.186061	-0.451099	0.453038	-0.0630585	0.670896	0.365559	0.96397	0.594242	0.432097	-0.292315	0.918212	0.744751
chr1_21892403_21901976	-0.564077	-1.36637	-1.11316	-0.555872	-0.549308	-1.74602	-1.04071	1.10904	-1.03793	-1.57824	-1.96181	-0.533501	-0.873946	-1.52327	-1.2548	-0.674793	0.135756
chr1_21940023_21979999	0.860925	-0.1903	-1.33367	-1.04446	-0.37488	-0.321866	-1.59546	-0.919585	-0.92939	0.225098	-1.78169	-0.332826	-0.126112	-1.67502	-0.170531	0.749851	-0.0019401
chr1_22107564_22115966	0.983283	0.599368	0.740606	1.05653	0.500725	1.01255	1.34063	1.10342	1.1329	1.02307	0.686237	0.384737	1.14583	0.725828	0.874965	0.877882	0.76414
chr1_22252510_22267603	0.377241	-0.342982	-0.0658653	0.825776	0.237492	-0.401034	1.17118	0.948721	0.949328	-0.251392	0.584508	0.374151	0.684974	0.384652	0.0383193	0.147621	0.8858
chr1_23150859_23162108	0.352085	0.16237	-1.32358	-1.03074	-0.618088	1.17514	0.981047	-0.279758	0.753441	0.761243	0.0175403	1.17366	0.677477	-0.535156	0.426185	0.616816	-0.130479
chr1_23425159_23459959	-1.34447	-1.35216	-1.16275	-0.643118	-1.32471	-0.308726	0.597306	-0.233805	-0.477241	-1.12692	0.0703055	-0.618007	-0.963917	-0.0242763	-0.837296	-1.08234	-0.447743
chr1_23510634_23529458	-0.800663	-0.985403	0.647188	-0.494732	-0.921719	0.840643	0.203604	1.34798	-0.160411	-0.363086	0.492866	-0.438165	1.02187	0.886921	-0.660885	-0.480217	0.234289
chr1_23668640_23672545	1.35034	1.44638	1.79132	1.885	1.20868	1.47954	1.58333	1.62469	1.62322	1.2821	1.26869	1.46545	1.57367	1.80983	1.43612	1.58402	1.04079
chr1_23691775_23731773	0.348106	-0.380029	-0.0542227	-0.23463	-0.056142	0.0712546	0.340302	0.0372787	0.501841	-0.375841	0.291961	0.125182	0.224709	0.509562	-0.0503214	0.269527	0.793084
chr1_23846456_23867437	0.497913	-0.287357	0.242073	0.363985	-0.270588	-0.425116	-1.15937	-0.746638	-0.257828	-0.23203	-0.898857	0.875154	0.585067	0.0878602	0.291692	0.854164	0.277423
chr1_23871090_23930183	0.497159	0.396438	1.02874	1.12593	-0.306442	0.228036	0.763988	0.540769	0.537556	1.08559	-1.00177	0.64844	0.935205	0.779129	0.421806	0.114009	0.349157
chr1_24116099_24128775	0.869747	0.642279	0.938678	0.803807	0.65826	0.758585	1.06422	0.402781	1.09525	0.292955	0.785232	0.515341	1.0807	1.05977	0.827564	0.739793	1.45574
chr1_24277061_24312502	0.381054	0.32952	0.679198	1.47055	0.0750127	0.344993	0.583203	0.544864	0.502872	0.765956	0.570797	0.546621	0.518563	0.706703	0.883172	0.611768	0.350793
chr1_24329424_24355193	0.0743068	-0.484338	0.744316	1.29557	-0.37582	-0.127606	-0.673075	0.237401	-0.791289	0.887869	-0.339143	0.954448	0.183491	0.236565	0.478579	0.284308	0.174254
chr1_24603694_24649234	-0.388253	-0.660672	0.404801	0.896921	-0.26927	0.101435	0.490623	-1.06413	0.759554	-0.538442	-1.1001	0.767311	0.315094	0.222685	-0.377713	0.424369	0.179224
chr1_24738326_24746266	0.348903	0.382127	-0.440535	0.123424	0.336889	0.951342	1.19375	0.952989	0.94827	-0.226539	0.990774	0.98751	0.64364	0.649705	1.03517	0.569352	1.37972
chr1_24967702_24971059	1.48652	1.52063	1.72514	1.69615	1.39829	1.44512	1.53915	1.7537	1.53514	1.61042	1.26653	1.33139	1.90352	1.54249	1.37247	1.3303	1.78547
chr1_25028132_25055218	0.0790128	-0.728096	-1.20828	0.260539	0.0359736	-0.39136	0.124742	0.253405	-1.03705	-0.258112	0.802234	-0.224504	0.665405	0.182296	-0.281509	0.357174	0.955421
chr1_25343217_25360388	-0.951684	-1.39989	-0.77832	-1.05702	-0.465178	-1.12364	-1.83831	0.555415	-1.23559	-1.21461	-1.56796	0.688146	1.03557	-1.04766	-1.22096	-0.887736	0.649721
chr1_25521650_25528165	-0.954692	-0.832084	-1.50866	-0.91713	0.282147	-0.963235	-0.689241	-0.954804	-1.2196	-1.39326	-2.25025	1.30348	-0.130895	-1.77406	-0.81906	-0.400185	-0.00107456
chr1_25558071_25575075	0.621956	0.726265	0.805383	0.791828	0.379489	0.328014	0.681395	0.616815	0.649131	0.570024	0.465787	0.687991	0.658911	0.429264	0.880487	0.305134	0.811294
chr1_25863947_25901293	0.606581	-0.326464	-0.523136	-0.357376	-0.4378	-0.322933	0.198304	-0.18399	-0.0276504	-0.260572	-0.418179	-0.165475	0.766209	-0.191914	-0.29705	0.142534	0.493461
chr1_26215025_26239825	0.403263	-0.311674	0.866708	0.87995	-0.0425383	0.51188	0.378709	0.0162343	0.386164	0.251399	0.348554	0.274626	0.636694	0.0299034	0.14692	0.0485647	0.232077
chr1_26346441_26355920	-1.0716	-0.782542	-1.34325	-0.667761	0.333036	-1.75702	-1.19796	-0.559643	-1.33564	-1.55039	-1.47458	-1.18549	-0.819086	-1.66565	-0.569468	-0.450102	1.73566
chr1_26600460_26612680	0.272862	0.00585585	0.820337	0.783312	0.347947	0.902372	1.40341	0.730609	1.11921	-0.210329	0.964143	-0.21168	1.18727	1.28874	0.133044	0.272578	1.52685
chr1_26735165_26748868	-1.20975	-0.816962	-1.50973	1.88535	-1.12851	-1.61434	-1.54001	-1.05289	-1.34819	-1.45979	-2.17389	-1.17248	-1.53518	-1.61386	1.00971	-0.930884	-0.64535
chr1_26849637_26883717	0.308482	-0.852926	-0.668978	0.0704921	-0.166455	-0.583416	0.903874	-1.01401	0.564116	-0.734849	-0.591643	-0.397043	0.240866	-0.353003	-0.254373	0.0113836	0.565004
chr1_26944883_26949566	1.27584	1.3165	1.83038	1.89504	1.30174	1.40923	1.69684	1.27624	1.63863	1.37995	1.05961	1.60992	1.57034	1.63366	1.50163	1.44583	1.34497
chr1_27013752_27035244	1.00814	0.899908	1.23333	1.57989	0.723321	1.06258	0.885684	0.580442	1.01942	0.913849	0.753329	1.17295	0.92431	1.05968	1.17	1.00635	0.751028
chr1_27097282_27100764	-1.12639	-1.18853	0.522177	-0.510754	-0.479443	0.00541559	0.431686	1.88462	-0.913541	-0.127336	0.438809	-1.09178	0.449224	-1.01658	-0.431975	-0.792095	1.18436
chr1_27110262_27116839	1.07866	0.743149	1.69394	1.70211	0.879139	1.2192	1.2733	1.71708	1.2729	0.894702	1.08173	1.0657	1.27226	1.384	1.23953	1.0803	1.38144
chr1_27173233_27205774	0.583146	-0.257538	0.113944	0.0106542	-0.24313	0.927668	1.44339	-0.13013	1.13061	0.418992	-0.0567583	0.735541	1.12221	-0.0534525	0.356562	0.543059	0.426323
chr1_27316651_27340675	0.665164	0.204185	0.594495	-0.243933	0.484046	-0.212663	1.22427	0.438612	1.20598	0.0348171	-0.390519	0.75085	1.28595	0.556337	0.73979	0.479632	1.43925
chr1_27457019_27493940	0.378467	-0.0361933	-0.480312	-0.374626	-0.22961	0.068326	0.0643345	-0.451671	-0.00417621	0.691879	-0.590777	0.167179	0.108587	-0.21479	0.438316	0.663596	0.0762216
chr1_27843475_27904670	0.741426	-0.404605	0.695142	0.580571	0.0171364	0.106188	0.770605	0.2542	0.954498	0.606618	0.263775	-0.23084	0.643834	0.244652	0.085418	0.140002	0.727846
chr1_27976291_27990093	-0.185692	-0.204648	-0.194764	-0.121659	0.198952	-0.304564	-0.480692	0.880175	0.621488	-0.36284	0.337214	-0.362378	0.504375	0.568678	-0.539264	-0.106993	0.479207
chr1_28555821_28588589	0.646637	0.332482	0.343948	0.805846	0.339325	0.0396733	0.856936	0.392755	0.682827	-0.014684	0.392854	0.0858739	0.0966216	0.130131	0.701479	0.364362	0.528429
chr1_28666218_28686035	-0.894818	-1.42142	-1.3774	-0.571337	-0.150084	0.656645	0.56527	-1.16221	-0.546923	-0.410585	0.313031	-0.579935	-0.263149	-1.09859	-0.859844	-0.60973	0.281929
chr1_28825426_28856180	0.577501	0.212444	1.04016	1.02327	0.998638	1.12848	0.652258	0.415747	0.498721	1.08538	0.749426	0.517122	0.998973	1.03889	1.28775	0.591099	0.919178
chr1_28899077_28929637	0.266543	-0.348023	0.533789	0.202299	0.52429	0.0251654	0.0591876	-0.18045	0.054047	-0.429417	0.0801148	-0.232029	0.969497	0.0117293	0.425178	0.000370051	0.48718
chr1_28968556_28976390	0.824465	0.937635	1.00326	0.914331	1.16482	0.871211	0.969162	1.07618	0.634721	1.11941	0.932207	0.669322	1.09988	1.03921	1.17218	0.945777	0.951966
chr1_28993936_28996913	1.16128	1.21846	1.85148	1.77299	1.76307	1.42265	1.38164	1.66485	1.34358	1.3833	1.17381	1.44462	1.46067	1.67271	1.4819	1.47295	1.46842
chr1_29448513_29454800	0.267954	-0.405454	0.499968	1.54179	1.73826	-1.8288	-0.975227	0.740132	-0.251115	-0.99451	0.501333	-1.20046	1.13471	-0.405978	-0.791053	0.154676	1.07223
chr1_29503685_29514697	0.738287	0.763541	0.839509	1.12605	1.20418	0.362227	0.727211	0.729972	0.851587	0.719601	0.788731	0.322904	0.618485	0.556665	0.815055	0.688226	0.770923
chr1_29553262_29585559	0.167572	-0.0360335	-0.723309	-0.457064	1.17013	0.0793385	0.103503	-0.50838	0.208642	0.182595	-0.187606	-0.374947	1.21378	0.132855	-0.495913	0.126341	-0.147697
chr1_30035632_30068005	-1.51791	-1.17958	-1.44055	-1.7039	-1.07128	-1.56449	-0.193337	-1.7849	-1.14932	-1.63528	0.536369	-2.19234	-1.24712	-1.06821	-1.61934	-1.33792	0.386098
chr1_30153817_30193623	-1.05394	-1.18593	-0.616338	-1.467	-0.779172	-0.553995	-0.145846	-0.398612	-0.694186	-1.69283	0.764142	-1.80116	-0.852454	0.46906	-1.60717	-1.08372	0.589683
chr1_30881888_30900759	0.556164	-0.906975	-1.50628	-1.32889	-0.932471	-1.96376	-0.776946	-1.67217	-1.36652	-0.478571	-2.20574	-2.07381	-1.43827	-1.89793	-1.42624	0.849646	-0.605292
chr1_31190113_31192758	1.28366	1.42168	1.38074	0.896707	1.96402	0.557595	1.17003	1.96305	1.20218	0.950187	0.818706	-0.0815896	0.933363	1.21053	0.549422	0.908986	1.26178
chr1_31250158_31297926	-0.328885	-0.311932	-0.558303	-0.987439	0.247335	-1.34062	-0.961954	-0.851587	0.633874	-1.15194	-0.0641699	-1.38973	-0.868287	0.730601	-0.976711	-0.25739	0.691061
chr1_31868369_31909279	0.339739	-0.0274077	-1.41961	-0.611781	-0.174209	0.129658	1.07999	-0.759514	0.333965	-0.845673	-0.457018	-0.708021	0.502586	-0.885751	0.0691816	0.102353	0.201
chr1_32027672_32058773	-0.180492	-0.585602	-1.42109	-0.633794	0.311363	0.844979	0.634042	-0.20369	0.470558	-0.268203	0.217199	0.909476	0.853691	-0.455571	-0.765038	-0.254253	0.5725
chr1_32109254_32115407	1.09912	1.15463	0.926793	0.812447	1.40689	0.405454	0.934239	1.74934	0.983373	0.785283	0.562606	0.481477	0.466563	0.779631	0.668927	0.665017	0.952533
chr1_32153904_32182013	0.202278	-0.55803	1.10666	-0.76637	0.479519	-0.452889	0.552325	0.847379	0.356388	-0.99534	-0.167164	0.182307	0.571957	0.921754	-0.523243	-0.164478	0.827686
chr1_32376785_32430404	-0.0494941	-0.0108597	0.536863	0.753091	0.423587	0.103862	0.252607	0.407882	0.203977	0.424754	0.66456	0.217093	0.435743	0.317153	0.646252	0.338253	0.343847
chr1_32477855_32481863	1.33618	1.55948	1.68737	1.65087	1.73613	1.19926	1.33578	1.3248	1.3589	1.11294	1.20688	1.1761	1.30437	1.42142	1.37077	1.3701	1.40949
chr1_32644382_32647349	1.32933	1.22378	1.756	1.57764	1.72381	1.06923	1.53492	1.95611	1.6351	1.00148	1.23463	1.21395	1.35329	1.66837	1.15893	1.25363	1.4651
chr1_32771841_32819083	0.240318	0.115426	0.102555	0.0678772	0.639375	-0.363503	-0.816381	-0.744542	-0.752154	-0.298989	0.358048	0.152114	-0.292836	-0.550894	0.0134101	0.284572	0.50378
chr1_33114553_33118832	1.24869	1.44597	1.69834	1.68424	1.68185	1.1927	1.14346	1.42302	1.17785	1.27463	1.1364	1.25375	1.44025	1.43972	1.36761	1.2818	1.19581
chr1_33163923_33179370	0.0547492	-0.754056	1.52268	-0.0826052	0.231974	-1.15738	0.142594	1.49527	0.114718	-1.23227	-0.302779	-0.540682	0.373341	-0.976146	-0.29396	-0.0986271	0.228582
chr1_33205776_33248223	0.762817	0.550318	0.123029	0.33664	0.443482	0.61006	0.842626	-0.200001	0.793398	1.03226	-0.486014	0.598491	0.800544	0.347963	0.866813	0.927914	0.126789
chr1_33281093_33285451	1.32032	1.38061	1.69302	1.87385	1.85165	1.46974	1.40314	1.44493	1.53647	1.10863	1.22676	1.49383	1.54076	1.69672	1.3945	1.29309	1.75718
chr1_33559888_33568464	-1.29568	-1.32364	1.24777	-0.727535	0.0655903	0.297009	0.510195	0.484052	-1.18474	-1.10534	0.997584	0.314516	0.446833	0.875471	-0.183302	-0.914858	0.441411
chr1_33720462_33724625	1.39288	1.19197	0.966197	1.20928	1.63939	1.6902	0.702167	0.841925	0.911672	1.25034	0.866713	1.42489	0.817778	0.303477	1.11253	1.6296	0.837216
chr1_33786765_33817508	0.159655	-0.143584	0.461492	-0.321913	0.104907	0.540788	1.15702	-0.0619623	0.0752996	-0.253438	0.852626	0.571306	0.5066	0.927184	0.0229568	0.0781623	0.584616
chr1_33886422_33909775	-0.407974	-0.613195	-0.116269	-1.40667	-0.10951	-1.10447	0.226721	-0.157567	-0.498609	-1.25797	0.0932392	-0.766532	0.123953	-0.477112	-1.01573	-0.647309	0.624008
chr1_35218801_35253513	-0.782674	-0.790966	-1.42893	-0.638621	-0.649686	0.458342	1.08553	-1.50984	0.915384	-1.04126	-1.67899	-0.673213	1.21738	-1.51328	-0.661396	-0.537572	-0.217723
chr1_35656283_35660536	1.37733	1.60825	1.39687	1.64264	1.84985	1.16661	1.19182	1.23032	1.44504	1.04526	1.13822	1.06803	1.38654	1.37805	1.44763	1.35505	1.31727
chr1_35962110_35976166	-0.653231	-0.608285	-1.50577	-0.738186	-0.0821735	-1.2201	-1.44468	-0.93369	-1.4473	0.671146	-1.13014	1.18613	-1.32928	-1.42627	-0.469273	-0.101997	-0.836733
chr1_35996377_36010989	-0.996847	-0.930368	-1.21281	-0.643017	-0.278285	-0.960166	-1.29669	-0.0429589	-1.37399	-0.584844	-0.917094	1.24315	-1.56105	-1.65889	-0.806716	-0.718021	-0.791951
chr1_36598914_36654555	0.400139	0.282325	0.675297	0.449432	0.94623	-0.0595545	0.825763	0.502254	0.696807	-0.196679	0.437653	-0.191895	0.580562	0.353828	0.271074	0.27308	0.705702
chr1_36704873_36737036	-0.135123	-0.424294	-1.17384	-0.33322	-0.169264	-0.692943	0.249073	-0.400875	-0.325433	0.707827	-0.123109	0.065227	-0.658744	-0.84775	0.27788	0.122744	-0.272263
chr1_36806251_36864653	0.329319	0.365901	0.43502	0.321606	0.64706	-0.246256	0.247672	0.589103	0.226919	0.557981	0.813142	-0.323832	0.659907	0.473771	0.0524518	0.170345	0.981075
chr1_37926411_37965263	0.631451	0.718174	0.466677	-0.0270654	0.788336	0.475262	1.00143	-0.0647516	0.986455	0.733439	0.374693	0.459952	1.00076	0.596222	0.548577	1.04509	0.512739
chr1_38271995_38275221	1.45546	1.60536	1.64293	1.37107	2.06857	1.13656	1.40187	1.75728	1.56219	0.876102	1.17781	0.955187	1.37261	1.38535	1.497	1.13036	1.52025
chr1_38453043_38485554	0.336357	-0.0684458	0.549208	0.538224	0.676958	-0.0162837	0.255855	0.416424	0.197057	-0.244082	0.533253	0.272219	0.592779	0.643874	0.222177	0.278592	0.747252
chr1_39567858_39581364	0.644501	0.180691	0.948342	0.772171	0.643733	0.0825735	1.29055	0.549141	0.819838	-0.777246	0.974693	0.368055	0.479803	0.689915	-0.0625923	0.613364	0.580634
chr1_39619011_39680895	-0.180479	-0.308829	0.354464	-0.559945	0.126978	-0.485616	0.537128	-0.00977903	-0.312458	0.021729	0.779899	-0.120419	-0.611612	0.049349	-0.598147	0.182693	0.275356
chr1_39845451_39901857	-0.118089	-0.714309	0.50421	0.14079	-0.383501	0.0915141	-0.219869	0.0269544	-0.747506	-1.06757	0.717248	-0.234708	-0.312856	-0.202772	-0.763539	-0.540255	-0.124553
chr1_40392090_40456762	0.0432097	-0.218202	-0.854459	-0.493056	-0.0416344	-0.329938	0.42984	-0.98448	0.557332	-0.686364	-0.922231	-0.135749	0.0534747	-1.16983	-0.50977	-0.0252214	0.0243357
chr1_40503361_40545187	-0.256164	-0.0036251	-0.219709	0.21918	0.181897	-0.0276547	0.524724	-0.320014	-0.0638766	-0.231097	0.429598	-0.679677	-0.0455459	-0.0855462	-0.216344	-0.126635	-0.0886725
chr1_41155289_41180194	0.283989	0.257853	-0.0948372	0.790027	0.357167	-0.0419278	0.286983	-0.0515063	0.480439	-0.0618932	0.448806	0.453265	-0.240641	-0.0942291	0.286685	0.175513	0.179332
chr1_41323302_41415612	0.21141	-0.0516146	-0.0975414	-0.801982	0.5536	-0.0144436	0.521676	-0.5355	-0.833704	0.180855	-0.25736	0.88565	0.31877	-0.580789	0.187954	-0.0316441	0.439265
chr1_41509489_41514460	0.624875	0.134613	-1.02408	-0.525935	0.00821235	0.529325	1.0829	-1.06369	0.132668	-1.0163	-1.3385	1.32369	-1.02391	-1.50681	1.13493	0.516993	-0.651598
chr1_41705196_41713217	0.94391	0.422526	1.13117	0.395465	1.29756	0.549304	0.664281	0.481374	0.892718	0.243044	0.506014	1.20971	0.756111	1.06237	0.617424	0.717772	0.398643
chr1_41807360_41839595	0.726534	0.486344	-1.10063	-0.364706	-0.0593541	0.122298	-1.2403	-0.490614	-0.507973	0.267935	-0.900365	0.611244	-0.743737	-1.24415	0.339421	0.664034	-0.0430243
chr1_41894183_41938497	0.114696	-0.689688	-0.939978	-0.842347	-0.0452082	0.4192	-0.755364	-0.050225	-0.288459	-0.915525	-0.923791	0.669215	-0.701533	-0.556492	0.0660746	0.425225	-0.108134
chr1_41939113_41972277	0.822569	0.249445	-0.0656825	0.4789	0.715097	0.692232	-0.0789342	0.120723	0.624666	0.0930482	0.21341	0.785909	0.324444	0.958613	0.0595339	0.505702	0.153057
chr1_42126788_42146363	0.423894	0.238108	-0.457507	-0.725142	0.590867	-0.437305	0.102862	0.157453	0.266357	0.16756	0.331636	1.01038	0.253645	-1.06307	-0.529979	0.0313835	0.0766031
chr1_42203303_42226060	-1.19245	-0.752171	-1.39772	-0.822841	-0.284031	-1.87054	-1.13679	-1.17628	-1.57231	-1.49927	0.593527	-0.844323	-1.24477	-1.38694	-1.26656	-0.826978	-0.100176
chr1_42306067_42370641	0.0607032	0.562096	-0.872037	0.299453	-0.69096	0.217525	-0.55526	-0.586146	-1.38998	0.430273	0.45334	-0.034891	0.227576	0.0586571	0.419656	0.66746	0.952697
chr1_43387658_43440085	0.724224	0.400199	-0.0600451	0.520838	0.492081	0.950473	0.973794	0.463371	0.676341	0.500751	1.00185	0.676107	0.899718	0.864759	0.146255	0.580688	0.854828
chr1_43813397_43841806	0.658882	0.492792	0.991403	0.802204	0.965334	0.626217	0.849272	0.313645	0.840335	0.189506	0.72609	0.249583	1.09597	0.770487	0.752613	0.739335	1.0547
chr1_43854181_43856588	1.15562	0.995697	1.48374	1.0174	1.2609	0.923326	1.01022	2.10859	0.9598	0.913272	1.15703	0.849777	1.28056	1.31514	0.993999	1.05051	1.37919
chr1_43930405_43946307	-1.48735	-1.22072	-0.96277	-0.468772	-0.918983	-0.335698	0.0887833	0.186202	-0.927531	-1.12269	0.843457	-0.719107	1.21456	0.717961	-1.23892	-1.02981	-0.0829009
chr1_43956909_43977601	-0.872559	-1.1028	-1.34485	-0.975124	-0.526952	-0.833941	-1.23921	-1.34728	-1.16419	-0.59064	-1.51933	-0.177903	1.24613	-1.31469	-0.499804	0.0346348	-0.550233
chr1_43987218_44023859	0.60987	0.534712	-0.523567	0.122932	0.887416	0.490736	0.304232	-0.822545	0.234003	0.838307	-0.120575	0.871746	0.906081	-0.272191	0.594	0.923801	0.211789
chr1_44295642_44306208	0.100049	-0.221356	0.49652	-0.14994	0.501574	1.24405	-0.809725	0.012176	-0.975479	-0.374231	0.752297	1.33797	0.63487	0.684589	0.267508	0.180837	0.643773
chr1_44376216_44414293	-0.168823	-0.122826	0.780533	-0.22817	0.130519	-0.300655	1.16398	0.382544	0.340145	-0.97775	0.10439	0.013902	0.0233688	-0.316742	0.15128	0.152434	0.272072
chr1_44435013_44447509	0.734101	0.838109	1.18196	0.635044	1.28912	0.361815	0.75824	1.12154	1.06949	-0.0489053	0.524883	0.438575	1.12694	0.919535	0.81208	0.81668	1.16573
chr1_44488816_44526469	0.201623	-0.333094	0.662955	-0.419443	0.487601	0.107637	-0.0134932	0.108932	0.0248232	-0.229142	0.571497	-0.218133	0.513206	0.241337	-0.180046	0.0931149	0.464666
chr1_45239742_45286941	0.566399	0.686414	0.543752	0.481669	0.641241	0.272609	0.653651	0.729922	0.336977	0.22863	0.576063	0.0186788	0.941941	0.683846	0.299714	0.679073	0.890712
chr1_45792016_45815262	0.422116	0.198918	0.530576	0.519377	0.491131	0.0110815	0.132938	-0.082672	0.209715	0.29883	0.110145	-0.215898	0.72883	-0.0114956	0.301348	0.312968	0.782708
chr1_46151048_46155724	1.34994	1.68058	1.68269	1.75484	1.63956	1.40006	1.41047	1.46132	1.41315	1.49831	1.27889	1.42618	1.51674	1.59033	1.49983	1.36193	1.40396
chr1_46593422_46604564	0.929058	1.0753	1.08684	0.884832	0.827869	0.958685	0.494476	0.768622	0.84911	1.34357	0.727085	1.27648	0.724734	0.841526	1.04691	1.02263	0.529583
chr1_46632691_46672452	0.595628	0.323061	0.354195	0.303273	0.354195	0.606886	0.75241	-0.0845033	0.467434	0.578706	0.224583	0.75171	0.590887	0.331819	0.310876	0.817478	0.526421
chr1_46766253_46771909	1.45191	1.43212	1.67928	1.92955	1.67981	1.1229	1.43533	1.6594	1.72225	1.05857	1.20012	1.24999	1.67748	1.61568	1.42595	1.31197	1.90255
chr1_47212708_47235773	0.225511	0.634817	-1.58707	0.231924	-1.03468	0.841285	-0.277407	-1.83317	0.0620481	0.687746	-2.32199	1.19214	0.259489	-1.14525	0.6824	0.743022	-1.07858
chr1_47263012_47275557	-0.47445	-0.282066	-1.75798	-0.93504	-1.10354	1.26342	-1.59034	-2.13934	-0.272628	0.0779414	-2.16223	1.30941	0.44717	-0.153464	-0.549124	0.153868	-0.980212
chr1_47488950_47499181	-0.184727	-0.0855784	-1.49239	-1.52711	-0.736237	0.268581	-1.31531	-1.28915	-1.06742	-0.550737	-1.61821	0.955176	0.987657	-2.00479	0.272563	0.649624	-1.26655
chr1_47644159_47663744	-0.397635	-0.417733	-1.36418	0.0988116	0.730618	-0.578539	-0.855488	-0.436626	0.830557	-1.30214	-0.960949	1.09725	-0.101553	-0.812514	-0.864729	-0.354444	-0.0387306
chr1_48035270_48049284	-1.02407	-1.11504	-1.5189	-0.599989	0.0802341	-1.21133	-0.767885	-1.06285	-0.797953	-1.50527	-2.0597	-1.10771	-0.69153	-1.78729	-1.4691	-0.91312	1.31933
chr1_51420626_51451316	0.363289	0.291201	1.16252	0.556652	0.576804	-0.030185	0.197649	0.575676	0.509731	0.179682	0.94233	-0.153398	-0.0216387	1.13927	0.581388	0.477221	0.731355
chr1_51761572_51802440	0.804834	0.0707839	-1.14409	-0.708571	-0.0187058	-0.140437	-0.712791	-0.637605	-0.737401	0.511967	-0.681618	0.561525	-0.505424	-0.896061	0.785454	0.81053	-0.0617396
chr1_52017277_52041690	-0.118488	-0.125792	0.498802	-0.438459	-0.861268	0.70352	-0.686506	-0.438311	-1.22523	1.16633	0.276722	0.836639	0.901232	-0.389528	0.401561	0.583108	-0.103813
chr1_52603288_52609762	0.813714	0.284248	0.463434	0.66147	0.961947	-0.112949	1.64496	0.635086	1.116	-0.492127	0.751051	0.304465	0.600395	0.711956	0.384289	0.71444	0.381132
chr1_53015825_53023977	0.76541	0.72396	0.94427	1.08265	0.715482	0.149151	0.880059	0.400874	1.39398	-1.24433	0.686522	0.504098	0.632901	0.525824	0.478862	0.0982122	0.748302
chr1_53572502_53589908	-1.16606	-1.45312	-0.339574	-0.581134	-0.549033	-1.61616	-2.31646	1.04836	-1.38144	-1.7829	-0.0459122	-0.321336	-1.38187	-0.285063	-1.86913	-1.0199	-0.0161176
chr1_53599899_53614509	-1.45464	-1.61121	0.507699	-0.437873	-0.875184	-0.354156	-1.85524	1.21564	-1.35053	-1.43417	0.163114	-0.218203	-0.581848	-0.367929	-1.46002	-1.54249	-0.46847
chr1_53790610_53794513	1.46911	1.11814	1.48765	0.712174	1.807	1.34703	1.07865	0.872846	0.932834	0.775895	1.04447	1.20633	1.75611	1.71491	0.997884	1.47815	1.81881
chr1_54196939_54207466	-0.908645	-1.05547	1.08245	-1.18047	-0.312282	-1.57009	-1.99967	1.26756	-0.82177	-1.41531	-1.2514	-1.83732	-1.20437	0.68265	-1.36754	-0.824859	-0.480022
chr1_54927389_54955390	0.00623557	-0.191332	-0.708888	1.25421	-0.251801	-1.04925	-0.90454	-1.04513	-0.0541093	-1.15293	-1.18405	-0.298991	-1.08307	-1.10685	-0.130889	-0.183543	0.144945
chr1_55385867_55403019	-0.54818	-1.0955	-1.0786	-0.96197	-0.518464	-0.911772	0.294434	-0.110844	-0.494282	-0.00677885	-1.11245	1.02487	-1.34962	-1.57892	0.0430089	-0.877325	-0.908836
chr1_55885780_55897904	-0.612641	-0.866718	0.944653	-0.158968	-1.13984	0.595805	-0.895141	0.393383	-1.22756	0.396946	0.779784	-0.323677	0.608623	1.36616	-1.67386	-1.45598	-0.187452
chr1_56177768_56194615	-1.80791	-1.38803	1.06157	-1.36624	-1.14607	0.693783	-1.19873	0.498653	-1.53306	-1.65974	0.545648	0.0448467	0.54916	0.765111	-1.69694	-1.72201	-1.19766
chr1_59035600_59061759	0.11495	0.492505	-0.143971	-0.682783	-0.452816	1.07678	0.723927	-0.187125	0.554765	0.799125	0.88625	1.01021	0.504407	0.367569	0.404873	0.404469	-0.0730608
chr1_59204236_59253226	0.442186	0.298893	0.467718	0.388293	0.114468	-0.00711679	0.189924	0.339308	0.401294	-0.160865	0.620004	-0.0570645	0.184618	0.291781	-0.22314	0.193193	-0.131773
chr1_59274653_59291883	0.483832	0.579069	0.62297	1.129	-0.243582	0.702617	0.610801	0.158693	0.409499	0.810916	0.80815	0.994029	0.399157	0.599146	0.653996	0.771425	0.163756
chr1_59345655_59377578	-0.20863	-0.228176	0.2283	0.276213	-0.053895	-0.622611	-0.139655	-0.140046	-0.264608	-0.554394	0.679045	-0.0745516	-0.192369	0.154698	-0.465744	-0.150381	-0.237102
chr1_59593560_59624477	-1.62826	-1.33368	0.924071	0.832223	-1.34752	-0.720987	-0.771388	0.23609	-0.397251	-1.14541	0.755239	-0.870979	-0.109815	-0.102569	-1.4026	-1.21411	-0.503225
chr1_61541321_61557184	0.743841	0.578508	-1.31392	0.0902372	0.33083	0.639792	0.517624	-1.27067	0.80214	-0.560362	0.639667	1.12535	-0.528321	0.636046	1.38279	0.942894	-0.0695385
chr1_62889185_62905303	0.722625	0.678458	0.819304	1.36613	0.915143	0.37448	0.590903	0.415407	0.848791	0.560451	0.47143	0.686982	0.622191	0.660419	0.682581	0.647746	0.636373
chr1_64126652_64142418	-1.56341	-1.33633	0.866893	0.0321644	-0.235558	0.540876	0.758848	0.597936	0.146667	-1.66071	0.54342	1.11166	0.710644	-0.0361363	-1.51633	-1.03845	0.254535
chr1_64411934_64422469	-1.98074	-1.30264	-0.744453	-0.934902	-1.64795	-1.91665	-1.79042	0.853869	-1.31988	-2.02414	-1.61245	0.72709	-2.04192	-1.14443	-1.54751	-1.61038	-1.41326
chr1_65358825_65402584	-0.752845	-0.670609	0.765812	-0.909541	-0.587402	-0.451453	-1.00457	0.342732	-0.733885	0.909421	-0.69802	-0.465113	-1.02905	-0.714084	-0.397634	-0.594533	-1.12017
chr1_65446371_65469355	-0.426467	-0.565295	-0.0718811	-1.17957	-0.194491	-0.582019	-0.126549	-0.458309	0.204	0.941348	-0.706096	-0.458987	-0.658609	-1.41072	0.0920302	0.0911183	-0.609284
chr1_65611923_65621214	0.857245	0.677833	0.461564	-0.993343	-0.633673	0.452891	0.600972	-0.567738	0.903106	-0.562444	0.187722	1.2611	0.496958	-1.82131	0.150255	0.865833	0.347767
chr1_65633583_65646221	-0.467224	-0.235693	0.543389	-1.5907	-1.31707	0.889538	-0.583191	-1.12967	-0.180565	-0.160209	0.620924	1.48723	0.14924	-1.91874	0.0404821	-0.25895	0.24334
chr1_65879395_65898281	0.060873	0.399606	0.598909	0.147846	0.246847	0.672113	0.600729	1.31971	0.561822	0.135066	0.895385	1.24644	0.698273	0.805935	0.747076	0.0689544	0.237496
chr1_66715722_66762132	-1.30007	-0.584933	0.601692	-0.29654	-0.85717	0.364984	-0.777832	0.0720415	-0.339147	-0.804533	-0.207062	0.378568	0.547942	-0.45731	-1.73619	-0.250977	-0.55049
chr1_67004594_67011911	-1.19724	-0.393964	-1.30475	-1.5188	-0.280844	-0.34087	-1.66935	0.71172	-1.41261	-1.4142	0.537083	1.4932	-0.61429	-1.74362	-1.68994	-2.04819	-1.28843
chr1_67388779_67452814	-0.383791	-0.29993	-0.280445	0.326641	-0.814749	-0.883011	-0.0106466	-0.0993496	-0.230223	-0.433787	0.479669	-0.295528	-1.06741	-0.418785	0.0273207	-0.278442	-0.607332
chr1_67894191_67897470	1.45197	1.5524	1.81497	1.56559	1.4577	1.41281	1.21171	1.19741	1.41359	1.1903	1.30796	1.48152	1.57936	1.6624	1.48602	1.34708	1.6129
chr1_68143590_68158044	0.788154	0.219586	1.2352	0.636121	0.371136	0.683562	1.25195	0.844052	0.965996	-0.0990471	0.707544	0.0510599	0.652499	1.25006	0.0529069	0.30211	0.689962
chr1_68164640_68234011	-0.330995	-0.750072	0.0801823	-0.0330884	-0.349271	-0.0129259	0.669083	0.154962	-0.115218	-0.982776	0.208022	0.0184836	-0.0964463	0.654499	-0.471307	-0.567621	-0.27327
chr1_68296408_68308022	0.330819	-0.451938	1.29253	0.166583	0.383734	0.513466	0.714624	0.834788	0.956017	-0.269478	0.745281	0.396621	0.303703	1.1445	0.107058	0.409268	0.582523
chr1_68841199_68856084	-1.85105	-1.23967	0.329847	-1.01238	-1.44313	0.0966545	-0.5966	-0.447739	-0.49944	-1.19517	0.0465734	-1.85478	0.834436	0.518617	-1.91898	-1.53996	-0.474783
chr1_70668665_70714790	-0.181175	-0.0341353	-0.0623999	0.124958	-0.306802	-0.673818	-0.161409	-0.018131	-0.374105	-0.0967822	0.224917	-0.42863	-0.498941	-0.494956	0.162626	-0.291243	-0.511179
chr1_70818280_70821648	1.27246	1.26923	1.56342	1.44174	1.45287	1.21778	0.99482	1.9256	1.1732	1.18345	1.26097	0.990436	1.35201	1.2159	1.11102	1.00671	1.36825
chr1_76229364_76260885	-0.500687	-0.715608	0.0687726	0.195181	-0.631848	-0.321551	-0.392758	-0.0772236	-0.454387	-0.588359	0.443275	-0.306358	-0.00957073	0.414432	0.386456	-0.24106	-0.606882
chr1_77479326_77497332	-1.833	-1.01273	-0.871701	-1.43548	-0.893499	-0.634749	-1.87367	-0.904118	-1.65629	-1.49057	-1.62143	0.910544	-0.738069	-1.28168	-1.55088	-1.02658	-1.27838
chr1_77997573_78012642	-1.37729	-1.31704	1.40823	-0.743401	-0.930365	0.0397217	-0.69004	1.10435	-0.39451	-1.4737	0.681224	0.177215	0.945912	0.833844	-1.24939	-0.926563	0.256487
chr1_78409797_78448258	-0.0976502	-0.344511	0.227654	0.0496212	-0.0162044	-0.32477	-0.0867969	0.209176	-0.301347	0.167849	0.392721	-0.370134	-0.599774	-0.050839	0.179459	-0.26636	-0.524887
chr1_78556885_78580474	-1.63173	-1.55986	0.919474	-0.879968	-1.45918	-1.9279	-0.360019	0.194062	-0.861371	-1.57653	-0.288613	-1.1471	-1.54817	-0.537394	-1.46839	-1.6225	-1.15902
chr1_80994032_81014101	-2.20414	-1.57548	-1.18425	1.45061	-2.33139	-2.31051	-1.61844	-1.25898	-1.82743	-1.41299	-2.29203	-1.04569	-2.48117	-1.19991	-1.13416	-1.73483	-2.83223
chr1_81044751_81074726	-1.00488	-0.454701	-1.70628	0.941838	-0.772596	-1.12929	-2.1267	-1.51324	-1.75426	-0.164975	-2.19436	-0.708444	-1.60545	-1.60724	-0.439536	-0.224466	-2.3346
chr1_81098156_81149179	-1.85088	-1.33469	-1.28184	1.48591	-1.4611	-2.2522	-1.83467	-1.33081	-1.80721	-1.28453	-2.44689	-0.599895	-1.88746	-1.64713	-1.05343	-1.27315	-2.42895
chr1_82154958_82176554	-1.45812	-1.32329	0.826149	-0.39017	-1.61136	-0.834798	-1.07295	0.482263	-1.06269	-1.03266	0.207718	0.153152	0.343219	0.541373	-0.89432	-1.5796	-1.40184
chr1_82256752_82277937	-0.0887061	-0.48848	0.827036	1.52643	-1.78558	-1.50155	0.436076	0.15277	0.141664	-1.62288	0.0681828	0.229586	-0.0945939	-0.0920293	-0.215204	0.545503	-0.822772
chr1_85653634_85696735	0.144266	0.340097	-0.308816	0.0302969	-0.265783	0.469407	-0.436111	-0.678655	0.0106839	1.00813	-0.338945	0.65084	-0.200156	-0.252827	0.314798	0.374171	-1.00632
chr1_85718370_85812690	-0.174708	-0.186338	0.702033	-0.407039	-0.406107	0.0896921	0.203739	0.539911	-0.278989	-0.133229	0.389076	-0.25391	-0.152479	-0.791692	-0.396752	-0.224154	-0.607571
chr1_86033319_86055553	0.644402	0.533616	1.48718	0.967583	0.883694	0.635864	0.547925	1.35585	0.489839	-0.0243645	0.956375	0.482327	0.682848	0.878993	0.344085	0.112957	0.41633
chr1_86061739_86097805	-1.03363	-0.892154	1.06065	0.11388	-0.424676	0.213099	-0.714869	0.742284	-1.36659	-0.531156	0.604208	0.270692	-0.0644122	0.338362	-0.259252	-0.785008	-0.885485
chr1_87792757_87803904	1.11004	0.963837	1.48936	1.42469	0.882881	1.01058	0.736244	0.79695	0.966253	0.0645459	0.906859	1.22692	0.860598	0.834158	1.13282	0.703002	0.474084
chr1_88415844_88438292	-1.85231	-1.273	0.991754	0.470457	-1.38811	-1.8085	-0.94498	-0.0836075	-1.86133	-1.73433	-0.851779	0.0953336	-1.42523	-1.59485	-1.26861	-2.05661	-1.34992
chr1_88440488_88451291	-1.66288	-1.2921	-0.719107	0.671337	-0.0813128	-1.95297	-0.730517	-0.88956	-1.53775	-1.61673	-1.72897	1.45459	-0.755683	-1.67254	-1.46905	-2.00411	-1.65491
chr1_94043046_94064993	0.665883	0.292943	-0.487421	0.140134	0.337129	0.291985	-0.0419663	-0.193337	-0.0889047	0.639071	0.144082	0.733716	0.284815	-1.22281	0.686377	0.346722	0.472559
chr1_94070249_94095455	0.0730165	-0.45714	0.519127	0.749332	-0.485079	-0.20686	0.401587	1.21408	0.181203	-0.24346	0.689607	-0.116645	0.156571	-0.317225	0.247613	0.341768	0.851364
chr1_94124262_94172286	0.0472451	-0.81733	1.25827	0.397094	-0.0323388	0.758385	0.793433	0.792656	0.431052	-0.471369	0.939902	0.478876	0.937402	0.874988	-0.0719281	-0.213528	0.234831
chr1_94195576_94255020	-0.652172	-1.07412	0.484092	-0.303354	-0.593707	0.0816595	-0.0351133	0.0738499	-0.696138	-0.680153	0.7511	-0.343173	0.865519	0.795142	-0.730892	-0.523413	-0.117631
chr1_94262012_94314434	0.160347	-0.0699422	0.51569	0.945279	-0.483318	-0.460165	0.0283519	0.112513	-0.149838	-1.27343	0.634648	0.195932	0.485169	0.40466	-0.49813	-0.321465	-0.190154
chr1_94509451_94539810	-0.340077	-0.364421	-0.0540358	0.883932	-0.163723	0.518222	-1.11899	0.193096	-1.56327	-0.54858	0.163904	0.953481	-1.05967	-1.54712	-0.533081	-0.456551	-0.886917
chr1_94546748_94592499	-0.399999	0.336457	-1.16736	0.725677	0.0822641	0.641048	-1.13688	-0.379159	-1.40572	-0.505158	-1.55419	1.34922	-1.43006	-1.77996	-0.198322	-0.333631	-0.932936
chr1_94632969_94771575	-0.626674	-0.724219	-0.291005	-0.133374	-0.838581	-0.357771	-0.573519	-0.134786	-1.21184	-1.39212	0.595634	-0.106292	0.442847	-1.27346	-0.728421	-0.821887	-1.50666
chr1_94781337_94802043	-0.734101	-0.816353	0.884027	0.74979	-0.82356	0.929344	-0.13242	0.601473	-1.18897	-0.534659	0.9255	0.823074	0.832388	-0.823305	-0.292439	-0.0644499	-0.927577
chr1_94991637_95032835	-0.535368	-0.860467	-1.28981	0.204167	-0.533045	0.533638	0.182694	-0.140617	-0.0623453	-0.746818	0.267095	0.730156	0.528241	0.432434	-1.02994	-0.758579	-0.554132
chr1_95060773_95124727	-1.33498	-1.28173	-1.45557	0.563556	-1.24486	0.898754	0.514516	-0.0864491	-0.446437	-1.5438	0.566686	-0.0650823	0.947152	0.316534	-1.36062	-1.26111	-0.959156
chr1_95140726_95174649	-1.63875	-1.2565	-1.40573	0.73554	-1.08427	-0.630344	-1.03685	-0.36163	-1.26484	-1.48582	-0.39213	-0.700278	-1.35717	-0.349416	-1.42879	-1.32957	-1.03783
chr1_95190784_95210574	-1.54979	-1.26482	-0.886256	-0.245527	-0.673362	1.02664	-0.0398751	0.292445	-1.03929	-1.68727	0.608119	0.536349	0.900497	0.723732	-1.30793	-1.13729	0.0782448
chr1_95246449_95268541	-1.31802	-1.14476	-1.12491	0.426903	-0.366905	0.845026	-0.308683	0.224637	-0.536383	-1.63198	0.314151	0.890237	-0.215825	0.622623	-0.579171	-1.50404	-0.919597
chr1_95319397_95337454	-0.251369	-1.20301	0.826687	0.324972	0.440986	0.971272	0.213773	0.582237	-0.400071	-0.664678	0.129083	0.977575	0.532958	0.157563	-0.0292591	-0.743749	-0.453811
chr1_95389296_95394321	1.09831	-0.140514	1.5992	1.40659	1.36158	1.27866	0.902813	1.15002	0.332581	-2.06441	1.31578	1.29577	1.04885	0.700198	1.14373	-0.0897839	1.04753
chr1_98491548_98502137	-2.00467	-1.77841	0.673509	1.48255	-2.65904	-2.29566	-1.26753	0.112147	-1.99246	-1.4184	1.22011	-1.86474	-2.28888	0.315098	-2.13707	-2.34949	-5.69328
chr1_98509358_98522715	-0.9074	-1.56516	1.1711	0.860793	-0.904308	-1.48158	-0.773684	0.0480349	-0.857512	-1.88002	0.433973	-1.3244	-0.0618914	-1.26689	-1.93425	-1.38447	-0.0671846
chr1_98548993_98618181	-2.34575	-1.58628	-0.0805455	0.486119	-2.31673	-2.00192	-1.64135	-0.554178	-1.71012	-1.55335	0.0493326	-1.32171	-1.66615	-0.884729	-1.85422	-2.02155	-2.38628
chr1_98627923_98649631	-2.42031	-1.60663	-1.13006	1.16544	-2.4735	-2.10811	-1.57666	-1.13178	-2.01656	-1.89964	-0.413002	-1.58429	-2.47644	-1.36625	-1.92273	-2.0338	-2.78591
chr1_98717708_98748248	-1.94987	-1.49422	-1.27153	1.27607	-2.08735	-1.33021	-1.48249	-1.07371	-1.58765	-1.5881	0.23954	-1.32708	-2.14978	-0.0826861	-1.91391	-1.80145	-1.92205
chr1_98777803_98809437	-2.22242	-1.8601	0.710223	1.38476	-2.04317	-0.111803	0.448776	0.0309108	-0.438227	-1.55049	0.758303	-0.218744	0.229113	1.06761	-1.91236	-1.97221	-1.41729
chr1_98849997_98875978	-2.03507	-1.64029	-0.247128	1.07776	-2.29637	-1.98203	-0.159357	-0.775376	-1.65906	-1.62277	0.42244	-1.40097	-1.32935	-0.204319	-1.58938	-2.10922	-0.852723
chr1_100109342_100119306	-0.2374	-0.0380269	-1.23637	-1.45891	-1.24137	0.688376	0.511771	0.0883707	0.212256	-1.2445	-1.23072	1.39872	-0.530699	-1.24528	0.191823	-0.0272048	-1.54054
chr1_100144984_100152211	-1.57549	-1.24262	-0.0822908	-1.16376	-1.58436	-1.18106	-1.12548	1.43854	-0.823188	-1.53846	-2.12209	-0.198672	-1.06925	-0.85703	-0.945307	-1.556	-0.648782
chr1_101071971_101098080	-1.9602	-1.61238	0.940081	-1.41031	-1.78575	-0.740018	-0.993143	0.561287	-1.41021	-1.54338	-0.138264	-1.48368	0.104438	0.313493	-1.7221	-1.67196	-1.5352
chr1_107598238_107601149	1.21946	0.770496	1.37547	0.629271	0.646226	0.571135	0.73675	0.306194	1.06635	1.04902	0.939745	0.836609	1.69205	1.14275	0.996604	1.98065	1.25152
chr1_108205451_108235726	-0.377325	-0.660561	-0.453271	0.313264	-1.21683	0.047624	-0.0179166	-0.736839	-0.121646	0.934192	-1.92165	0.616195	-0.846108	-1.59607	1.07673	0.58084	-1.75102
chr1_108723130_108744868	0.114202	0.0199035	-0.192481	0.265127	-0.0458307	-0.120333	0.0172919	-0.284296	0.160137	0.986765	0.353013	-0.456108	-0.10455	-0.111806	-0.608278	0.344308	-0.322902
chr1_108770221_108784011	-1.17879	0.0523688	-1.5485	-1.43239	-1.30198	-1.88618	-1.89872	-2.13272	-1.61328	0.894254	-0.824133	-0.848404	-1.54773	-1.24712	-1.20919	1.04496	-0.721334
chr1_109053701_109078215	-1.03922	-0.366161	-1.46278	-1.29315	-1.37473	-1.73766	-1.81646	-1.4415	-1.8566	0.74877	-1.82579	-0.544246	-1.78888	-1.60626	-0.640104	0.782122	-1.4787
chr1_109089540_109113304	-0.789176	-0.319964	-0.767658	-0.743406	-0.706351	-1.32608	-1.39408	-0.727592	-1.25413	1.49069	-0.0893201	-0.552445	-1.40259	-1.27901	-0.616278	0.730232	-1.19224
chr1_109233849_109236820	1.41336	1.76437	1.77449	1.68409	1.65225	1.34554	1.35046	1.49261	1.5368	1.72303	1.26551	1.31415	1.65248	1.60531	1.3754	1.93697	1.63468
chr1_109654731_109743072	-0.0444452	0.111756	-0.567382	-0.973957	-0.624429	-0.881355	-1.04629	-0.734033	-1.02384	0.656466	-0.576261	0.319285	-0.874736	-0.79369	0.307828	1.00931	-0.526016
chr1_109779811_109828957	0.294451	0.69922	-0.166005	0.186964	0.0932919	0.377171	0.367247	-0.296987	0.744953	1.10797	0.132719	0.51823	0.616711	-0.519882	0.328986	1.37091	0.463915
chr1_110159325_110165033	-0.348354	0.399301	1.33264	1.20451	1.03885	0.197278	0.936552	1.83906	0.977859	0.203661	0.814542	0.629952	1.17512	1.21356	0.748191	1.2809	1.14409
chr1_110324985_110338168	-0.571428	0.0295024	0.534312	1.37216	0.0838387	0.707962	-1.13562	0.423481	-0.607792	-0.563121	0.137952	1.17087	0.68066	0.117905	-0.2164	0.558107	0.527631
chr1_110358357_110372654	-0.980362	-0.656426	0.827378	0.325615	-0.14978	-0.274558	-0.767379	1.06207	-0.896944	-1.55133	0.7381	0.140228	0.0666778	1.16609	-0.603575	-0.319077	0.196761
chr1_110413741_110422810	-1.23768	-1.13521	0.573868	0.889183	0.992526	-1.37606	-1.20336	1.35345	-0.322009	-1.76688	0.619324	0.462651	0.74422	0.883636	-0.733068	-0.950788	0.357773
chr1_110500854_110530428	0.0422097	0.33463	0.204242	0.0654979	0.214699	0.150888	-0.461124	0.288325	-0.781232	-0.277612	0.484572	0.822028	0.310106	0.807972	0.159611	0.39891	-0.0629979
chr1_110766634_110784255	-0.451009	0.0689862	-0.181665	-0.117324	-0.0793461	0.128471	0.0252602	-1.04387	-0.303245	-1.65354	-0.669135	0.92948	0.644285	-1.70316	-0.90056	0.171309	0.279708
chr1_110879517_110885153	1.29831	1.79175	1.5155	1.59563	1.24184	1.25505	1.30118	1.48987	1.26635	1.3377	1.18212	1.16891	1.36588	1.47267	1.30747	1.69335	1.49551
chr1_111734101_111748748	0.589322	1.04579	-0.909256	-0.814637	0.385534	0.316265	-0.742602	-1.09369	-0.257812	0.509342	-0.450458	1.27937	-1.26034	-1.70146	0.661848	0.958174	-0.710408
chr1_112275318_112287237	0.45193	0.399897	-0.923748	-1.00988	0.200385	-0.494557	0.307307	0.845064	0.711459	-0.421316	-0.397545	-0.623436	-0.937612	-0.661343	0.196768	0.931457	0.742511
chr1_112528764_112535741	0.383737	-0.591097	-1.16048	-1.5508	-0.713367	-1.8703	-0.771654	-1.23449	-0.671607	-1.07995	-1.94532	-1.29373	-1.46499	-1.87329	-1.3995	1.48791	-0.649561
chr1_112932430_112948695	0.138694	0.110669	0.798893	0.307744	0.136784	0.394171	0.821074	0.636301	0.392568	0.200785	0.755348	0.142956	0.475101	0.82261	-0.247518	0.577668	0.330822
chr1_113159850_113184116	0.454208	0.0350687	0.638587	0.271031	0.351247	0.238901	0.768831	0.375569	0.440242	0.687346	0.418128	-0.0887597	0.129034	0.505767	0.540625	0.872601	0.603174
chr1_113229233_113262220	0.820296	0.527	0.818813	0.585898	0.510316	0.300798	0.515916	-0.1172	0.474238	0.357366	0.304168	-0.0723675	0.472247	0.386878	0.610169	1.14463	0.874155
chr1_113380430_113414605	-0.762353	-1.28258	-0.348999	-0.43385	-0.678043	-1.01965	-0.689327	-1.36418	-0.437117	-1.52628	0.129426	-0.745664	0.691002	-0.536531	-0.247668	-0.62683	-0.116426
chr1_113733645_113754410	-0.276269	-0.727154	-1.46187	-1.22032	-1.07497	0.00254693	-1.65638	-2.04302	-1.56109	0.0927171	-1.37354	1.44661	-1.60581	-1.60982	0.314089	0.638803	-0.690066
chr1_113784726_113801322	0.0859279	-0.319024	-1.41009	-1.56405	-1.01663	-0.470546	-1.18905	-1.72681	-1.82805	0.0489395	-2.0865	1.27355	-1.52742	-1.83745	0.477994	0.881132	-1.16563
chr1_113928688_113935051	1.00237	0.809107	0.893036	0.580198	0.574646	0.847654	0.789798	-0.0241146	1.00298	0.932565	0.848025	0.882381	0.665265	0.696912	0.978371	1.57475	0.528337
chr1_114299700_114303337	0.652738	0.869096	1.40408	1.49317	0.829047	0.245565	1.00218	1.00644	0.661334	0.842765	1.30741	0.820188	1.12093	1.32276	0.514115	1.88029	1.15493
chr1_114352061_114356492	0.858416	0.947824	1.12756	0.94952	0.707702	0.524352	0.718298	0.625558	0.864026	1.51919	1.12029	0.729192	0.62417	0.890779	0.819649	1.72962	0.72125
chr1_114444368_114451772	0.49044	0.346058	0.848872	0.608419	0.405992	0.258708	0.498212	0.617117	0.326298	1.32145	0.612454	0.255027	0.608174	0.632919	0.576629	1.5692	0.605461
chr1_114469329_114492169	0.308899	0.271076	-0.00690354	-0.0749291	-0.136722	-0.51857	-0.204059	0.340746	0.0553546	0.877923	0.0550897	-0.259667	-0.357355	-0.484352	-0.0314964	0.770782	-0.162756
chr1_115040844_115060965	0.526653	0.188329	0.258171	0.423913	0.0756351	-0.00676521	0.18342	-0.442477	0.322478	1.36544	0.352557	0.184348	0.195934	0.0447911	0.324733	1.45289	0.00796538
chr1_115281905_115302501	-0.0174156	0.209126	-0.0705139	0.324946	-0.220764	-0.110099	-0.0224707	0.340004	0.0726201	1.00841	0.209615	-0.514005	-0.160877	-0.251262	-0.104804	1.05939	-0.105328
chr1_115655113_115662585	-1.32062	-0.503029	-0.613431	-1.23038	-0.776741	1.39177	-0.772574	-0.105167	-1.51491	-0.238117	-0.866996	1.32034	0.504446	-1.64601	-0.807366	-0.822841	-0.608476
chr1_115675194_115686312	-1.20502	-1.12829	1.17968	-1.05684	-1.13155	1.02351	-1.15201	1.20949	-1.35391	-0.892879	0.144031	-0.0044066	0.314647	-0.247838	-1.4101	-1.49617	-1.10691
chr1_115707008_115755305	-1.62826	-0.806914	0.908818	-1.45695	-1.60474	-0.478281	-0.748785	0.302876	-1.08872	-0.647341	-0.204357	-0.882245	0.128129	-0.285883	-1.33119	-1.29906	-1.21746
chr1_115841162_115882128	-1.20846	-1.34993	0.457886	-1.50806	-1.45439	-1.06013	-0.820211	0.73434	-1.23713	-0.740377	0.538335	-1.16042	-0.9296	-1.25791	-1.50993	-1.35799	-1.25541
chr1_115966533_115974614	-1.3244	-1.6097	-0.871872	-1.27294	-1.61634	-0.820836	-0.745773	1.51187	-1.30524	-1.06695	0.950654	-1.32213	0.276947	0.787226	-1.80531	-1.60667	-1.54519
chr1_116247703_116259318	0.247019	0.225067	-1.29477	-1.21793	-0.734954	0.247296	-1.56392	-1.41587	-1.39885	1.38553	-1.95864	-0.303488	0.174972	-1.54342	-0.335619	0.906986	-0.993933
chr1_116517816_116524941	0.379815	-0.178522	-1.4181	-0.230408	-0.954545	0.338168	1.54808	-1.21786	0.84388	-0.443413	0.465423	-1.24825	0.462453	0.892799	-0.476176	0.842903	-0.310601
chr1_116851037_116860466	0.26144	0.489321	-1.41015	-0.644136	-0.198143	-0.122891	-1.07188	-1.66767	-1.11517	0.972111	-1.97176	1.42722	0.309993	-1.57822	0.262652	1.16119	-0.941056
chr1_116866876_116891693	-1.19762	-0.971202	-1.36631	-0.973208	-0.840729	-1.74826	-0.765155	-1.5814	-0.36185	-0.792021	-1.79571	0.753724	-0.941542	-1.62266	-1.2389	-0.345311	-0.992767
chr1_116914079_116949613	0.227665	0.0567556	0.0892266	0.151729	-0.262392	-0.299472	0.284188	-0.453598	0.503826	0.395328	0.321905	0.0712583	0.0737124	-0.102054	-0.356716	0.240418	0.116188
chr1_116990638_117019304	-0.119524	0.286631	-1.6124	-0.07672	-1.22731	-1.73052	-2.05934	-1.72397	-1.61819	-0.180183	-1.8519	-0.110933	-1.51356	-1.86246	-0.391514	0.834682	-0.648439
chr1_117025756_117064560	-0.845277	-0.616468	-0.220512	-0.226419	-0.40895	-0.103475	-0.486424	-0.339601	-0.621024	-0.185359	0.729469	0.549175	0.705166	-0.107851	-1.03249	-0.105313	0.71649
chr1_117200207_117219522	0.217938	0.099934	-0.885912	-0.692144	-0.279536	-0.662867	-0.316218	-1.44165	-0.258774	0.0840214	-1.3642	0.319143	-0.679738	-1.31496	-0.0196871	0.918548	-0.296423
chr1_117360028_117370045	-1.45309	-1.26773	-0.183405	-1.00313	-0.873672	-1.29613	-0.878842	1.18427	-0.482556	-1.36756	-2.10233	-0.987648	-0.833994	-1.7594	-1.15123	-0.869011	-0.37965
chr1_117505295_117516995	-1.4754	-1.04349	-1.5155	-0.934549	-0.620672	-0.455609	-0.776443	1.7154	-1.18767	-0.866763	-2.17599	-0.55021	-1.68177	-0.752822	-0.782595	-1.43696	-0.720832
chr1_117530207_117541295	-1.44666	-1.13531	-1.49821	-1.08431	-0.851966	-0.33557	-0.353054	1.10709	-0.135794	-1.05053	-1.90344	-0.330631	-0.0859603	0.259931	-0.906556	-1.14411	0.237735
chr1_117748972_117756468	0.464468	0.145218	-1.20535	-0.613112	0.755522	0.966069	-1.7371	-1.33277	-0.834411	0.617133	-2.37043	1.271	-0.740741	-1.46957	0.0125832	0.455687	-0.652603
chr1_117805701_117827598	-0.152294	0.259469	-1.50274	-0.0925624	-0.896358	0.664701	-2.25741	-1.44704	-1.65125	0.629659	-2.21636	0.845135	-1.1661	-1.70001	0.196768	0.316447	-1.20988
chr1_117907879_117912516	1.18902	1.35677	1.30409	1.36644	1.21581	1.09688	1.06611	0.546728	1.16436	1.51906	1.107	1.32307	1.20847	1.39441	1.32645	1.78049	0.900326
chr1_118103193_118157791	0.308931	0.143415	-0.762135	-1.31018	-0.996651	-1.27206	-1.76992	-0.848014	-1.36859	0.493508	-0.47088	-0.151196	-1.14981	-1.47544	-0.421514	0.975564	-0.520564
chr1_120321669_120334803	0.100579	0.226573	-1.81243	-0.123029	-1.16643	-0.932688	-1.05615	-1.55574	-1.47817	0.614087	-2.18466	1.15396	-0.0314444	-1.5263	-0.26975	0.69038	-1.7767
chr1_120560092_120614322	0.220523	0.290814	-0.205692	-0.0873408	-0.302827	0.172532	0.643105	0.292922	0.171915	1.11327	0.299133	0.448564	-0.146353	0.306223	0.631552	0.687355	-0.252336
chr1_120834196_120840651	1.09339	0.591909	1.47219	1.2763	1.32677	1.42216	1.14981	0.0549921	1.71967	0.460131	1.16563	0.797366	1.17473	1.35615	1.00697	1.54529	1.94702
chr1_121351527_121382796	-0.924863	-2.41323	-2.32809	-2.21977	-1.48736	-2.19261	-1.86109	-2.47757	-2.12746	-2.13203	-3.60395	-2.70924	-1.54972	0.608001	-1.97415	-2.45003	-2.38418
chr1_143730367_143746040	0.605566	0.844978	-0.417913	0.474682	0.0932412	0.558379	0.795225	-0.250508	1.07405	-0.134928	0.295584	0.218148	0.376476	0.74913	0.766283	1.11815	0.410604
chr1_143906146_143918045	0.773835	0.354793	1.0682	0.981083	1.04547	1.09801	0.778375	-0.361591	1.43378	0.315016	0.905215	0.269068	0.709853	1.07629	0.905177	1.23161	1.50299
chr1_144518257_144547620	0.294395	0.405554	-0.349354	-0.122778	0.287178	0.0839369	0.722525	-0.57445	0.615319	-0.61467	0.817911	-0.217894	-0.0691168	0.280228	0.374518	0.426962	0.234158
chr1_144591753_144600101	0.623696	0.747335	0.855401	0.820172	0.623094	0.216088	0.798817	-0.0867935	0.99834	0.735586	0.848761	0.096595	0.733231	0.854287	0.5819	1.45895	1.13168
chr1_144705156_144710945	-0.745067	0.113569	-1.00155	-0.290451	-0.690332	-1.92522	1.89613	-0.484462	1.48671	-0.67603	-1.29636	-0.969785	0.842464	2.02898	-0.14223	0.202925	-0.697522
chr1_144877846_144944069	-0.34211	0.0810186	0.129413	0.840117	-0.11366	-0.890611	0.272487	0.660748	0.223912	-0.3007	0.751325	-0.727132	0.178976	-0.592029	0.149787	0.556559	-0.292189
chr1_144980426_144991676	-0.683945	0.280951	-1.05347	-0.458171	-0.884542	-1.84375	1.52794	0.540728	1.34457	0.0674282	-0.737916	-0.771506	0.617288	1.71158	-0.155767	0.171545	-0.868544
chr1_145003877_145016132	-1.54303	-0.52005	-0.0916354	-0.672448	-1.22822	-2.46734	0.221393	0.807589	0.362259	-1.35924	0.475728	-0.90213	-0.267234	-0.372421	-1.19466	-1.37606	-0.0515182
chr1_145026981_145043909	-0.475327	0.880435	0.194673	-1.10351	-0.069016	-1.05942	0.117873	0.74529	0.168075	0.773599	-0.61501	-1.52147	-0.58782	-1.38459	0.0438401	0.0344607	0.188994
chr1_145087991_145101194	-0.245958	0.10841	1.10579	0.176962	0.0191994	-0.290825	0.0840576	1.21653	-0.304251	0.418554	0.908681	-0.35673	0.479668	0.523093	0.127522	0.244583	0.0636921
chr1_145112811_145116626	-1.00188	-0.695163	0.615774	-0.370516	-0.357135	-2.3134	0.975882	1.93158	0.694887	-2.37804	-1.4047	-0.635367	-0.873606	0.438308	-1.0507	-1.82305	-2.07074
chr1_145126219_145171870	-0.329306	-0.264349	-0.139439	-0.640948	-0.616604	-0.10463	-0.0455983	-0.0512955	-0.227135	-0.47918	0.391731	-0.498592	-0.774345	0.257491	-0.340297	-0.0604826	-0.204203
chr1_145206602_145255324	0.329697	0.272506	-0.417558	-0.0977176	0.175754	0.446463	0.708326	0.325198	0.587402	1.36917	0.494461	0.432258	-0.120319	0.453665	0.867733	0.641045	-0.0465546
chr1_145420896_145458361	-0.276658	0.787933	-0.598555	-0.263573	-0.116757	0.632343	0.39299	-0.528223	0.426201	0.232718	0.504501	-0.232984	-0.482377	0.447556	0.2019	0.501284	-0.19944
chr1_145505696_145558048	0.133061	0.474314	0.106324	0.027046	0.161496	0.167298	0.102007	-0.51083	0.238854	0.853843	0.378549	-0.128587	-0.0794097	0.469046	0.717799	0.689968	0.261347
chr1_145607825_145622918	0.289135	0.537416	0.412978	0.232173	0.413111	0.881503	-0.0329859	-0.100592	0.391067	0.707683	0.531406	0.883384	0.19571	0.742239	0.587232	0.745002	0.11757
chr1_146555006_146557607	1.01521	1.96379	0.628496	0.409843	1.37771	-1.1934	0.833309	0.328831	0.562619	1.05614	-0.280334	0.739316	0.342544	0.835491	1.1649	1.19952	0.941262
chr1_146637032_146645560	0.438625	0.79631	0.686909	0.371172	0.775233	0.921847	1.38125	0.59847	1.18494	0.813204	0.77511	0.501374	0.504313	0.536301	0.705619	1.09525	0.73572
chr1_147140731_147150475	0.612965	0.352254	-0.586059	0.12597	-0.450657	1.25254	-0.115107	-1.29079	0.55832	1.39915	1.02189	0.229377	0.706219	-0.137232	0.347612	1.06348	0.49139
chr1_147929605_147933098	1.30934	1.61624	0.571702	1.26591	0.780892	1.53181	1.83086	0.495634	1.9581	0.5976	1.05393	1.12446	1.24147	1.43126	1.25531	1.79951	1.63546
chr1_147992536_148001618	0.367524	1.24699	-0.27876	-0.16536	0.114258	0.338762	0.689948	0.196897	0.637744	1.19805	0.391899	-0.108566	-0.0761196	0.689448	0.660816	1.39361	0.766003
chr1_148239387_148248709	0.57944	1.39722	-0.407258	0.299618	0.327356	0.516865	0.634011	-0.368555	0.813701	1.42639	0.455529	-0.192251	-0.129087	0.718348	1.0168	1.36279	0.946759
chr1_148553941_148562361	0.40192	0.78727	0.793049	0.854118	0.739941	0.338056	0.930066	-0.431692	1.24991	0.893858	0.876927	0.0467928	0.328156	0.854841	0.687685	1.49896	1.1046
chr1_148597661_148606901	0.510483	1.23958	-0.684474	-0.218615	-0.0838889	0.0546655	0.578814	-0.468194	0.512637	1.31169	0.512001	-0.0124949	-0.44286	0.442737	0.800337	1.25039	0.679033
chr1_148759821_148768655	0.246093	1.18183	-0.677291	-0.1051	0.0330358	0.105696	0.431732	-0.486473	0.515603	1.21062	0.453164	-0.200783	-0.31447	0.350312	0.660623	1.31465	0.735813
chr1_148928332_148932306	0.565321	1.12406	-0.549213	0.14801	0.89202	-1.69458	0.262432	-0.391983	0.750657	-1.61674	0.76828	-1.76911	-0.780944	1.60196	0.0154732	-0.441441	2.53279
chr1_149204093_149231606	0.15244	0.716479	-0.648317	-0.286424	0.507226	-0.0217534	0.13903	-0.821454	0.431738	0.872487	-0.178104	-0.698186	-0.825848	0.397825	0.385729	0.846332	0.33678
chr1_149575447_149578904	1.1783	1.53306	0.617011	1.06362	0.742499	1.43739	1.78686	0.39499	1.94281	0.435041	1.03571	1.06979	1.08808	1.18515	1.30096	1.74336	1.50004
chr1_149780968_149786256	0.668163	1.72061	0.72058	1.43893	1.13501	-0.092996	0.486868	-0.172726	0.894535	1.8425	0.819015	0.605758	0.75227	1.32048	1.28817	1.25162	1.21259
chr1_149800499_149836590	1.08388	1.83614	1.31051	1.70703	1.47915	1.43149	0.823028	0.190274	1.28365	1.89376	0.831704	0.839427	1.15951	1.43951	1.49452	1.5459	1.49329
chr1_149854888_149861923	1.21741	2.05564	1.4756	1.82819	1.70126	1.84709	1.27185	1.01279	1.26774	2.25064	1.1881	1.30232	1.21941	1.72096	1.85079	1.64982	1.43728
chr1_149898492_149914646	0.35281	1.12435	0.891534	0.86784	0.609255	1.08493	0.478817	-0.257828	0.728091	1.29995	0.642965	0.504377	0.570537	0.614698	0.909085	1.10808	0.585288
chr1_149978429_149995457	0.176353	0.643852	0.253806	0.514233	0.365261	0.871438	0.0334971	-0.5146	0.457591	0.480813	0.0743124	0.0199579	-0.252684	-0.227149	0.283048	0.617919	0.260569
chr1_150332824_150349151	0.713709	1.04088	0.620101	1.05042	0.619729	0.844778	0.593213	-0.0788078	0.60353	1.18926	0.611308	0.557233	0.35497	0.701047	0.86849	1.06701	0.51475
chr1_150520572_150554338	0.859602	1.18852	0.694765	0.810086	0.859408	1.13161	1.24151	0.296377	1.22068	1.50003	0.817938	0.990201	0.798161	1.20212	1.14803	0.967432	0.826535
chr1_150573410_150604377	0.188885	0.312949	0.0377616	0.000434671	-0.0833109	0.551092	1.1501	-0.223189	0.114807	1.11757	0.946316	-0.0110174	0.591133	0.902787	0.689661	0.304433	0.734359
chr1_150620337_150626567	0.0665182	1.25573	-1.56371	-0.541398	-0.945798	-1.55755	-1.26156	-1.77708	-1.06957	1.72329	-1.02556	-0.836337	-1.89631	-1.39591	-0.370228	0.140122	-0.697925
chr1_150933746_150957074	0.50768	0.721939	0.346254	0.444343	0.552537	0.38713	0.459679	-0.797284	0.574388	0.973765	0.541697	0.0540389	0.236861	0.77111	1.19994	1.25801	0.797758
chr1_150974472_150982517	0.670592	1.53796	0.319246	0.619932	0.540718	0.702611	0.675493	0.564655	0.658591	1.66064	0.819671	0.929525	0.0472857	0.520618	1.26817	1.28078	0.703477
chr1_151019031_151046021	0.664516	0.944292	0.650478	0.684475	0.584499	0.264789	0.788048	-0.143373	0.720443	0.853957	0.474752	0.206077	0.457139	0.841512	0.958023	1.10922	0.834892
chr1_151159673_151185382	0.597776	1.1947	0.623766	0.769141	0.819024	0.787435	0.702992	0.451643	0.547012	1.63347	0.777233	0.345485	0.497843	0.777537	1.01528	0.941374	0.602192
chr1_151252416_151257253	1.43079	1.75456	1.30362	1.52171	1.73733	1.18338	1.13773	1.12893	1.47309	1.72405	0.965057	1.03551	0.823857	1.09101	1.38462	1.5939	1.48681
chr1_151480927_151490206	0.778607	1.60087	-0.442741	-0.588047	0.938715	1.29706	-0.837134	-1.64113	-0.292106	1.81581	-0.397676	1.00954	0.850893	-1.36875	1.37718	1.5152	0.223238
chr1_151507061_151559479	0.0904293	0.604937	0.376809	-0.413468	-0.0955995	0.469672	-0.627063	-0.692307	-0.289293	1.06903	0.0583716	0.0750346	-0.226468	-0.710484	0.287154	0.169547	-0.239138
chr1_151792236_151819761	0.601742	1.12282	-1.22762	-0.967909	0.651456	0.481614	-0.429132	-2.00892	-0.00211499	1.27507	-0.371337	0.365738	0.729132	-1.65416	0.493293	0.972877	0.358869
chr1_151940578_151975761	0.337175	0.239244	0.61851	-0.035541	0.231358	0.990997	0.908717	0.0208572	0.95373	1.46344	0.558933	0.457216	0.638955	0.545781	0.916692	0.400023	0.421856
chr1_151994729_152025646	0.412359	0.948999	0.63609	0.676448	0.304308	0.97197	1.29529	-0.306328	0.859816	1.38835	0.584848	0.344843	0.644404	0.584828	0.994238	1.05247	0.171559
chr1_153326795_153350172	-0.290915	1.02632	-1.25487	-1.54117	-0.0308203	0.840623	0.317246	-2.37816	0.282785	0.0857008	-2.27743	1.09805	-0.656488	-1.31918	-0.0171347	0.550056	-0.728049
chr1_153478342_153547099	0.519216	-0.0904383	0.736476	0.996996	0.585735	0.106574	1.08939	0.396054	1.09828	-0.573725	0.500502	0.589289	0.851871	0.705486	0.175613	-0.0427187	0.996172
chr1_153558430_153611348	0.796824	0.455053	-0.150273	0.458557	0.611536	0.735518	0.754007	-0.158068	0.927308	0.856293	0.554082	0.417744	0.76754	0.641117	0.727833	0.990019	0.954551
chr1_153916043_153975304	0.905177	1.13939	0.528586	0.666551	0.88953	0.635123	0.393682	-0.171349	0.855421	0.852842	0.505354	0.284025	0.491973	0.645719	1.04557	1.10057	0.82268
chr1_154149961_154173535	0.878757	1.35153	-0.0298731	-0.0645023	0.402439	0.119589	0.270916	-0.720538	0.418406	0.708782	0.0681977	-0.442143	-0.25764	-0.126776	1.12876	0.557305	0.271301
chr1_154190697_154195244	1.43927	1.93584	1.54	1.66397	1.64725	1.30586	1.30831	1.50562	1.7034	1.51074	1.12353	1.18864	1.20282	1.50497	1.62685	1.39183	1.28663
chr1_154376808_154406935	0.477781	0.0438679	-0.847505	-1.01054	0.287309	-0.209095	0.170091	-0.743505	1.15155	-0.0956443	-1.3093	-1.12084	-0.296221	0.588039	-0.34586	0.784201	0.744354
chr1_154577163_154582368	1.08482	1.56077	0.837324	1.11305	1.25842	1.41638	1.0543	0.458128	1.12278	1.26679	0.807254	0.77603	0.68108	0.777653	1.43114	1.23362	1.02359
chr1_154598692_154601482	1.32575	1.94893	1.21024	1.00049	1.52707	0.96789	1.29227	1.16184	1.41451	1.28042	0.992382	0.549304	1.0024	1.0363	1.1823	1.23408	1.29557
chr1_154903965_154999319	0.835468	1.14101	0.768413	0.695883	1.04202	0.641921	0.955811	-0.254386	1.30409	0.702108	0.456919	0.253043	0.49536	0.739809	0.951194	0.899215	0.931061
chr1_155008921_155037818	0.789182	0.946904	-0.00438906	0.264429	0.687729	0.400828	0.133033	-1.77604	0.931364	-0.0561667	0.0751132	-0.00124151	0.220712	0.0255065	0.699052	0.748558	0.619062
chr1_155046849_155067333	1.23758	1.65007	-0.357385	-0.220858	0.885467	0.0819471	-0.419112	-1.15543	0.848334	0.452457	-0.375521	0.393134	0.0626154	-0.316056	1.04945	1.16952	0.45054
chr1_155087014_155113828	1.16343	1.42192	0.651255	0.276548	1.32558	1.05269	0.747147	-0.524436	1.30452	1.44913	0.1404	0.950163	0.90706	0.336233	1.03089	1.24419	0.906994
chr1_155139751_155166374	0.96795	1.36024	0.71523	0.494696	0.741382	0.608582	-0.332287	0.281253	0.732911	0.470197	0.0407956	0.212602	0.339715	0.551612	0.981678	1.1264	0.549028
chr1_155176159_155184709	0.898311	1.35202	0.916692	0.81928	1.0091	0.276607	0.496416	1.06618	1.01555	0.463295	0.417624	0.0633158	0.340378	0.644364	0.865453	0.827742	1.20512
chr1_155194043_155248812	0.414455	0.596179	0.45603	0.496505	0.660227	0.242382	-0.0764806	-0.10374	0.487431	0.351035	0.484427	-0.0428164	0.134695	0.394586	0.739228	0.575665	0.702065
chr1_155291193_155296854	1.43425	1.33848	1.13413	1.34523	1.25991	1.1874	1.06021	-0.48223	1.75336	0.865266	0.982747	0.632459	1.0275	1.12711	1.31157	1.51956	1.58514
chr1_155530252_155535321	1.31852	1.89171	1.38377	1.50981	1.72893	1.46236	1.39547	1.09719	1.72548	1.47576	1.17812	1.09224	1.26196	1.47859	1.54265	1.42904	1.56281
chr1_155656138_155672632	0.729431	1.02361	0.620064	0.692406	1.15042	0.554102	0.345348	0.279253	1.004	0.785581	0.400701	0.275866	0.401573	0.548428	0.811512	0.910374	0.738146
chr1_155858505_155961693	-0.176671	0.0173438	0.214778	0.161302	0.375845	0.10013	0.477873	-0.119264	0.255407	-0.166786	0.430424	-0.119001	-0.0239371	-0.00944321	0.376729	0.177952	0.711332
chr1_156018201_156033937	0.910629	1.3035	0.623516	0.723124	0.915618	0.915167	0.606836	-0.34279	0.884612	0.558121	0.338049	0.599958	0.597357	0.449173	1.03214	1.02668	0.857917
chr1_156049803_156111909	1.12509	1.25382	1.0385	1.02554	1.15378	1.01065	0.923064	0.755341	1.01204	0.738863	0.676931	0.889716	0.761088	0.876136	0.881709	0.830457	1.38363
chr1_156181679_156184804	1.23497	1.69838	1.13497	1.45413	1.52529	1.38855	1.11758	1.21713	1.22081	1.32369	1.13453	0.917405	1.03498	1.16754	1.38581	1.17094	1.1402
chr1_156425232_156446268	0.813352	1.24247	-0.536792	-0.0705267	0.657514	0.288277	-0.651039	-0.185028	0.941275	0.509271	-0.176582	0.455356	-0.101652	0.228825	0.312261	0.89816	0.344396
chr1_156456690_156488666	0.768425	1.07984	0.544212	0.776121	1.10942	0.726748	0.485492	0.312921	0.98686	0.392405	0.537843	0.475658	0.403584	1.09555	0.520866	0.670915	0.815943
chr1_156629472_156634672	-0.527572	0.0789258	-1.22482	0.391149	1.0947	0.639729	0.504095	0.141206	0.72459	0.344424	0.946389	1.0594	0.155566	1.26611	-0.29715	0.0351893	2.03769
chr1_156658326_156700283	0.533778	1.11668	-0.108072	0.00863864	0.675317	0.85637	-0.00508182	-0.678332	0.22138	0.673324	-0.372456	1.07838	-0.184718	-0.612389	0.97024	1.14798	0.207162
chr1_156708854_156724269	1.07372	1.66923	1.62869	1.72805	1.65382	1.64431	1.50864	1.03298	1.61286	1.54668	1.12864	1.09997	1.51663	1.60773	1.60501	1.37811	1.5187
chr1_157105621_157109660	1.16233	1.67544	1.02164	0.90947	2.03537	1.19282	1.27325	0.720879	1.60339	0.905959	0.860863	1.29718	1.03362	0.79628	1.10082	1.12536	1.54812
chr1_157961616_158013709	-0.982878	-0.864089	1.13395	1.36889	0.552682	0.497522	0.690355	-0.10613	0.456364	-1.68196	0.544731	0.613876	0.349765	0.661533	-0.448487	-1.20606	0.813651
chr1_158967671_158990401	-1.65564	-1.25169	-0.857108	-1.42558	-0.250759	0.81644	0.222296	-0.167088	0.0380518	-1.51889	0.753106	-2.00133	-1.28964	0.789163	-1.40578	-1.7683	-0.90146
chr1_159742093_159757690	-0.914588	0.315333	-0.693953	-1.2522	0.0338149	0.0650477	-0.26747	-1.01421	0.359821	-1.44371	-0.505095	-0.417717	-0.0209538	1.28666	-0.308857	-0.0525276	-0.389686
chr1_159849142_159920603	0.37269	0.893324	0.218973	-0.771321	0.558944	0.55827	0.0801768	0.00819355	0.328613	0.18146	0.109547	0.177908	0.155593	0.312511	0.481667	0.654053	0.291585
chr1_160978302_160993166	0.689729	1.0736	-1.14839	0.331472	0.644517	0.960622	0.647385	-1.80881	0.873693	1.20297	-0.0802196	0.277891	0.219449	-1.35445	0.87411	0.691979	-0.12013
chr1_161006170_161017338	1.0581	1.22426	0.703542	0.522551	0.673335	0.868745	0.204198	-0.0494313	0.708274	0.637016	0.508516	0.545997	0.648563	0.32893	1.10812	1.10977	0.536341
chr1_161042706_161069377	0.937423	1.29836	-0.985715	-0.82135	0.346333	0.695564	0.318931	-0.961603	0.179403	0.952284	-0.507148	0.820429	0.216591	-0.975602	0.8479	0.922114	-0.0277831
chr1_161121636_161148214	0.761543	0.996164	0.454111	0.33783	0.676266	0.110388	0.0613399	0.205206	0.678519	0.022265	0.368433	-0.0693152	0.0457564	0.272477	0.768735	0.60266	0.787881
chr1_161165847_161173801	0.746232	1.01912	1.54382	0.809048	1.51876	0.330043	0.749098	1.04383	0.979046	0.0549214	0.273154	1.09378	0.691033	0.451082	0.912292	1.02763	1.44181
chr1_161357873_161371169	0.891237	0.946115	0.636772	0.563906	1.23219	0.766004	0.443281	0.700356	0.886937	0.827286	0.512207	0.277767	0.264144	0.844234	0.814331	1.43212	0.697198
chr1_161409614_161442214	-0.656455	-0.142907	-0.352849	-0.0024215	0.529008	0.0036949	-0.747227	-4.08176	0.373553	-0.866533	-0.51607	-2.55053	-0.227572	0.869862	-1.65221	0.859194	1.29594
chr1_161690686_161721322	0.134702	0.332371	-0.526045	-0.547767	0.228658	1.01546	0.655251	-0.423145	0.396476	-0.302835	0.327518	-0.736151	0.602439	0.495143	-0.181618	0.295611	0.338785
chr1_162108185_162141809	0.355965	0.137228	-0.529401	-0.125079	-0.961328	-0.94778	-1.53179	-1.24727	-1.33273	0.639755	-1.07318	-0.715836	-1.1245	-1.73105	-0.512149	0.735586	0.104463
chr1_162505586_162520225	-1.04261	-1.40874	1.05989	-0.903525	-0.166592	-0.106966	0.681885	0.204032	0.451222	-1.66472	0.796428	-0.836467	-0.172429	0.0636828	-1.05109	-1.26197	-0.203951
chr1_162528524_162532748	1.28746	1.82938	1.24935	1.00401	1.42161	0.857276	1.24069	0.983881	1.63629	0.723656	0.933793	0.679455	1.00193	1.10549	0.92701	1.12839	1.14498
chr1_162642417_162667459	-0.818406	-0.378894	0.746964	-0.25653	-0.250075	-0.267223	-0.791248	-0.249906	-0.876311	-1.23421	0.212267	-0.629745	-0.626766	-1.07515	-0.415699	-0.742745	-0.32288
chr1_162817139_162852374	-1.45689	-0.9494	0.663994	-1.47406	-1.48006	-1.75422	-1.64175	0.820458	-1.56974	-1.48073	0.687143	-1.90852	-1.35576	-1.6823	-1.69417	-1.37395	-1.54497
chr1_162868702_162880900	-1.21377	-0.514107	0.0281588	-1.41508	-1.4718	-0.604983	-0.416301	1.16853	-1.61324	-1.58117	0.459413	-1.50621	-0.639412	-0.751592	-1.59525	-1.92839	-1.55267
chr1_164546642_164593259	0.241261	0.495003	-0.103392	-0.11449	0.0269798	0.368101	-1.17285	-1.0563	-1.22691	0.799633	-1.2851	0.768147	-1.30305	-1.46815	0.805727	0.691402	-0.84554
chr1_165796202_165800468	1.42269	1.6801	1.3862	1.29025	1.57972	1.2767	1.17939	0.128325	1.43075	0.881709	1.07207	1.26607	1.15783	1.40157	1.46194	1.33687	1.02258
chr1_167188167_167200191	0.913916	1.00142	0.481727	1.05094	1.08395	1.04458	0.63323	-0.236913	0.875762	0.646001	0.640616	0.965865	0.515736	0.714152	0.8784	0.903323	0.579661
chr1_167521806_167537336	0.0479223	0.389854	-1.51644	-0.895359	-0.330389	0.00605937	0.14544	-1.6243	0.292237	-0.947861	-0.541156	1.01395	-0.87712	-0.693008	0.0767666	-0.12656	-0.425983
chr1_167682477_167692629	0.91381	0.875175	0.596841	0.79801	0.945976	0.950172	0.726718	0.26104	1.15621	-0.546939	0.871482	1.02592	0.632595	0.975015	0.942125	0.933441	0.46552
chr1_167903907_167907680	1.55765	1.97656	1.44476	1.72015	1.47773	1.58479	1.37268	1.16863	1.81075	1.19328	1.35677	1.44755	1.29039	1.65107	1.61541	1.65355	1.43676
chr1_169070920_169104486	0.153691	0.273074	-0.105221	0.652968	0.24978	0.712715	-0.0664636	-0.654299	0.211003	0.759872	0.767522	0.52307	0.0171483	0.325709	0.0915361	0.574876	0.217429
chr1_169858890_169864479	1.24207	1.52324	1.02915	1.33877	1.35547	1.44731	0.847007	0.797151	1.07335	1.27457	0.898123	1.50758	0.776699	1.10435	1.42506	1.35447	0.647403
chr1_171094174_171114393	-1.6682	-1.05004	-1.312	-1.47993	-0.598916	-0.967559	-1.92138	-0.0928872	-1.71156	-0.987202	-1.8907	1.59693	-2.11508	-0.649717	-1.41037	-1.6245	-2.16387
chr1_171179398_171196397	-0.986883	-0.976528	0.467223	-0.819281	-0.299688	0.724295	-0.74974	-0.179932	-1.41996	-1.20397	-0.364606	1.51613	-1.46845	-0.391524	-0.658451	-1.10218	-1.51019
chr1_171399935_171413097	-1.49926	-1.17853	1.35778	-1.31226	-0.334553	0.440123	0.757435	-0.208994	-0.244689	-1.34216	0.587098	-0.859754	0.059479	0.498947	-1.33286	-1.35652	-0.346326
chr1_172104434_172134418	-1.66413	-1.02917	-1.10221	1.07999	-1.6622	-1.75693	-0.366044	-0.194081	-1.19552	-1.3884	-0.373574	-1.07329	-2.19651	0.904716	-1.31515	-2.52238	-2.16562
chr1_172235024_172257713	-1.41906	-0.781379	-1.21415	0.444531	-1.51766	-0.414531	-1.24041	-0.889235	-0.775292	-1.05105	-1.41829	-0.958977	-1.72454	0.835764	-1.1173	-2.04223	-1.9914
chr1_172311348_172333319	-1.34653	-0.857665	-0.230981	1.58433	-1.05206	0.673255	-0.595124	-0.507534	-0.16094	-0.00536595	0.401695	0.477592	-0.108302	1.09589	-0.247454	-2.49139	-1.2239
chr1_172345381_172370952	-1.51678	-0.948879	-1.14894	1.43154	-0.848196	-1.10871	-1.47835	-1.00567	-1.186	-1.38427	-0.117053	-0.852823	-1.87205	0.259238	-1.22374	-1.89461	-1.28735
chr1_172499100_172504166	1.17107	1.70642	0.963617	1.12646	1.33975	1.15752	0.820746	0.987699	1.06083	1.30165	1.19216	0.709361	0.621668	1.02804	1.15762	1.41272	0.914457
chr1_172546538_172583378	-1.69227	-0.982624	-1.50318	-0.654976	-1.7999	-0.856457	-0.743429	-0.925903	-1.24794	-1.10767	0.483206	-1.47076	-1.49487	-0.754273	-0.93079	-1.80799	-1.50775
chr1_172597920_172626345	-0.686282	-0.0784623	-0.421008	-1.394	-1.25108	-0.0661954	-0.206804	-0.536424	-0.576984	-1.24599	0.746667	-1.18503	0.0423438	-0.961067	-1.21086	-0.198036	-0.46829
chr1_172850455_172906844	-1.56035	-1.05961	-0.0982406	-0.868392	-1.65338	-0.763408	-0.855603	-0.350714	-1.11212	-1.01408	0.898816	-0.173236	-0.236915	-0.217102	-1.37543	-1.78987	-1.51808
chr1_173831026_173847407	0.757267	1.19941	0.616574	0.771567	0.734795	0.543286	0.56347	-0.118583	0.779222	0.813731	0.490984	0.407725	0.499282	0.690452	1.18597	0.841192	0.615702
chr1_173989483_173994222	1.27961	1.88261	0.907092	1.01783	1.30423	1.01389	0.801692	0.177465	1.22873	1.34005	1.02801	1.06854	0.684992	0.929	1.51402	1.42652	0.930619
chr1_174958199_174993799	0.265273	0.599544	0.208557	0.434021	0.347856	-0.21734	-0.0701967	0.0255096	0.326939	0.22482	0.318979	-0.357635	-0.0733557	0.0998595	0.437748	0.413882	-0.00452098
chr1_175136327_175164024	0.509944	0.966846	-1.59041	-1.0381	-0.276031	-0.398496	0.0324428	-1.76962	-0.588099	-0.26252	-2.0085	-0.461374	-0.618114	-1.45891	0.479665	0.52918	-0.384944
chr1_177384845_177421663	-0.236431	-0.698422	-1.82549	-1.50649	-1.35939	-2.05265	-2.02649	-2.10483	-1.59808	-0.673151	-2.27024	-0.263479	-2.09831	0.277618	-1.48784	0.754144	-2.00045
chr1_178202823_178213678	-1.17759	-0.383858	0.502705	-0.817198	-1.07433	0.352197	0.608393	0.606354	-0.383982	0.300584	1.08179	1.12091	-0.0869218	0.397658	-0.602543	-1.57958	-1.25802
chr1_178498228_178513605	0.319061	0.406111	0.435399	-0.103931	0.261694	0.180391	-0.372348	-0.158377	0.595288	0.205841	0.614557	-0.199624	0.85422	0.416351	0.22591	0.634214	0.484556
chr1_178693348_178697769	1.14102	1.75501	1.0199	0.992038	1.05837	1.1456	0.812199	-0.539891	1.38374	1.07216	1.10633	1.01974	0.768374	1.31436	1.23035	1.30257	0.867475
chr1_179063694_179117024	-1.02573	-0.680132	-0.0696666	-0.484383	-0.316754	-0.44198	-0.209528	-0.477895	-0.478539	-0.503871	0.470413	-0.324488	-0.808692	-0.448394	-0.251351	-0.618408	-0.248954
chr1_179845922_179853260	0.982104	1.49055	0.995351	1.13171	1.1762	1.05415	1.1014	1.06536	1.1361	1.17558	1.06601	0.787232	0.762964	1.17302	1.35734	1.31253	0.820632
chr1_180118079_180141401	0.674985	0.126006	0.0954557	-0.250063	0.180842	0.671867	-0.0902043	-0.249473	0.285356	0.485252	0.648613	0.339425	0.267186	0.110038	-0.0267968	0.925903	0.156348
chr1_180468461_180473100	1.13358	1.52401	0.98334	1.3726	1.35571	0.926117	1.53819	0.910443	1.62999	1.24502	0.987871	0.683229	1.22029	1.1006	1.40434	1.45119	1.02155
chr1_180539384_180557549	-0.407242	-0.434391	-1.56319	-0.491372	-0.947861	0.630533	0.298577	-1.46902	-0.188782	-0.208827	-1.63912	-0.526814	-0.904241	-1.78812	-1.05824	-0.443152	-1.16135
chr1_181041975_181112415	0.64964	1.13151	-0.0926925	0.479723	0.372677	0.748434	0.585522	-0.577132	0.376994	1.41314	0.4231	1.23992	0.421062	0.322033	0.753283	1.06662	0.136087
chr1_182353585_182367577	0.599732	1.26334	0.0956826	0.979497	0.764594	0.228056	0.383781	-2.11113	1.16164	-0.0900229	0.311776	0.646971	-0.140668	-0.161448	0.666822	0.871136	-0.526765
chr1_182990610_182999721	0.793398	0.469677	1.14799	1.23578	1.01699	1.1536	1.02078	0.761725	1.36865	-0.0696031	0.921664	0.245351	1.07453	0.726095	0.0624446	1.00754	0.855581
chr1_183105995_183136817	-0.831261	-0.485733	-0.0216585	0.571013	-0.13568	0.232236	0.875175	-0.427992	0.0425194	-0.0607144	0.346344	-0.874253	0.5869	-0.913739	-0.551355	-0.483878	-0.715925
chr1_183148189_183184111	-0.778951	-0.917098	-0.62643	0.15249	-0.571525	-0.875787	0.760126	-0.689036	0.147099	-0.695622	-0.311237	-0.659014	0.2724	-1.15078	-0.950265	-0.693827	-1.00909
chr1_183235529_183253856	-1.29811	-0.725589	1.21613	1.90863	-0.310997	0.0481465	1.11532	0.760028	0.941238	-1.11407	0.43513	-0.597639	0.922372	-1.28115	-0.117294	-0.31989	0.780706
chr1_183418621_183451379	0.211675	0.645487	0.175343	0.513042	0.414292	0.422299	0.152641	0.0455277	0.509182	0.457062	0.211595	-0.0722868	0.391607	0.159179	0.473988	0.477599	0.134635
chr1_184383856_184397726	-0.463504	-0.754492	-1.50606	-1.73054	-0.935384	1.32212	0.313633	-1.48981	0.0860557	0.914819	-1.45369	0.760417	-1.09766	-1.48203	-1.02375	0.283517	-1.15156
chr1_185284763_185288283	1.3031	2.03321	1.50159	1.72465	1.62031	1.49007	1.45812	0.709691	1.70406	1.67537	1.25327	1.52826	1.57112	1.28437	1.32151	1.70765	1.39349
chr1_186097416_186126204	-1.63524	-1.30663	-0.852813	-1.30679	-2.02569	-1.48705	-1.37196	-0.816913	-1.39882	1.13833	-1.41479	-1.33867	-1.05452	-1.65256	-0.851183	-0.740589	-1.96751
chr1_186343316_186346441	1.26567	1.95944	1.34401	1.39918	1.68167	1.36196	1.18565	1.62729	1.40513	1.90816	1.29568	1.00531	1.22232	1.26437	1.49197	1.42519	1.29038
chr1_186451661_186474214	-2.06712	-1.10648	-1.41185	-1.53831	-1.6835	1.01231	-0.766299	-0.674121	-1.29311	-1.29177	-1.0694	-2.13624	-2.00905	-1.68056	-1.4502	-1.95884	-1.73846
chr1_186527460_186549058	-1.11147	-0.973745	-1.8006	-1.51928	-1.69372	0.785466	0.00503715	-0.82417	-0.918137	-0.40998	-1.5436	-2.22119	-1.86136	-1.76756	-1.0139	-1.52247	-2.21027
chr1_190442697_190449275	0.0872161	-0.419144	-1.26096	-1.12803	-0.967963	-2.13758	-1.8285	-1.62545	-1.49629	-1.85571	-1.56566	-1.96328	-1.43799	-1.79532	0.0532848	1.46089	-0.324973
chr1_191110912_191134743	-1.553	-0.800477	-1.8796	-0.623094	-1.53154	-2.49515	-2.20038	-1.6563	-1.86826	0.128358	-1.80545	-2.50409	-2.36663	-1.62037	-0.739889	0.940769	-1.43971
chr1_192490318_192531661	-1.52772	-1.1227	-0.922622	-0.754616	-1.70834	-1.90527	-1.61854	-0.541445	-1.55381	-1.47038	0.595922	-1.50853	-1.13607	0.108266	-1.34675	-1.93817	-0.991423
chr1_193071536_193113173	-0.177182	0.300261	0.194984	-0.0489759	0.241819	-0.244631	-0.104794	-0.343859	-0.119859	0.140044	0.364855	-0.538854	-0.195421	0.0218935	0.203044	0.19507	-0.210233
chr1_197741582_197757608	0.483768	0.444804	-0.197343	-0.099064	0.226584	1.04053	0.592905	-0.402392	0.609313	-0.257104	0.0311537	0.493194	0.307624	-0.0023646	-0.104895	0.666446	-0.337341
chr1_198458580_198468620	-1.57552	-0.842634	1.22243	-0.239884	-0.926151	0.357569	-1.46522	0.294286	-0.982899	-1.65455	0.593881	-0.777506	-0.0164198	-0.0495432	-1.90108	-1.31547	-0.831266
chr1_198564588_198610270	-1.6068	-1.02244	-0.718596	1.27143	-1.64999	-1.26368	-1.90436	-1.00782	-1.51603	-1.51427	-1.22489	-1.28185	-1.97777	-0.935911	-1.41817	-2.04358	-1.88839
chr1_198623585_198658924	-1.36554	-0.306262	0.76686	1.21426	-1.57243	0.422627	-1.49103	0.1333	-1.55785	-1.01657	0.735629	-0.330607	-1.0972	0.737523	-0.879041	-2.0365	-1.71007
chr1_198883517_198908205	-0.884806	-0.0890906	-1.72715	0.567287	-1.00918	-0.0897028	-0.0222593	-0.246006	0.0435039	-0.160029	0.838364	0.109304	-1.01312	0.59732	0.305906	0.139067	-1.99891
chr1_200336556_200359722	-1.1721	-0.547398	0.422094	-0.853403	-1.04487	0.711777	0.236273	0.363283	-0.300441	-0.403969	0.252968	0.583644	-0.293767	-0.29041	0.352853	0.0815094	-0.970705
chr1_200376104_200401649	-0.137317	-0.161736	0.751856	0.0494087	0.269723	0.575013	0.207962	0.358363	0.0123407	-0.659283	0.499817	0.0993403	-0.130014	0.420516	0.151049	0.173539	0.0420305
chr1_200622665_200654553	0.0621207	0.342392	-0.17046	0.085194	0.199341	0.201337	0.90012	-0.449517	0.696298	0.175381	-0.0118733	-0.292452	-0.118572	0.100512	0.128301	0.336983	-0.19061
chr1_200707020_200710049	1.41947	1.72198	1.53598	1.52599	1.69991	1.41525	1.76934	0.69438	1.93187	1.28605	1.30538	0.964557	1.41895	1.57263	1.47686	1.76566	1.36922
chr1_200856216_200887351	-0.0527742	-0.0672297	-0.815691	1.03536	0.724554	1.00108	-0.0775937	-1.38394	0.900806	-0.260036	-0.777756	0.210635	0.59281	-1.11148	0.578621	0.0396531	0.473407
chr1_201221824_201290110	0.147667	-0.28574	-0.189864	-1.37877	0.821629	-0.104274	0.884171	-1.07799	1.50864	0.250044	-0.635433	0.0980581	0.624566	-0.901533	-1.15662	0.112433	-0.331373
chr1_201313041_201331377	-0.309946	-0.570022	-1.06713	-1.3496	-0.128261	-1.07143	-1.14985	-2.71267	1.00025	-0.611525	-2.10625	0.204715	-0.0662875	-1.47312	-0.94289	-0.168465	-0.389771
chr1_201345510_201355310	0.790756	1.35517	0.517046	-0.537639	-0.231718	-0.437959	-0.513961	-1.37082	-0.557239	0.418337	-2.48407	0.302334	-0.87332	-1.4996	-0.264503	0.927705	-0.0407965
chr1_201363212_201370067	1.03322	1.04922	-1.10999	0.33316	1.22358	0.944439	1.57683	-2.0883	1.80329	0.281782	-2.14437	0.76533	1.20016	-1.86182	0.706681	1.18595	-0.0669994
chr1_201416084_201488121	0.566221	0.971445	0.0899748	-0.225031	0.614475	0.343242	0.716168	-0.471561	0.895308	0.771115	0.0522097	0.161143	0.642416	0.174528	0.0719163	0.656789	0.774376
chr1_201503279_201529993	-0.537621	-0.724139	-0.571992	-1.53959	-0.444468	-0.594471	-0.983555	0.00842706	-1.00682	-1.14623	0.668201	-0.328361	-0.906785	-0.471107	-1.50857	-0.195156	0.586966
chr1_201663086_201687186	-1.1038	-0.479801	1.00899	-1.39312	0.194098	-0.691418	0.266248	0.473824	0.30419	0.59491	0.210087	-0.98356	0.13184	0.81269	-1.51663	-0.322243	0.572399
chr1_201704791_201745324	-1.14403	-0.65634	0.799613	-1.47958	-1.03735	-0.901049	0.395933	0.379285	-0.255347	0.841906	-0.242171	0.136023	-0.529362	0.185505	-1.39645	0.0180298	-0.298696
chr1_201973082_202114826	0.649112	0.698519	-0.713572	0.0111701	0.407569	0.872534	-0.685468	-1.49849	-0.0971042	1.60384	-0.805289	0.842805	0.190418	-0.360052	0.340862	0.811423	-0.249195
chr1_202544496_202569917	-0.323524	0.286451	0.584888	-0.349899	-0.513368	0.814686	0.724528	-0.0812631	-0.311297	-0.343762	0.000744013	-0.166423	0.574727	1.01225	-0.76669	-0.527493	-0.62898
chr1_202771776_202783462	1.20244	1.66331	0.817	0.60389	1.28684	0.818118	0.824688	-0.0629512	1.51483	1.32721	0.71083	1.12207	0.72919	-0.27935	1.10515	1.27801	0.97995
chr1_202922843_202937525	0.732859	1.09117	-0.0371337	0.179701	0.935235	0.40356	0.625286	-0.710477	1.19732	0.785521	0.319008	0.0135911	0.303856	0.0623905	0.200352	0.671547	0.400823
chr1_202974902_202978403	1.14992	1.85353	0.929576	1.08304	1.52124	1.20552	0.966254	0.493166	1.32829	1.78549	1.12544	0.815393	1.18704	0.929306	1.36453	1.2705	0.563427
chr1_203273036_203278432	1.38915	1.16864	-0.186959	0.875384	1.05325	0.546355	1.34056	-0.585289	1.65388	0.745794	-0.504702	-0.182715	-0.36511	0.546196	0.809403	1.09201	0.828319
chr1_203293319_203297843	1.28679	1.3892	-0.17713	0.759057	0.618174	0.252685	-0.172529	-2.25461	1.13002	1.21959	-0.968323	-0.279667	-0.555799	-0.168412	0.96321	1.23829	0.486014
chr1_203473361_203508267	-0.794509	-0.783621	0.466522	-0.674708	-0.470231	0.348968	-0.178955	-0.388422	-0.0133343	-0.399814	-0.116998	-1.15001	-0.0327709	0.683824	-1.15911	-0.641735	0.0807955
chr1_203523857_203533465	-1.21714	-1.05912	1.20837	0.33371	-0.754317	0.227501	0.0657706	0.934707	0.0928795	-1.7766	0.0774306	-1.31879	-0.101492	0.756259	-1.40548	-1.22261	0.164917
chr1_203595222_203620447	0.144335	-0.141558	0.311638	0.0588916	0.427337	0.05208	0.305174	-0.377524	0.18579	-0.46603	-0.114317	-0.0394578	0.344894	-0.14184	-0.393883	0.166535	0.648952
chr1_204041374_204087001	0.814961	0.207119	-0.190745	-0.141286	0.131899	0.543182	-0.446525	-1.70918	-0.0474406	0.291507	0.351126	0.33076	0.558744	-0.153492	0.664611	0.82521	0.202451
chr1_204094830_204132193	0.905729	1.0415	-0.161039	-0.618682	0.348188	-0.0642448	-0.632494	-0.729263	0.783522	-0.310678	-0.122845	-0.352358	0.0508984	-0.806523	0.194317	1.04506	0.209228
chr1_204244259_204291900	-0.665358	0.507835	-0.27334	-1.07246	-0.548683	0.31957	-0.965587	-0.930246	0.0515449	0.228761	-0.517925	0.562062	0.38488	-0.0430288	0.140443	0.672095	-0.587734
chr1_204366706_204414610	0.355303	0.646037	0.198079	0.147861	0.218832	0.469107	0.258973	-0.208388	0.697586	0.963751	0.224697	-0.0999992	0.592901	0.152191	0.423639	0.489986	0.130542
chr1_204446036_204464869	0.221281	1.06137	-0.460392	0.0808833	0.585111	0.111857	-0.803719	-2.02296	0.513719	0.57373	-0.34154	0.227879	-0.00463805	-1.45351	0.329359	0.959315	-0.201276
chr1_204528978_204544396	-0.14948	1.08239	-1.3568	-0.695658	-0.130976	-0.570725	-1.67704	-2.28489	-1.13535	0.0837644	-1.48335	0.235409	-1.07465	-1.4748	0.663034	-0.240929	-0.487391
chr1_205252578_205273581	-0.419053	-0.43914	1.0094	1.23078	0.39492	0.611602	0.272778	0.45983	0.717811	-0.350209	0.0515972	-0.0865566	1.17824	0.0501744	-0.430413	-0.0279655	0.796689
chr1_205282405_205291676	0.862696	1.14359	0.424804	1.21304	0.373502	0.398746	0.979802	-1.02272	1.34119	-0.130807	-0.0166761	0.379107	0.440889	-0.0472362	0.395375	1.36115	0.389068
chr1_205399675_205426952	-0.822627	0.0611251	1.00746	1.69878	0.933652	0.517325	-0.190596	-2.20976	0.352567	-1.12894	-1.01923	0.594432	0.84864	-1.38826	-0.715619	-0.0737559	0.76947
chr1_205633113_205660595	-0.3288	-0.0801094	-0.62078	-0.0605893	0.140205	-0.491142	-0.900446	-2.03333	-0.282041	-0.927182	-0.404524	0.622536	-0.0633465	-0.820076	-0.230492	-0.021015	0.381941
chr1_205716824_205720549	1.3242	1.83299	1.47363	1.7482	1.60623	1.47296	1.4177	0.563754	1.88739	1.67475	1.28006	1.37068	1.31276	1.44329	1.65695	1.69709	0.838175
chr1_206133656_206145329	0.772291	0.197277	1.06716	0.966719	1.09474	1.06792	0.691429	-0.395352	1.38691	0.273253	0.891737	0.283828	0.815517	1.08155	0.839446	1.26414	1.42996
chr1_206274666_206293781	-1.12706	-0.748573	-1.4846	1.81097	0.474202	-1.69623	-1.46864	-2.48532	-1.16382	-1.46597	-1.75541	-0.905512	-1.25743	-1.1114	-1.07636	-1.04084	-0.498769
chr1_206614885_206654750	-0.685866	-0.196847	-0.869576	-0.236717	0.197068	-0.350319	-0.898426	-1.37623	0.148009	-0.584391	-0.434855	-0.450869	0.293441	-0.888806	-0.193275	0.429666	0.199505
chr1_206856337_206868935	0.760049	1.60445	0.464929	0.159143	1.12851	0.551496	0.467533	-0.0601093	0.638872	0.803106	0.499335	0.191927	0.271941	0.529626	0.352006	0.959344	0.31803
chr1_207006814_207023049	-0.355585	1.27064	-1.68117	-1.82015	-1.08382	-1.61274	-0.881369	-1.39706	-0.835256	-1.2775	-1.33193	-1.08193	-1.57917	-1.54917	-0.718293	0.348225	-0.963904
chr1_207035934_207047870	-0.586409	1.48644	-1.9336	-1.44269	-1.31997	-0.127023	0.151987	-1.35272	-0.301809	-1.45531	-1.41882	-0.812858	-1.0821	-1.63673	-1.32053	0.445563	-1.49262
chr1_207057257_207086742	0.420608	1.53446	-1.07082	-1.47494	-0.752958	1.09064	0.750385	-0.308739	0.694886	-0.194569	0.216291	-0.20002	0.882029	-0.745747	-1.12554	0.875412	-0.191308
chr1_207173900_207209869	-0.463083	-0.751006	-1.28651	-0.455763	0.538235	1.17187	1.01364	-1.06835	0.917334	0.00237781	0.68928	0.827997	1.16708	1.05802	-1.07021	-0.994054	-0.404031
chr1_207471405_207496504	-0.0207087	0.483194	-0.453791	-0.119805	0.124278	0.399945	-0.185424	-0.761326	0.439783	1.36205	0.365675	0.294462	0.176573	0.0359609	0.709425	0.120628	-0.585822
chr1_207913800_207930276	0.582991	1.07947	-0.147749	0.247983	0.403991	0.933079	0.253549	-0.673951	0.794666	0.565009	0.337712	0.775584	0.401695	0.275985	1.07103	0.429765	0.0278717
chr1_207969276_208003574	-0.0425204	0.416774	-1.43121	-0.428085	0.128548	0.211317	0.286979	-0.816093	0.658735	0.209336	0.429728	-0.0607844	-0.424994	0.602138	0.512278	0.267286	-0.327369
chr1_208379327_208397506	-0.0311578	-0.488558	-1.37654	-1.56599	0.30839	0.776146	1.14463	-0.508521	0.73258	-1.36924	0.374151	0.781507	0.377614	0.434757	-1.04456	-1.19049	-0.211529
chr1_209526626_209609962	-0.702462	-0.334573	-0.795327	-1.54109	-0.299368	1.3511	1.34595	-0.820451	1.12049	-1.15093	-0.0259219	0.644861	0.63806	0.914158	0.0422651	-0.521637	-0.904173
chr1_209798374_209851531	-0.701408	-0.73851	-1.52995	-1.3102	-0.187328	0.241474	0.731222	-0.79058	0.661795	-1.02668	0.584434	-1.15743	0.967855	0.0213507	-0.999603	-0.836805	-0.381761
chr1_209956885_210002929	0.128465	0.555535	-0.966828	-0.988766	0.518733	0.733366	0.847031	-0.802437	0.788981	-0.533049	-0.668349	-0.688137	-0.016042	-0.854502	-0.00565556	-0.308257	-0.523766
chr1_210034200_210076872	-1.77777	-1.03726	0.415232	-1.59372	-1.23343	0.427087	-0.551418	-0.244889	-0.129397	-1.77305	-0.352156	-1.40954	0.815008	0.0982264	-1.47411	-1.37845	-0.939017
chr1_210404887_210408380	1.06268	2.00057	0.425245	-1.1842	1.69032	1.51472	0.122866	-0.389987	0.326175	0.0152027	1.27143	1.14505	1.50423	0.499316	1.45907	1.48807	1.52724
chr1_211430530_211435116	1.37268	1.9496	1.28731	1.67388	1.50951	1.41118	1.50814	-0.525512	2.03777	0.727062	1.20411	1.43866	1.41787	1.55603	1.6487	1.40555	1.68508
chr1_211749432_211753683	1.43566	1.62925	1.08523	1.24149	1.18405	0.832985	1.50202	-0.635444	1.92995	0.452993	0.877216	0.925755	1.46053	1.44396	1.12761	0.96241	1.02492
chr1_211803593_211822649	-0.12846	-0.412819	0.0392884	-0.46742	0.261648	-0.35827	-0.828621	-0.781857	0.336159	-1.10418	-0.0475069	0.822095	0.722929	0.478725	-0.479301	-0.0461891	-0.114436
chr1_211888638_211917792	-0.559668	-0.304027	-1.19788	1.07454	-0.519318	-0.0345839	-1.45527	-1.84593	-1.05407	-0.912246	-0.64475	0.528156	-0.545842	-1.0853	-0.970508	-0.608944	0.0352
chr1_212456921_212461294	1.35119	1.92428	0.784925	1.47892	1.65551	1.47871	1.48471	-0.422017	1.91351	0.922742	1.06651	1.46144	1.05378	1.33195	1.52029	1.39945	1.0003
chr1_212635345_212644479	0.749762	1.13024	-0.398401	-1.19003	1.26975	0.689953	-1.0598	-0.915743	-0.00568898	0.665872	-0.8156	1.62242	-0.608277	-1.50919	1.21377	0.319335	0.312873
chr1_212730728_212740985	0.667472	1.21715	0.395199	-0.794352	1.05192	0.774517	-0.298786	0.16222	0.402811	0.391624	0.348981	0.340508	0.0481237	0.0706331	0.388015	0.375829	0.0648009
chr1_212767917_212784030	1.02643	0.919549	0.205164	-0.80024	0.872052	1.13261	-0.0635593	0.15759	0.535548	0.117482	0.133069	-0.339808	-0.267308	-0.00972374	0.284435	-0.0844774	-0.127916
chr1_214386267_214393599	-0.311504	0.507789	-1.42641	-1.50566	-1.15979	0.678726	-0.751185	-1.98999	-0.531562	0.408963	-1.60605	1.04484	-1.99665	-2.08193	1.67435	0.534748	-1.57733
chr1_214521816_214702244	-0.831493	-0.855402	-0.676578	-0.348113	-0.963147	-0.498326	0.405447	-0.31873	0.166453	-0.676414	0.368192	0.129659	-1.08855	-0.409607	-0.325746	-1.2904	-0.737218
chr1_214719308_214759503	-0.0902963	0.45058	0.102119	0.0546704	0.549159	0.544633	0.571178	-0.172207	0.888663	-0.506297	0.644536	0.544296	0.230978	0.814673	0.376522	-0.0874425	0.0201683
chr1_215644081_215666302	-1.00247	-0.142699	-0.416841	-1.52041	-1.61991	0.0926385	-1.38155	-0.518948	-1.05268	0.914317	-1.7691	-0.135815	-0.680995	-1.17327	1.48203	0.630584	-1.56485
chr1_218502270_218572874	-0.822036	-0.437116	-0.184133	-0.484513	-0.685464	0.295502	-0.821846	-0.305884	-0.995117	0.446331	0.247585	0.737474	0.50013	-0.0987619	-0.504272	-0.744943	-0.802637
chr1_218632196_218675811	-1.12737	-0.420983	-0.0519072	-0.616321	-0.758677	0.758332	-0.648469	0.910436	-1.00098	1.1537	0.554798	0.883891	0.442463	0.865523	-0.707438	-0.817067	-1.02084
chr1_218748105_218766778	-1.63275	-0.990186	-0.112749	-0.376897	-1.41927	0.375751	-0.848492	-0.867017	-1.3053	-0.631913	0.649012	-0.050993	0.659515	0.565021	-1.22175	-1.389	-0.739653
chr1_218813343_218820425	-0.937335	-0.356881	-1.28639	-0.621705	-0.595504	-0.547915	-1.36099	-0.767196	-1.00134	-0.49209	-1.23888	1.42425	-1.03536	-0.276873	-0.529463	0.0609506	-1.62245
chr1_218828621_218853864	-1.75083	-0.912312	-0.917703	-0.830067	-1.59537	-0.324274	-1.21438	0.236697	-0.878047	-1.65329	0.664697	0.531629	-0.0822262	0.904922	-1.49571	-1.58234	-1.37687
chr1_218877584_218886961	-1.25623	-0.847357	-0.190943	-0.917084	-0.784224	0.821897	1.18652	-0.108605	-0.463527	-0.202904	0.815407	0.705881	1.19989	1.31137	-1.25704	-1.53012	-1.38637
chr1_219046005_219063260	-2.28646	-1.04109	-0.901908	-0.922245	-1.18907	-0.818496	-0.733587	-1.96518	-1.51192	-1.49485	-0.392912	-0.358156	0.754289	-0.436352	-1.48652	-1.68066	-0.867617
chr1_221607439_221626203	-1.9868	-1.02032	-0.0465546	-1.66675	-1.94109	-0.553518	-0.0590499	-0.403884	-0.699729	-1.65698	0.778209	-1.17943	-0.133261	-0.657931	-1.48099	-2.03008	-1.77418
chr1_221910759_221918115	1.00054	1.25831	0.30849	-0.7303	1.12487	1.24031	0.952158	0.317299	1.20356	0.292345	0.836695	-0.0536496	1.64907	1.17752	0.502631	0.956158	0.815762
chr1_221996495_222071953	-0.880978	-0.493684	-1.47994	-1.44894	-1.13668	-0.121973	-0.318697	-0.736393	-0.12627	-0.968554	-0.337805	-0.825188	0.951505	0.59069	-1.35237	-0.818368	-0.631493
chr1_222118546_222171452	-1.57567	-1.05478	-1.59647	-1.38743	-1.36249	0.546933	-0.989066	-1.02464	-1.11938	-1.19035	-0.937673	-1.30036	1.19692	0.0580872	-1.45604	-1.40192	-0.815748
chr1_222883950_222887274	0.985287	1.45701	1.47551	1.50054	1.55138	1.68761	1.55722	1.00201	1.81681	1.29076	1.42205	1.3345	1.91037	1.54577	1.41445	1.40574	1.36335
chr1_223306590_223318159	-0.0502159	0.919623	-0.241302	0.999792	0.957299	0.39737	-0.487524	-1.63573	0.110753	0.0530595	-0.309391	1.40477	0.728685	-0.898216	0.53539	0.727015	-0.308047
chr1_223402151_223408500	-1.40275	-0.707863	0.995588	-0.636064	-0.681449	0.74891	0.833722	0.281318	-0.351342	-0.615105	1.09134	-0.811046	1.55121	0.00807319	-1.06817	-0.825809	-0.112923
chr1_223664133_223680551	-0.692451	-0.275749	-0.199753	-0.664124	-0.583042	-0.193595	-0.17286	-0.632199	0.209504	-1.11614	-0.503012	-0.386806	0.970169	-1.37094	-1.13775	-0.253846	-0.165557
chr1_223838505_223856354	0.0230606	-0.228675	-0.799263	-0.954051	-0.850453	0.356121	-0.655936	-2.31273	-1.14541	0.341634	-1.5362	-0.865573	1.01692	-1.7083	-0.951238	0.0128053	-0.326444
chr1_223882581_223970903	0.0804133	-0.332777	0.406014	-0.0138234	-0.207907	0.613659	0.232719	-0.483602	0.334052	-0.3267	0.670502	0.0780329	0.774306	-0.0110117	-0.275087	0.0755244	0.526832
chr1_224032186_224035273	1.35149	1.86646	1.65056	1.49663	2.02851	1.54339	1.55089	0.464865	1.85642	1.28221	1.34331	1.34197	1.90101	1.35454	1.57262	1.41982	1.45646
chr1_224236615_224272311	-1.30876	-1.14873	-1.29838	-1.04104	-1.11516	-0.417425	0.166003	-1.90019	-1.23763	-0.980828	0.889041	-0.942289	-0.270533	-1.53909	-1.16113	-1.1938	-0.939012
chr1_224618135_224628932	0.754073	1.34472	0.785917	0.543648	1.08168	0.472342	0.487081	-0.0932479	1.11049	0.615447	0.842863	0.319529	0.930969	0.559369	1.54078	0.693902	0.601011
chr1_224680308_224735360	-0.760017	-0.583615	-0.196896	-0.326108	-0.442566	-0.25387	-0.214721	-0.847081	0.140864	-1.17971	0.6033	0.106784	0.34442	0.11525	-0.156286	-0.542902	-0.196671
chr1_224746668_224754685	-0.0906718	-0.482246	-1.3679	-1.43403	-1.03528	-0.0108114	1.28823	-0.751447	-0.724747	-0.259197	0.863255	-1.29793	1.21475	0.728009	-1.2349	-0.571561	0.102485
chr1_224802398_224829017	-0.434613	-0.956698	-1.56577	-0.964657	-0.686585	-1.68461	-0.850428	-0.376283	-1.25734	-1.48483	0.830735	-1.45172	-0.439733	-0.769453	-1.27853	-0.980579	-0.280474
chr1_225610798_225616701	0.976355	0.714023	0.678561	0.761631	1.24119	0.401869	0.835658	-0.166692	1.45004	-0.579055	1.10222	0.639016	1.58656	1.03133	0.764975	0.672479	1.00091
chr1_225837343_225849088	1.06953	1.42046	1.21677	0.588912	1.24072	1.24251	0.845337	0.696086	1.45659	0.42343	0.606302	0.811903	1.44166	1.15409	1.14645	0.815331	0.777444
chr1_225921938_225944252	-0.72107	-0.685132	0.265748	-0.863618	0.0973141	-0.205614	0.313268	-0.532765	0.625718	-1.45849	-0.674814	-0.0964045	0.45628	0.285132	-0.980579	-0.765886	0.246134
chr1_225950145_225967615	0.788434	1.12922	0.53346	0.486622	0.858014	0.751158	0.148097	-0.0795695	0.274057	0.616358	0.0980302	1.23869	0.238044	0.53688	0.839658	0.597548	0.697423
chr1_226052358_226087454	0.801199	0.914316	-0.408258	0.78542	0.745904	0.507047	-0.499443	-1.67152	0.333015	0.510557	0.0682124	0.884447	0.790631	-0.109557	0.51842	0.621595	0.768697
chr1_226102900_226113162	0.566896	1.29157	0.50748	0.623203	1.06449	0.484318	0.926727	-0.42788	1.15659	0.0821954	0.253086	0.400053	1.08265	0.489196	0.667473	0.706099	0.908343
chr1_226248322_226252607	1.5316	2.06709	1.42886	1.93309	1.96647	1.52386	1.28518	0.144613	1.83538	1.59236	1.30355	1.49073	1.78368	1.46768	1.71759	1.31306	1.56017
chr1_226293901_226324187	0.882651	1.03588	-0.116752	0.0607897	1.08355	0.503249	0.562287	-1.80836	0.823418	0.407424	-0.0322636	0.166969	0.86423	0.154476	0.603308	0.863596	0.348933
chr1_226495878_226498700	1.35499	1.51102	1.47791	1.59045	1.81762	1.34337	0.673632	-0.455894	1.73047	0.318635	1.13933	1.21872	1.87307	1.58853	1.36222	1.36963	1.538
chr1_226830220_226856274	-0.386715	-0.382655	-0.393604	-0.354726	0.7272	-1.57313	-0.9945	-1.36295	-0.161207	-0.914536	-1.07166	0.373513	-0.462135	-1.44034	-0.537549	-0.163934	0.242391
chr1_227125651_227128954	1.31366	1.69794	1.22847	1.47313	1.64874	1.3077	0.822007	0.501211	1.83138	0.90979	1.18662	1.13125	1.73868	1.43794	1.19216	1.18769	1.40038
chr1_227498936_227512401	0.817524	0.89674	0.516955	0.792324	0.914028	0.32776	0.674012	-0.624253	0.86194	0.245335	0.988705	0.0442161	0.853483	0.850629	0.788475	0.565054	0.372935
chr1_227555933_227587995	-0.848869	-0.948514	-1.32712	0.00481721	-1.07267	-1.273	-1.65921	-1.81681	-1.23333	-0.956957	0.395369	-0.548556	-1.28111	-0.820158	-1.1956	-1.12722	-0.476839
chr1_227914981_227925393	1.01139	1.03015	0.63187	0.829941	1.41735	0.387761	0.0867968	-0.523358	1.30408	0.0585933	0.42936	0.111796	1.20952	0.43804	0.956256	0.802122	1.16373
chr1_228072683_228085455	0.00596834	-0.311562	-1.6469	0.196706	0.840896	0.0802977	-0.11348	-2.90538	0.456564	-1.41419	-1.79177	1.09844	-0.406582	-1.13278	0.153846	-0.103289	0.538871
chr1_228268316_228298560	0.963339	1.13319	0.238586	0.5345	1.14169	-0.0237448	0.522709	-0.035853	1.03691	0.366683	0.347862	-0.374417	0.962227	0.140505	0.856436	0.346544	0.632225
chr1_228317063_228364439	0.726554	0.926247	0.106179	0.382144	0.929155	-0.172559	-0.0592557	-0.627766	1.11809	0.177876	-0.0233576	-0.317527	0.581409	-0.191946	0.176133	0.273551	0.753426
chr1_228555000_228567730	0.601613	0.676271	-0.793896	-0.960819	0.617063	-0.642099	-1.52248	-2.80927	0.592817	-1.18171	-1.15258	-0.112799	0.85679	-1.57192	0.174078	0.0932935	0.234038
chr1_228591461_228610412	0.678987	0.838494	0.219882	0.311396	0.854336	0.7957	-0.0263816	-1.57746	0.765636	-0.155755	-0.0101259	0.629898	0.661921	-0.0341146	0.820779	0.219053	0.459582
chr1_228643927_228652745	0.899524	1.3611	0.356136	-0.066977	-0.339245	0.680223	0.296364	-2.13396	0.692839	0.866252	-1.76365	0.339891	0.663593	0.692818	1.10565	0.718865	0.94756
chr1_228673210_228679093	1.25364	1.30308	1.00078	0.935512	1.57679	1.31206	1.29214	0.794281	1.59245	0.647327	0.907413	1.05948	1.39052	1.29387	1.23077	0.85322	1.25834
chr1_228713963_228785237	0.249851	-1.23596	0.887739	0.0461731	1.08849	0.634511	-0.372203	-3.04209	1.2629	-1.41562	0.422885	0.0916026	0.253897	0.803444	-0.186931	0.215497	1.53931
chr1_229642756_229646432	0.938786	1.72813	0.918598	0.948446	1.46017	0.733139	0.814417	0.896576	0.956871	1.28633	0.895967	0.639154	1.2113	0.808505	1.17159	0.768808	0.685558
chr1_229760132_229762792	1.19089	1.42722	1.45069	1.20779	1.70279	1.20355	1.22879	-0.114132	1.61644	0.714762	1.05183	1.30132	1.91345	1.37392	1.50916	1.11301	1.28677
chr1_230218821_230229926	-0.0782864	-0.701291	0.990788	-0.670697	-0.0650745	1.24137	0.348538	0.493391	0.926182	0.36577	0.67192	-0.112897	1.25366	0.891304	-0.14727	-0.809215	0.378473
chr1_230878445_230896788	0.455836	0.999042	-1.40796	-0.323755	-0.35755	0.550397	-2.10528	-2.47639	-1.31906	0.614818	-1.77427	-0.977971	-1.16663	-1.35893	0.880192	0.963049	-0.536171
chr1_231555048_231559434	1.14987	1.57841	1.4762	1.39644	1.36277	1.36528	1.15539	-0.649079	1.84794	0.480302	1.25693	1.23299	1.56139	1.35739	1.28779	1.12915	0.84095
chr1_232116355_232126540	-0.308962	1.41515	-1.73308	-1.63619	-0.482576	-1.79457	-1.96189	-2.07211	-1.32075	1.01826	-1.69294	-0.755754	-1.25386	-1.99764	-1.03864	0.954276	-1.19783
chr1_233241559_233251482	-0.411236	0.591778	-0.216338	0.292482	0.872389	1.31772	1.02667	-0.162194	0.580828	0.201734	0.544865	0.899074	1.22568	0.887861	1.24156	-0.274617	-0.701186
chr1_233462429_233465827	1.05524	1.11623	-1.24143	0.301184	1.43665	0.407755	0.714395	-4.77212	1.36563	-0.0534762	0.680779	0.560928	1.79019	0.823774	0.253983	0.868923	0.149683
chr1_233606138_233617389	-1.76134	-0.602694	-1.57446	-0.57784	-1.29255	-1.95585	-2.12354	-2.63382	-1.17677	-1.67067	-2.0356	-1.71554	1.01425	-1.61626	-1.64723	-1.90479	-1.72438
chr1_233748389_233753520	1.36631	2.02144	-1.28823	0.53769	-0.743141	1.29091	1.0721	-2.18675	1.40377	1.24319	0.224536	0.332032	1.72226	-0.296305	0.388826	1.10028	-0.365318
chr1_233835973_233859382	0.000235827	1.10389	-1.77775	-1.1561	-1.31023	-0.198616	-1.61061	-2.181	-0.963739	0.386142	-1.03456	-0.690852	-0.0794855	-0.714802	-0.584206	-0.0140364	-0.740804
chr1_234506098_234510529	0.835095	1.41279	1.13561	1.11336	1.3124	1.12652	1.34811	1.03602	1.3776	1.09058	0.958594	0.762122	1.29136	1.36781	1.02879	0.719108	0.960337
chr1_234621926_234681686	0.0510866	0.319485	0.502126	0.509285	0.755765	0.569196	0.479651	-0.12672	0.0689226	0.539419	-0.211823	1.03317	0.287127	0.30515	-0.454895	-0.269639	-0.248296
chr1_234723916_234768527	0.72802	1.46396	0.933668	1.39901	1.30679	1.21263	0.988637	0.476182	0.901761	1.25031	0.818162	1.02834	0.870953	1.07746	1.10378	0.705459	0.0960233
chr1_234782703_234796611	-0.374959	0.58922	0.907674	-0.567137	0.0777464	1.26799	1.09056	0.0380863	0.653103	-0.486879	0.712763	0.6309	1.2362	0.778766	0.523459	0.36473	-0.139147
chr1_234853264_234888630	0.326513	0.958414	0.456757	0.879281	0.546561	0.894075	-0.108847	0.0261414	-0.414436	0.66653	0.293617	1.30536	0.212405	0.271075	0.343651	0.460917	0.166355
chr1_234902919_234928641	-0.867846	-0.690423	0.149165	-0.209128	0.0396643	-0.0248894	-0.597609	-0.385157	-1.13277	-0.395118	-0.292371	0.973885	0.0591417	0.0540894	-0.949234	-0.557975	-0.223648
chr1_234934863_234948928	-0.996881	-0.952818	-0.124812	-0.395364	-0.894221	-0.247798	-0.630767	-0.160694	-0.644989	-1.79853	-0.621544	0.269179	0.792096	0.0774314	-1.3495	-0.808963	-0.194368
chr1_235043929_235069902	-0.402547	-0.547879	-0.398031	0.978976	-0.509222	0.00230297	-1.29301	-0.0302078	-1.27594	-0.434863	-0.19913	0.760202	-0.489521	0.397045	-0.741391	-0.509456	-0.359801
chr1_235089617_235136685	0.928608	1.04822	0.823862	1.68648	1.12878	1.48403	-0.174197	0.530398	-0.142303	1.2228	0.691073	1.16977	1.17598	1.34061	0.810709	0.699978	0.313985
chr1_235144401_235163350	-0.555058	-0.571621	0.942882	0.0844715	-0.0740676	0.368194	-0.242134	0.0924303	-0.308895	-0.890361	-0.717492	0.068433	0.405514	0.35966	-0.651806	-0.614816	-0.223988
chr1_235242091_235254959	-0.15443	-0.369735	-0.909318	-0.0597196	-0.0354832	-0.442541	-1.71634	-1.7842	-2.06122	-0.387825	-0.934014	-1.32248	-1.20519	-0.633763	-0.607775	-0.449518	-1.04706
chr1_235453295_235469576	0.211335	-0.22546	-1.55984	-0.468772	-0.993114	-0.727979	-1.04584	-1.35755	-0.992734	1.08945	-0.955296	-0.759339	-1.20315	-1.67373	-0.463832	-0.296997	-0.499955
chr1_235487304_235501534	0.963695	1.24298	0.734528	0.856216	1.10508	0.832648	0.891726	0.0513692	1.13129	0.916717	0.898212	0.651452	0.911345	0.737531	1.14955	0.845144	0.701406
chr1_235665584_235669849	1.58237	1.87704	1.47147	1.48889	1.86635	1.40397	1.65278	0.908031	1.86286	1.52118	1.28289	1.22744	1.76447	1.52364	1.58562	1.1972	1.46294
chr1_236063766_236097143	-0.836364	-0.263129	0.938068	-1.01483	-0.0551124	0.80538	0.312437	0.0774054	0.51345	-0.339466	0.354852	-0.871102	0.633104	0.302337	-0.553425	-0.898198	0.419857
chr1_236160870_236189120	-1.1073	-0.910021	-1.2588	-1.3164	-0.302873	-0.831305	-0.417437	-2.0445	-0.439043	-1.53323	-1.13133	-1.4249	0.444883	-0.34449	-1.18565	-1.18061	0.154822
chr1_236225919_236229439	0.0142153	-0.715573	0.289511	-0.350725	2.02068	-1.81851	-0.514145	-4.20429	-1.23516	-2.08871	-1.99291	-1.71316	-0.191325	-0.418717	-1.3182	-1.42416	1.58775
chr1_236658055_236689442	0.495565	1.23843	-1.00238	-0.88834	-0.265604	0.432665	-0.547669	-1.6568	-0.638061	0.549331	0.134286	0.831696	-0.061409	-0.612523	0.604561	0.595567	-0.243714
chr1_238298028_238306660	-1.56046	-1.24823	-1.3356	-1.43558	-1.24917	-1.82167	-1.51928	-2.48672	-1.58743	-1.61797	-1.69419	1.72862	-1.81281	-1.48726	-1.09926	-1.87796	-1.16318
chr1_240561777_240579726	-1.47484	-0.822983	-1.88916	-1.51982	-1.36114	-2.02984	-1.91824	-0.12507	-1.08409	-0.923667	-1.91379	-2.4277	-1.58236	1.04419	-0.969021	-1.55626	-0.342837
chr1_241746109_241779974	-0.687394	-0.224175	0.592427	-1.15024	-1.16209	0.685352	-0.246846	-0.77606	-0.307136	0.0446515	-0.419401	0.383011	0.548281	-0.758222	-0.00958016	-0.502647	-1.51627
chr1_243397727_243437196	0.316427	0.248037	0.0673741	0.1075	0.271558	-0.226333	0.164623	-0.473421	0.519768	-0.72499	0.744125	-0.482893	-0.20138	0.200679	0.00884199	-0.132879	0.0758301
chr1_244006015_244015164	0.309937	-0.455887	0.677573	-0.75165	1.31294	-2.01805	0.558346	0.0873036	1.14141	-1.5782	0.656749	0.214372	0.810136	-0.804359	-1.11685	-0.651445	0.671698
chr1_244484311_244494673	0.167461	0.218186	-0.289744	-0.564898	0.32939	1.06139	0.115467	-0.896774	0.077101	1.06919	0.382509	0.477919	0.397917	0.425073	0.724145	-0.474975	-0.39109
chr1_244613821_244625865	0.896498	1.18664	0.11218	0.544775	0.973526	0.429996	0.408839	-0.422383	0.635721	0.657166	0.612492	0.885348	0.420603	0.418161	0.912935	0.70235	0.350163
chr1_244995494_245033898	0.746088	0.978467	0.615273	0.90311	1.02911	0.340537	0.707122	-0.21611	1.05307	0.619593	0.704731	0.159278	0.631316	0.604416	0.786425	0.415162	0.343295
chr1_245125415_245137513	1.03952	1.4282	0.843853	1.23148	1.30973	0.798292	0.791867	0.851357	1.41657	1.09376	1.09314	0.626711	0.75627	1.29839	1.04087	0.795423	0.771201
chr1_246861756_246874311	-0.526835	-0.540584	-1.10853	-0.80552	-0.560204	-0.211028	-1.17022	-0.293758	-0.393505	1.42158	-0.571685	0.67192	-0.494431	-0.889006	-0.404847	0.594502	-0.511469
chr1_247092530_247097073	1.23689	1.36844	1.09002	1.24534	1.52492	1.03479	1.05436	-0.211061	1.5652	0.802386	0.973089	0.666446	1.15926	1.25293	1.13544	0.949953	1.10651
chr1_247266331_247268928	1.31461	1.48299	0.89506	0.848826	1.55823	0.737535	1.08873	-0.459249	1.25772	0.972848	0.963143	0.547087	1.08181	0.525421	1.28822	0.806238	0.794677
chr1_247491812_247497421	1.41211	0.941357	1.27668	1.1701	1.57715	0.5289	0.921082	-0.333101	1.47509	-0.266835	0.716509	0.508631	1.45743	1.29452	0.718037	0.85766	1.38017
chr1_249114379_249121879	1.00919	1.23722	0.549596	0.768675	1.25147	0.453766	0.153183	1.07086	0.858522	0.582563	0.899231	-0.0308735	0.681263	0.664867	0.790059	0.549068	0.948452
chr1_249131173_249134988	1.53151	2.0316	0.964159	1.41521	1.78262	1.22095	1.21106	1.23557	1.82482	1.58199	1.07277	1.07797	1.35195	1.42019	1.38902	0.48459	1.36101
chr1_249143574_249158355	0.893571	1.19036	0.538755	0.372203	0.922409	0.259987	-0.063755	-0.689562	0.904159	0.0645882	0.25228	0.0430816	0.754379	0.694548	0.741656	0.685713	0.804601
chr10_976173_979397	1.587	1.73568	1.53844	1.55797	2.07264	1.56319	1.4949	1.02352	1.6266	1.52416	1.13802	1.28111	1.30516	1.57428	1.62225	1.40055	1.07358
chr10_1081557_1110345	0.718239	0.849678	0.349068	0.461258	0.802095	0.251558	0.668588	0.264456	0.590717	0.984415	0.550253	-0.0363216	0.102912	0.254193	0.871999	0.464179	0.107208
chr10_1489157_1509076	-0.231325	0.972184	-1.54743	-1.89126	-0.573619	-1.83385	-2.27042	-2.59174	-1.33488	0.442315	-2.3273	-1.86238	-1.57212	-1.8848	-1.23927	-1.24222	-0.916897
chr10_3128325_3151598	-0.808032	-0.956076	0.854529	0.343533	0.0322915	0.213147	0.522841	0.352452	0.528002	0.651515	0.694436	-0.0694381	0.569464	0.539556	-0.21025	-0.853022	0.0849282
chr10_3267352_3276015	-1.56154	-1.22125	0.160835	-1.37378	0.0358262	0.240634	-0.253449	1.1794	-0.308691	-1.19766	-0.693586	0.213621	-0.118068	-0.12435	-1.31556	-1.31045	-0.669488
chr10_3506803_3530066	0.49974	1.09576	0.516409	-0.456843	0.633496	0.684231	0.0859429	0.341513	0.106708	0.585556	-0.226868	0.892946	-0.0663603	-0.150598	0.818221	0.472752	-0.38614
chr10_3579945_3592019	-0.0596366	0.159067	-0.322212	-1.24408	-1.03824	-0.0301807	-1.64057	0.828559	-1.4395	-0.328274	-1.00402	-0.216677	-0.903982	-0.0883513	-0.800557	0.00756556	-0.737918
chr10_3664589_3682886	-1.46276	-0.647191	-0.84696	-0.68994	-0.073991	0.867902	-1.36318	-0.306792	-1.20597	-1.35347	-0.86677	0.816398	0.0357071	-1.24471	-1.00432	-1.29333	-1.41118
chr10_3780826_3835860	0.364607	0.762899	0.642245	0.0827676	0.500292	0.717148	0.847586	0.507349	0.562934	0.0672291	0.586212	-0.0964816	0.41004	0.349942	0.146627	0.0355979	0.190621
chr10_3844249_3872347	-0.2768	-0.581767	1.00534	-1.1213	-0.103439	1.08056	0.706275	0.765313	0.172201	-0.456356	0.904284	0.288158	0.284929	1.19641	-0.10292	-0.919162	-0.647369
chr10_3917982_3942676	-0.494083	0.0852015	0.714792	-1.11145	-0.970996	0.929585	0.0664949	0.453378	-0.305165	-0.379832	0.548194	0.00541993	-0.518776	0.150478	-0.482278	-1.02903	-1.03707
chr10_4004269_4022434	-1.34855	-0.931783	-1.10894	-1.36607	-1.02616	0.797182	-1.25052	-1.30007	-1.69369	-0.244601	-0.107966	0.240614	-1.73513	-1.5228	-1.198	-1.81162	-1.43875
chr10_4098994_4118279	-1.19515	-0.679217	-0.981092	-1.18474	-0.570463	0.727256	-0.197807	0.131594	-0.515592	-1.49972	-0.792425	-0.915118	-0.904633	-1.25126	-0.898001	-1.58256	-0.632589
chr10_4279995_4297140	-1.88656	-1.48328	0.818147	-1.22146	-0.612425	0.612828	0.272678	1.0421	-1.16835	-1.50009	0.620029	0.071214	0.00203834	-0.357317	-1.22588	-1.7719	-0.678671
chr10_4682641_4751274	-0.943604	-1.05005	0.520017	-1.27762	-0.313158	0.710569	0.836717	0.0199289	-0.240884	-0.103364	0.989053	0.678218	0.0716951	0.450744	-0.729992	-1.93001	-0.825647
chr10_4762092_4779812	-0.860933	-0.882599	-0.487137	-0.993496	-0.52945	0.653287	0.354368	-0.427682	-1.16285	1.01315	0.480768	0.0879479	-1.20148	-0.78281	-0.537679	-1.9616	-1.62917
chr10_4796813_4825037	-1.59776	-1.12038	0.480525	-1.17429	-0.575305	0.707417	0.395293	0.298257	-1.33772	-1.27847	1.04914	-0.073026	0.352505	0.61948	-1.14457	-2.08799	-1.12243
chr10_4845482_4870381	-1.40011	-1.21014	0.135892	-0.709806	-0.992376	-0.543877	-0.739574	-0.0686003	-0.852596	-0.59784	0.831246	-0.711922	-0.782616	0.326372	-0.668809	-0.370158	-0.684632
chr10_4982435_5006341	-1.76853	-1.03282	0.209013	0.762419	-0.71919	-0.179211	-0.138689	-0.331433	0.0559416	-0.512042	-0.760858	0.888255	-0.795294	-0.210557	-1.11643	-0.0885713	-1.09964
chr10_5043625_5068429	-1.43228	-1.08462	-0.641081	0.451244	-1.25428	-0.0384137	-0.0991376	-1.09906	-0.0799021	0.205345	-1.28283	0.887927	-0.601254	0.330643	-0.900193	0.228933	-1.85791
chr10_5467313_5512907	0.16513	0.385827	-0.49659	-0.163866	-0.635111	-0.09172	-0.669275	-0.627118	-0.399576	0.509714	0.350847	-0.249141	-0.72652	-0.617655	0.0224656	0.447279	-1.05437
chr10_5518091_5675052	0.512486	0.472364	0.128717	-0.55906	-0.238012	0.679739	0.660892	-0.771533	0.0496115	0.474075	0.302021	0.216636	0.275589	-0.3547	-0.366599	0.896968	0.134502
chr10_6332039_6344554	-0.374402	0.597724	-1.22865	-0.678799	-0.830198	1.61188	-0.756072	-1.2896	-0.842118	0.955551	-0.357625	0.31016	-1.49502	-1.55072	1.18002	-0.0247506	0.0839426
chr10_6777897_6794125	-1.32856	-1.40877	-1.39822	-1.53399	-0.0620667	1.16747	0.212894	-2.14848	0.165547	-1.29372	0.537335	-0.226305	0.24004	0.212024	-1.39716	-1.50258	-0.141472
chr10_8086417_8128748	0.565218	1.35591	0.418589	-0.580573	-0.141729	0.385911	0.483323	-1.20076	0.265595	1.89133	0.223249	0.0797662	-0.0827015	-0.421087	1.76139	1.22478	-0.465656
chr10_8405102_8448733	-1.26765	-1.25436	-1.69055	-1.51374	-1.21117	0.379042	-1.48256	-0.635554	-1.66071	0.196168	0.715401	0.249917	-0.354795	-1.0194	-0.790693	-0.652883	-0.859871
chr10_8763108_8771549	-1.47184	-0.860554	-1.97833	-1.29675	-0.930574	-0.377202	-1.73139	-1.59837	-1.04444	1.66611	-1.67335	-0.210574	-1.15713	-1.00441	-0.690645	-0.329646	-1.89103
chr10_8894208_8924452	-1.27809	-0.817591	-1.83703	-1.47482	-1.64825	-1.5219	-1.49866	-1.83662	-1.42774	1.62912	-1.62683	-1.44303	-2.1786	-1.57331	-0.530769	0.634852	-1.75588
chr10_8988915_9024183	-0.981938	-0.369786	-1.8297	-1.35176	-2.04696	-1.85886	-1.19219	-1.66714	-0.801539	0.732494	-1.93014	-1.18366	-2.21459	-1.53914	0.575663	0.771271	-2.34003
chr10_9065714_9118772	-1.15528	-0.0870381	-2.01638	-1.53671	-2.08956	-1.63403	-1.22695	-1.53552	-1.39301	1.14111	-1.0641	-1.67138	-2.35428	-1.43458	1.05953	1.06715	-2.85579
chr10_9215928_9262576	-0.43509	-0.146651	-1.96742	-1.43282	-1.74579	-1.45664	-1.80873	-1.46696	-1.53213	1.42115	-1.47706	-1.82309	-2.11506	-1.47395	1.42515	1.08292	-1.79616
chr10_10866113_10874204	-1.69273	-1.58312	-1.72564	-0.79979	-1.62643	-1.81358	-1.51522	1.06417	-1.14833	-1.08097	0.419522	-1.16514	-1.82429	0.070182	-1.91014	-1.9473	-2.16983
chr10_11910517_11943968	0.171531	0.422636	-1.1548	0.317949	0.657932	1.02181	1.12459	-1.59869	0.503709	0.307989	0.206945	0.0635384	1.24496	0.436263	-0.227616	0.185107	-0.081832
chr10_12216091_12245036	-0.00748763	-0.195324	0.0934597	0.216457	-0.0371592	-0.130398	-0.122284	-0.517996	-0.215505	-0.122168	0.798426	-0.61119	-0.193279	-0.0313881	0.496841	0.179029	-0.199537
chr10_13387970_13392969	1.37783	1.53385	1.61285	1.58596	1.69192	1.57328	1.2236	0.0975879	1.25908	1.04553	1.1619	1.5154	1.03096	1.64097	1.68613	1.69761	0.922885
chr10_13741212_13761219	0.478488	0.820181	0.665554	0.617387	0.457958	0.11523	0.144534	-0.959583	-1.19832	0.707866	0.636844	0.942102	-1.12732	0.226251	1.08109	1.0453	0.990883
chr10_13811206_13835441	-1.21892	-0.871788	0.594912	-0.809206	-0.420798	-0.885664	-0.437962	-0.394972	-0.955964	-1.21964	0.608362	-0.559429	-1.57675	-1.01392	-1.10593	-0.826699	-0.59554
chr10_13893513_13938505	-1.05048	-0.921119	0.545854	-1.27304	-0.280215	-0.356668	-1.09571	-0.350271	-1.59228	-1.40674	0.646454	-1.89006	-1.74211	-0.116065	-1.44443	-1.2383	-0.751284
chr10_14013409_14037927	-1.34551	-1.13934	0.768651	-1.06542	-0.680552	-0.941124	-1.62195	0.622402	-1.38488	-1.61976	0.590993	-1.95838	-1.87655	-0.529004	-1.46737	-1.17064	-0.46803
chr10_14438032_14450776	-1.07215	-1.01242	-0.868871	-0.435575	-1.16603	-1.75229	-1.65994	1.0501	-1.78734	-1.57812	0.398537	-1.63178	-1.70359	-0.659371	-1.29111	-0.923331	-1.02354
chr10_14611466_14648416	-0.440801	-0.701356	-0.883828	-0.38305	-0.785669	0.387195	-1.02426	-0.14615	-1.36802	-0.196166	0.506564	-0.657895	-0.890733	-0.0642931	-0.00735854	-0.280066	-0.816702
chr10_14693240_14701345	0.296605	0.722543	-0.376885	0.345689	-0.843922	0.95775	-0.130399	-0.178943	-1.1557	1.58556	0.431191	-0.038933	-0.00801272	-1.41738	0.478693	0.530387	-0.0629237
chr10_14993757_15003548	0.790556	0.909844	0.993455	0.981902	0.923936	1.07407	0.985435	0.313644	0.650923	1.13454	0.970679	0.644909	0.717768	0.92112	1.24981	1.02265	0.734904
chr10_15239426_15257131	-1.5581	-1.12565	1.20118	-0.711617	-0.567387	-0.916067	-1.35061	-0.246519	-1.14336	-1.13573	0.61864	-1.35768	-0.0398958	0.640847	-1.31166	-1.25996	-0.463693
chr10_17025922_17053163	-1.37386	-1.4056	0.116756	-1.17562	0.721972	-1.9863	-1.60869	0.452527	-1.52622	-1.76895	0.492447	-0.558029	-0.821482	-0.333031	-1.76483	-1.786	-0.284651
chr10_17063290_17073793	-1.47437	-1.49419	0.365293	-1.42145	-1.26346	-1.57231	-1.05361	1.13144	-0.753539	-1.79708	1.30382	-1.58462	-0.487649	1.62282	-1.75269	-1.68985	-0.0849033
chr10_17098402_17120128	-1.86338	-1.38105	-0.248155	-1.37507	-1.08106	-0.0473521	-0.30584	0.148958	-1.32385	-1.61847	0.787507	-1.73479	-0.587038	1.20655	-1.65009	-2.10705	-1.23274
chr10_17240237_17281718	0.00794412	-0.500382	0.830752	-0.265855	0.477426	-0.0966713	0.206902	0.945292	-0.0567691	-0.384737	1.03794	-0.689437	-0.53712	1.10348	-0.515645	-0.183522	0.388353
chr10_17426882_17433654	1.06222	1.64086	-0.113744	-1.65514	1.0605	1.17544	-1.91281	-1.18783	-1.58601	1.31766	-1.6039	0.630981	-0.530882	-1.99898	1.59141	1.59215	-0.280802
chr10_17484061_17498086	0.760141	0.895961	-0.437545	-1.47659	0.794	-1.585	-1.5464	-1.81274	-0.89236	0.779214	-0.937804	0.00531919	-1.20354	-1.6473	1.33783	1.17407	-1.11566
chr10_17544702_17572809	-1.54819	-1.38425	0.274207	-1.58255	-0.481315	-0.879296	-0.495918	-0.310919	-1.05254	-1.3859	0.854371	-0.955749	-0.153218	0.0848701	-1.26636	-1.3556	-0.756944
chr10_17683464_17728037	-0.625369	-0.11127	0.745912	-0.312958	-0.0228328	-0.955145	0.130551	0.1733	-0.258727	-0.323656	0.23869	-1.39015	-0.770723	-0.208841	-0.231252	-0.25977	-0.899126
chr10_21455337_21485367	0.52933	0.573045	-0.973688	-1.20983	-0.992325	0.0162097	-1.34273	-2.00349	-0.236543	0.946418	-1.19819	0.517252	-0.136047	0.0629341	0.478503	0.608526	-0.700304
chr10_21672465_21693581	-0.118108	-0.757388	-0.538434	-0.358214	-0.527322	0.182587	-1.07891	-0.805586	-0.951141	-0.257472	-0.303586	1.27675	-0.158662	-1.10166	-0.849934	-0.781	-0.728845
chr10_21803657_21827658	0.802246	0.93556	1.00568	0.890453	1.09593	0.0629427	0.930933	-0.110509	0.981992	0.308168	0.664113	0.463444	0.442858	1.29288	0.57377	1.15965	0.433224
chr10_22595974_22642036	0.52512	1.08614	0.504278	-0.43556	0.4336	-0.0898903	-0.183251	-0.531923	0.318424	-0.153309	0.455751	-0.654541	-0.0644462	0.136433	-0.038432	0.745125	-0.343487
chr10_22715566_22728202	0.52489	0.725248	1.04293	-0.967852	0.551489	0.108625	-0.162556	0.0941393	-0.415723	0.283461	0.704967	-0.497693	0.279103	-0.252526	-1.41515	0.677516	-0.54147
chr10_22903546_22932473	0.173881	0.244769	-0.31899	-0.763516	-0.458332	0.144279	-1.2102	-0.463647	-1.06533	1.33155	0.224644	-0.54414	-0.959153	-0.555645	0.141061	0.629827	-0.717439
chr10_24535868_24554566	0.388844	0.0357868	-1.32564	-0.0727699	0.0183789	0.671513	0.53856	-1.70928	0.532704	0.548384	-2.00588	1.35936	-1.23413	-1.11427	0.0993764	0.521204	-0.525532
chr10_24744321_24760116	0.356702	1.40707	0.998251	-0.335862	0.650964	0.937099	0.585712	0.568952	0.324618	1.17432	0.629219	0.781704	0.040826	0.0550504	0.593831	0.662304	-0.611815
chr10_24828999_24846524	-0.962759	0.906193	-1.22305	-0.844854	0.563204	-1.49542	-1.38325	-1.66849	-1.37263	0.684585	-1.53404	1.40521	-1.60158	-1.58093	0.400232	-0.0678873	-0.809493
chr10_25347309_25359226	-1.37356	-1.28981	0.251907	-0.548106	0.290132	0.554128	1.16133	-0.827387	0.451981	-0.398487	0.157543	-0.73514	0.233228	1.17254	-1.36068	-1.2974	-0.383473
chr10_26768129_26781604	-1.46627	-1.47397	0.115012	-0.64436	-1.37973	-1.8238	-2.14426	0.0712169	-0.350698	-1.06646	1.00278	-2.06959	-1.69332	-0.670171	-1.44019	-1.69681	-0.99415
chr10_27441864_27448204	1.25417	1.53949	1.29709	1.27758	1.63502	1.24636	1.23027	0.972654	0.815274	1.88084	1.19388	0.796564	1.06088	1.16838	1.2608	1.158	0.847724
chr10_27522361_27542990	0.810232	0.873423	0.68586	0.627287	0.491849	0.424778	0.450665	-0.50829	0.463152	0.976799	0.706182	0.319933	0.336798	0.543924	0.697585	0.778363	0.416736
chr10_27762516_27776226	-0.638568	-0.829587	-1.54004	-1.52598	-1.1904	0.196972	1.17041	-1.85479	0.0661283	-0.840812	-1.08593	-0.115434	-0.872666	-1.89671	-0.845975	-1.04516	-1.51559
chr10_27816608_27850786	-0.908253	-0.55278	-1.47242	-1.01119	-1.49517	-2.00176	-0.911797	-1.23531	-1.33257	-0.440798	-1.06533	-1.58364	-2.09183	-1.85982	0.906666	-0.624697	-1.51624
chr10_28532105_28593427	-0.0100414	-0.00399395	-1.57012	-1.54567	-0.674566	-0.4585	-0.287661	-1.22242	-0.402669	0.58843	-1.19994	-1.34518	-1.53649	-1.77264	1.13156	-0.353274	-1.27934
chr10_28819004_28856850	0.285326	0.378458	0.156993	0.467489	0.442583	-0.405878	0.080268	-0.290891	0.301114	0.102307	0.185376	-0.456504	-0.552546	-0.144598	0.349463	0.272306	-0.49421
chr10_28956917_28977596	0.645438	0.418161	0.297288	0.353489	0.130369	0.248125	-1.41934	-0.486071	-0.408883	1.16223	-0.0857231	0.176127	-0.890494	-0.983645	0.149829	0.798337	-0.0959705
chr10_29168490_29197416	-0.0993657	-1.1549	-0.943401	-0.443014	-0.130209	-0.526247	-1.73593	-0.84051	-1.40916	0.687876	-1.76997	-0.0260397	-1.3393	-1.48119	-0.525539	0.740343	-0.890757
chr10_29386773_29454147	-0.0426762	-0.16583	0.643063	0.230169	-0.530732	0.205003	-1.5449	-0.587169	-1.35055	1.04766	-0.28076	0.730066	-0.953865	-0.831774	-0.0572496	0.224333	-0.6883
chr10_29592912_29621743	-1.03726	-0.874488	-0.567279	0.998577	-0.373759	-1.11079	-1.66878	-0.57746	-1.54927	-0.44359	-0.231246	-0.680643	-1.65173	-1.5083	-0.864702	-0.209766	-0.226809
chr10_29630801_29682761	-1.34009	-1.2047	-1.01957	1.36458	-0.946728	-1.75186	-1.73486	-1.19877	-1.63195	-1.50795	-1.53312	-0.576944	-1.67908	-1.57769	-1.32543	-1.16761	-0.74507
chr10_29868351_29889251	-0.226958	-0.536104	0.968872	-0.195726	0.192087	-0.463917	0.202462	-0.674647	-0.540284	0.321359	-0.836229	0.610079	0.206125	-1.40564	-0.628386	-0.693622	0.340059
chr10_29906711_29926415	0.557822	-0.0986147	0.794128	0.268671	0.263391	0.345654	0.541781	-0.0634839	0.505552	1.19426	0.160319	0.0738691	-0.0463763	-0.0819104	0.305718	0.483969	-0.0638658
chr10_30023104_30026832	1.60615	1.20265	1.4135	0.786426	1.15152	1.33762	1.32407	-0.173056	1.4215	1.28397	1.18754	1.19545	1.026	1.25425	0.672604	1.26842	0.969087
chr10_30233796_30248186	-1.16474	-1.15069	0.401769	-1.12126	-0.940918	0.967386	1.26398	-0.209035	1.06066	-0.813389	0.442375	0.71309	0.467649	1.5613	-1.17221	-0.932209	-0.748979
chr10_30706302_30740586	0.352044	0.243891	0.115325	1.15151	0.397157	0.770005	-0.798368	-0.365825	0.385497	1.02067	-0.0903468	0.375896	0.0561794	-0.0642788	-0.11714	0.420745	-0.547084
chr10_30960042_30991925	-1.3782	-1.08693	0.56069	-1.13929	-1.17635	-0.515258	-1.33173	-0.34467	-1.0493	0.173429	0.139109	-1.79721	-0.845335	-0.902054	-1.41947	-0.931804	-0.707635
chr10_31015138_31029800	-0.9894	-1.42895	1.01803	-0.771672	-0.936525	-1.81704	-1.75857	0.291272	-1.58781	-1.35541	0.172914	-1.65006	-1.62612	-0.87698	-1.55713	-1.07228	-0.601996
chr10_31271593_31302383	-1.74929	-1.3627	0.250881	-0.803452	-1.62383	-1.39736	-0.89426	-0.199765	-0.855472	-1.21149	0.754221	-1.62309	-1.33717	0.749389	-1.4595	-1.82941	-1.18132
chr10_31603079_31610917	0.47057	-0.106555	1.37277	1.16494	0.0797867	0.00164336	0.263779	0.876706	0.758643	-0.346247	1.16147	-1.48062	0.0932457	1.24948	-0.41717	0.225325	0.812717
chr10_31900471_31911240	-1.21207	-1.32631	-0.469531	-0.827806	-1.11695	-1.97275	-1.72342	-0.92807	-1.61454	-1.35762	-1.81299	-1.72082	-1.69629	-1.44888	-1.26839	-1.16939	1.51332
chr10_31986704_31998090	-1.49891	-1.228	-0.30447	-0.255839	-0.566139	-1.81371	-1.43017	-0.206929	-1.36062	-1.83143	-0.159382	-1.38689	-1.97562	-1.21496	-1.47448	-0.976983	0.948984
chr10_32027951_32061690	-0.0585849	-0.0378112	1.01991	-0.200977	-0.350234	-1.03885	-0.290458	0.440149	-0.456486	-0.827536	-0.0577432	-0.572614	-0.486769	-0.622859	-0.192589	-0.183346	0.711739
chr10_32212793_32238325	0.496856	0.275142	0.58444	0.107239	0.196482	0.704083	0.383526	0.0267464	0.4073	1.06717	0.872554	0.412609	-0.117021	0.610012	0.10184	0.488343	0.5291
chr10_32634218_32637272	1.60115	1.89392	1.82016	1.94505	1.94091	1.52003	1.67469	1.88516	1.9202	1.50589	1.32662	1.38158	1.65858	1.88489	1.62332	1.63486	1.41227
chr10_33207358_33300508	-0.0278411	-0.111247	0.824976	0.120772	0.0531474	0.333604	0.661047	-0.00728938	0.189075	0.193588	0.598126	-0.686028	-0.0523903	-0.214897	-0.394272	-0.346179	-0.532274
chr10_33410592_33433346	-1.28369	-1.32227	0.671412	-0.943509	-0.836775	0.102069	0.69035	-0.368676	0.0450737	-1.2966	-0.0391158	-0.997395	0.442204	-1.16064	-1.55858	-1.13597	-0.953606
chr10_33500147_33669104	-0.28775	-1.19397	0.345529	0.0207268	-1.25794	0.191692	0.0059507	0.053554	-0.807018	0.4991	0.739186	-0.631545	-0.150305	0.512225	-1.42847	-0.633243	-0.688395
chr10_37450899_37486561	0.0290069	0.504718	-1.75796	-1.67156	-1.891	-2.52284	-2.4881	-2.05168	-1.63336	-1.52111	-2.64564	-2.14517	-2.34821	1.14351	-1.71483	-0.255689	-2.15192
chr10_39076871_39154948	-1.2755	-1.37302	-1.84025	-2.89398	-2.66908	-2.48906	-1.56238	-2.28781	-1.51737	-1.77216	-2.93698	-2.14533	-2.28085	0.401982	-2.44042	-2.99985	-1.8883
chr10_42397734_42409931	-0.276426	-2.72046	-2.07397	-1.63985	-2.19751	-2.49545	-2.09631	0.391558	-0.0186865	-0.473127	-3.78345	-2.46577	-3.59948	1.42226	-1.06667	-2.75066	-3.03923
chr10_42527137_42546738	-0.300313	-3.89017	-2.74086	-0.759277	-1.22937	-2.51177	-2.19467	0.253313	-0.253774	-0.408986	-4.20421	-3.44414	-3.10083	1.66023	-0.980774	-2.92616	-2.30434
chr10_42596630_42600858	-0.539702	-5.76449	-4.1453	-1.75748	-2.53775	-4.94159	-4.8783	-0.229777	-0.214397	-1.8097	-5.55266	-9.53195	-4.9157	-0.18759	-2.32004	-5.61622	-1.65961
chr10_43883132_43918399	0.998323	1.10235	0.863091	0.985141	0.725029	0.496479	0.618867	0.138441	0.785562	1.11245	0.816595	0.483034	0.579618	0.322156	1.22429	0.871331	0.673885
chr10_44337521_44388294	-0.658164	-0.615013	-1.74032	-1.53742	-0.347316	-2.22149	-2.19152	-0.933565	-1.82253	-0.561578	0.334802	-0.802084	-1.90958	0.892356	-0.392455	-1.14474	-1.23181
chr10_44664774_44672798	0.454153	0.543019	-1.51917	-1.77013	-0.358257	-2.14958	-2.45034	-1.71404	-2.06785	0.80713	-1.21715	-1.40482	-1.62815	-1.67891	1.66855	0.926895	-1.45164
chr10_45454123_45478601	-0.00816573	-0.00762664	0.381267	0.382715	0.738679	0.0358992	0.33361	-0.468927	-0.175806	-1.08349	0.547674	0.275871	-0.0604877	0.300185	-0.172924	-0.0274098	0.200775
chr10_46951187_46971516	0.560887	0.0461882	0.476411	-0.167477	-0.284443	0.651839	-0.903156	-0.241932	0.0170541	-0.127807	0.0688331	0.808469	-0.113048	-0.242117	0.53614	0.0330522	0.398138
chr10_47048531_47059888	0.193104	-0.368888	1.4874	0.997317	-0.0383537	1.2135	-0.0174748	0.549127	0.447706	-0.349054	0.649504	0.259149	0.99723	1.06758	-0.295164	0.0623586	0.23198
chr10_47150421_47184313	-0.613939	-0.767254	0.126942	-0.863238	-0.486422	0.245608	0.96031	0.29317	0.943952	-1.14947	-0.182718	0.570696	0.50911	0.186281	-0.91315	-0.912523	-0.506656
chr10_47744922_47772072	-0.800025	-0.734558	0.252054	-0.805594	-0.40031	0.362288	1.12796	0.493259	1.05266	-1.03191	-0.0449305	0.685567	0.626291	0.319162	-0.743099	-0.753559	-0.406037
chr10_48252596_48279240	-0.797365	-0.861622	0.365944	-1.09671	-0.35585	0.365516	1.15952	0.281034	0.937627	-0.92267	0.0978538	0.653149	0.714995	0.427857	-0.98934	-0.845016	-0.554439
chr10_49195307_49210344	-1.27255	-1.79611	-0.630913	-2.0849	-2.1336	-0.521724	-0.24493	-1.14625	-0.180579	-1.84813	-0.975946	-1.60654	-0.432794	-0.435292	-2.29477	-1.13993	-1.683
chr10_49805155_49824353	-1.36079	-1.07842	-1.52687	-1.72205	-1.04715	-2.03268	0.0319587	-0.115945	-0.747788	-1.72745	0.974702	-1.80513	-1.30736	-0.492921	-1.47996	-1.14613	-0.851426
chr10_50345955_50352856	-1.43291	-1.26912	-1.56087	-1.80031	-1.62155	-1.83685	-1.93857	1.38725	-1.25801	-1.52758	-2.31992	-1.76606	-0.872194	-0.902594	-1.41198	-1.56499	-0.914533
chr10_50742855_50787979	-0.192755	-0.315417	0.761769	-0.996156	-0.23669	-0.616356	0.450444	0.0800466	0.201392	-0.44487	0.224441	-0.762844	0.117485	-0.373262	-0.223592	-0.107845	-0.869277
chr10_52381003_52386042	1.54848	1.45225	1.40539	1.44376	0.727956	1.03277	1.58059	0.363136	1.85943	1.32262	1.34663	1.00501	0.980217	1.41886	1.35023	1.43644	1.29388
chr10_54067253_54097258	-0.570758	-1.14607	0.763157	-1.36444	-1.87723	0.0986245	-0.322486	-0.608708	-0.975262	0.465949	0.876526	-0.859376	0.507527	0.362914	-0.896449	-0.177953	-0.899499
chr10_54194440_54216139	-0.665381	-1.01931	0.799375	-1.42583	-1.36864	0.696128	0.0288331	-0.340861	-0.503576	1.33455	-0.436284	-0.117565	0.716119	0.386516	0.00422686	-0.0939526	-1.77652
chr10_60396112_60403372	-1.52851	-1.40229	0.27567	-0.440888	-1.64663	-1.54924	-0.751604	1.19906	-0.609286	-1.54704	-0.524711	-0.0201243	-1.58848	-1.11777	-1.18425	-1.82933	-1.75699
chr10_61664381_61669967	1.34033	1.27402	1.07304	1.33583	0.652129	1.40817	1.18309	0.233747	1.4001	1.33985	1.10022	1.40204	0.960685	1.36169	1.78113	1.14065	0.793675
chr10_61896301_61908788	0.0726718	0.827404	-1.58273	0.201841	-0.229669	0.625807	-0.966479	-1.31264	-0.845004	1.42483	-0.446682	1.06529	-0.400577	0.398446	1.25317	0.20207	-1.33012
chr10_62702324_62705375	1.69044	1.59074	0.785554	1.26736	1.37367	1.14433	0.832921	1.45422	0.501826	0.641765	1.18252	1.08298	0.533807	1.20013	0.991851	1.37901	0.683792
chr10_63505169_63520382	-1.30606	-1.14767	-0.735994	1.29302	-0.171139	0.704224	-0.95808	-0.430887	-1.05073	0.203899	-0.38398	0.527666	-0.54182	-0.200331	-0.556986	-0.601758	-1.46787
chr10_63654189_63671865	0.478092	0.198835	0.758196	1.57958	0.0903664	0.826389	0.737007	-0.343985	0.539459	0.625408	0.760174	0.879493	0.0294476	0.752557	0.93535	0.677055	-0.200045
chr10_63677109_63707053	-0.403502	-0.258558	0.0255345	0.277192	-0.965346	0.466585	-0.232271	-0.64732	-0.888769	1.06988	-0.484417	0.499082	-0.800472	0.188291	0.748368	0.200258	-1.24142
chr10_63723304_63764304	-1.13145	-1.02766	-0.9731	0.999772	-1.17306	-0.780485	-0.843975	-0.855765	-1.32194	-0.173279	-1.39199	0.235531	-1.57056	-0.696789	0.00121793	-0.991766	-1.48402
chr10_63774813_63819150	-0.407476	-0.449304	0.462056	1.42993	-0.35288	0.366913	0.0722304	0.187922	-0.566506	0.0933495	-0.0089921	0.998479	-0.488801	-0.434363	0.459931	-0.438396	-0.928134
chr10_64133042_64148785	-1.12983	-0.989653	1.08517	-0.783264	-1.66417	0.651484	0.144524	-0.452521	-0.934811	0.274708	0.02411	-0.651745	0.605487	0.540258	-1.12139	-1.21952	-0.654688
chr10_64563531_64579251	0.851269	0.918932	0.322857	0.278527	0.50514	0.0528269	0.328835	-0.109806	0.575771	0.00866573	0.531145	-0.52672	0.293058	0.378112	0.484158	0.354596	-0.00057622
chr10_65020305_65032120	-0.172343	0.164178	0.203118	0.917992	-0.830321	0.220263	0.603073	-0.0175017	-0.0784086	0.98331	1.10648	0.497328	-0.607487	0.655417	1.26307	-0.104692	-0.770935
chr10_69826810_69870298	-0.266792	-0.532928	0.950292	-0.456535	-0.494369	0.495894	0.205542	-0.345861	-0.00895538	0.236713	0.4091	0.574921	0.425472	0.906809	-0.0193647	-0.337502	-0.344525
chr10_70086442_70109514	0.711555	0.643416	0.67842	0.936063	0.357002	0.212675	0.338661	0.252551	0.547383	0.574685	0.717796	0.272787	0.248129	0.399029	0.919976	0.594554	0.157427
chr10_70811378_70826951	-1.02454	-0.804457	1.02331	-0.742047	-0.757291	-0.687604	-1.07738	0.0643983	-0.668691	-0.738956	0.781575	-0.643295	0.100895	0.363807	-0.15101	-0.414847	-0.611526
chr10_71074987_71147858	0.700311	0.524495	0.308204	-0.445579	0.27229	0.00603581	0.718342	-0.625196	0.757931	0.564754	-0.205355	0.586669	0.310183	0.605293	0.634631	0.344115	0.0545071
chr10_71194889_71229413	0.674515	0.179308	-0.81435	-0.500582	-0.294041	0.817204	-1.25338	-0.825575	-0.579424	1.05545	0.266165	0.351486	-0.409753	-1.4325	0.409623	0.835524	-0.450023
chr10_71442756_71447830	0.908145	0.552517	-1.31971	-1.10683	-0.31443	1.70659	-0.898094	-1.60217	-1.10734	-0.0255238	-2.19226	-1.47439	-1.48408	-2.12851	-1.00805	-0.768385	-0.759742
chr10_71560176_71637298	-0.985586	-1.00537	-0.0668175	-1.45447	-0.934874	-0.777006	-0.686297	-0.731094	-1.42316	-1.60315	0.597823	-0.985824	-0.169204	-1.08989	-1.41295	-0.859119	0.0756535
chr10_71890883_71907848	0.730087	0.234358	0.49364	0.271766	0.4373	-0.68706	0.433886	-0.23638	0.871845	-0.24935	0.0469973	0.126456	0.601388	0.263497	0.36771	0.407223	0.324016
chr10_73715548_73778445	-0.167165	-1.20959	0.48388	0.325582	0.341266	-0.680636	0.592037	-0.134531	0.661578	-0.859269	0.211763	0.620676	0.39979	0.100256	-0.891046	-0.679059	0.66438
chr10_73793610_73809227	-0.808022	-0.812549	-1.13013	-0.283214	-0.359254	-1.52613	-0.229876	-1.41529	0.100755	-1.25408	-1.46231	1.03467	-1.48158	-1.39944	-1.02741	-0.912021	-0.235378
chr10_74000376_74102481	0.441678	-0.0954974	0.835464	1.28377	0.68263	0.210831	1.17755	-0.125063	0.778987	0.259627	0.539786	0.79325	1.13952	1.12522	0.227144	0.503143	0.871285
chr10_75001138_75024934	0.404267	0.371787	0.568305	0.518198	0.133522	0.0351855	0.606031	0.00754021	0.188557	0.465454	0.658044	0.0486554	0.219554	0.472036	0.92353	0.337691	-0.0157538
chr10_75522029_75547386	0.719004	0.291113	0.49763	0.487517	0.29905	-0.249635	0.524066	0.0343297	0.663358	0.0587159	0.556908	-0.188527	0.169265	0.326396	0.80121	0.534727	0.332533
chr10_75645442_75681596	0.200087	-0.203821	1.11712	0.11972	0.182183	0.951145	0.995554	0.277174	0.165964	0.590683	0.805109	0.577208	0.643775	0.584704	-0.518364	0.0915657	-0.033055
chr10_75723413_75729619	0.0499614	-0.844437	1.28139	1.95111	0.871164	0.841819	0.777555	0.0745925	-0.123069	0.0208859	0.908777	0.463608	0.656933	0.361184	-0.23707	-0.970952	0.568385
chr10_75785675_75847185	-1.23209	-1.06198	-0.719075	0.15825	-0.989563	-0.669162	-0.450229	-0.664962	-1.08794	-0.208466	0.281583	-0.866634	-1.20485	-1.02739	-0.703208	-0.945021	-0.773753
chr10_75934305_75953848	0.321799	0.640205	0.423834	0.105297	0.354435	0.355396	0.710219	-0.0284894	0.481611	1.10522	0.597148	0.599066	-0.0205722	-0.0762177	1.27098	0.194717	-0.205964
chr10_76580049_76587869	0.906638	1.08454	0.8736	1.05605	0.733424	0.339948	0.295925	0.335978	1.15191	0.471082	0.532469	0.482482	0.532683	0.853042	0.956854	1.39244	0.635125
chr10_76862690_76873198	0.357694	0.369504	0.438382	0.753732	0.403926	0.0246088	1.37737	0.10378	0.903153	0.450963	0.440064	0.0339303	0.429991	0.261588	0.79606	0.629685	0.417401
chr10_76947204_77012060	0.575813	0.139581	-0.000445423	0.530613	0.0843751	0.10238	0.58774	-0.0770917	0.872306	0.0703137	0.12796	0.157185	0.0162468	-0.038568	0.772854	0.800735	-0.036398
chr10_77154004_77170245	1.07371	0.111246	1.43996	1.26819	-0.0929718	0.361936	1.37479	-0.229132	1.10113	-0.143816	0.0288659	0.231061	-0.278521	-0.0962405	0.987333	0.79046	0.829484
chr10_79386669_79399439	0.21825	-0.949279	1.14492	-1.61003	-1.07514	-1.18403	-0.413852	-0.0600297	-1.18245	-1.70043	0.439776	-1.63649	-1.60409	0.0465438	-1.16337	0.806989	0.671342
chr10_79591898_79687404	0.450675	0.537374	-0.725688	-0.490824	-0.205983	-0.285837	0.126996	-1.12822	0.448838	1.2144	-0.283962	0.582844	-0.0996531	0.786917	0.895934	0.604232	-0.0711607
chr10_80706601_80739083	0.499796	0.305953	-0.0795617	0.0475076	0.533646	-0.16282	-0.266867	0.00971964	0.106092	-0.352559	0.457441	0.218248	0.440524	0.692954	0.181312	0.299841	0.985183
chr10_80825609_80865679	0.706128	0.291281	-0.198956	0.148518	0.230043	-0.280912	0.377581	0.12806	0.827453	-0.149402	0.441067	0.366143	0.128122	0.314194	0.852279	0.693362	1.02389
chr10_80875941_80923852	0.433742	0.370872	0.847684	0.361578	-0.199386	-0.574244	0.205186	0.444742	0.199812	-0.305522	0.476997	0.0114326	0.173696	0.567387	0.885673	0.247807	0.976142
chr10_80987531_81043127	0.763832	0.507877	-0.933893	-0.310219	0.245852	-0.629642	-0.236919	-0.860196	-0.405518	0.992475	-0.514297	0.262415	-0.267589	-1.06726	0.860813	0.911115	0.3414
chr10_81158952_81173804	-0.079357	-0.39174	-1.2094	-0.139759	0.288956	-1.78367	-1.1099	-0.433243	-1.18852	-1.38756	-0.181466	0.0481706	-1.01709	0.197537	-0.637279	-0.275145	1.89331
chr10_81954211_81969050	0.539434	0.113578	1.02699	1.558	0.784928	0.891686	0.343042	-0.0233242	0.974128	0.409757	0.852448	0.949252	0.752394	0.679644	0.701358	0.469104	0.944148
chr10_82212143_82235532	0.761693	0.446307	-0.110801	0.74737	0.545229	0.546747	0.853213	-1.12346	0.972308	0.725907	0.35023	0.827698	0.73154	-0.512792	0.863013	0.995843	1.22249
chr10_82245845_82272722	0.374487	0.0532019	-0.475045	0.175444	-0.368685	0.759337	0.58621	-0.701349	0.685163	0.253075	0.68155	-0.358407	0.689843	-0.445755	0.100913	0.618749	0.900848
chr10_82719827_82732684	-0.177737	0.16704	-1.62131	-1.52322	-2.45769	-2.19155	-2.19607	-2.29539	-2.19242	-0.216206	-2.48821	-1.88139	-2.25656	-1.85599	1.69384	0.976074	-1.78814
chr10_86293218_86302104	-1.125	-1.28973	1.30872	-0.988537	-0.534567	-1.26233	-1.49737	0.81705	-0.841486	-1.62282	-0.25419	-0.750866	-1.21993	-0.855809	-1.23575	-0.859973	-0.0187432
chr10_88699227_88733244	0.627851	0.0492888	-0.191051	1.17507	0.185153	-0.227647	1.02974	0.0825361	0.622659	-0.604878	-0.0679852	-0.299836	0.222624	-0.21746	0.708595	0.236583	0.623379
chr10_88840639_88857947	0.790473	0.704206	0.503579	0.947559	0.504074	0.618347	0.643383	0.621761	0.959146	0.777065	0.899004	0.29378	0.1153	0.589197	0.9269	0.506262	0.56243
chr10_89619311_89632002	0.93313	0.971659	0.723302	0.99518	0.407681	0.613858	1.07069	-0.0568404	1.11368	0.887172	0.992588	0.811215	0.558435	0.842429	1.45188	0.954392	0.447278
chr10_90637371_90662812	-0.409406	-0.6562	0.159804	-1.43371	-1.49386	-0.187045	-0.306563	-0.44129	-0.2566	-1.21872	0.576744	-0.293986	-0.234232	0.516092	-0.213367	-0.456561	0.0606714
chr10_91033811_91046381	-0.900752	-0.749206	0.00970047	0.654429	-1.19993	1.23873	-0.196238	-0.390738	-0.743243	-0.204024	1.12455	0.865999	-0.256658	-1.74104	-0.634748	-0.951859	-0.889795
chr10_91086355_91094307	-1.43383	-1.02487	0.198561	1.03927	-0.198329	1.43594	-0.585266	-0.23278	-0.298283	-0.153577	1.04856	0.652778	-0.659868	-0.070388	0.0797856	-1.17654	-0.161515
chr10_91674166_91687152	-1.52526	-1.15903	-0.971106	-1.3802	-1.84907	0.131984	-0.998962	-0.987419	-1.2897	0.786244	-2.38302	-0.897563	1.17688	-1.92655	-1.68576	-1.80654	-1.63543
chr10_92605464_92635979	-0.220308	-0.956637	-0.374714	-0.722333	-0.810353	-1.28183	0.773953	-0.614049	0.101534	-1.2135	0.392269	-1.46651	-0.563824	-0.882317	-0.603369	-0.753253	-0.348073
chr10_92670498_92698874	-1.32585	-1.41403	-1.40854	0.575941	-0.539223	-0.858386	-1.41107	-0.376798	-1.48701	-0.908695	0.894206	0.498719	-1.37734	-0.714096	-0.963713	-1.52444	-0.960191
chr10_92944181_92951963	-1.47638	-1.37167	-1.84773	-0.948881	-1.44735	-1.7822	-1.53104	1.06845	-1.29984	-2.06161	-0.233547	-1.69541	-1.64604	-0.622015	-1.09555	-1.4421	-0.863171
chr10_93347146_93377674	-0.438032	-1.01426	0.125924	-1.50135	-0.318091	-0.379865	-0.831832	0.236077	-1.13757	-1.17072	0.0757122	1.05713	0.103494	0.193339	-1.33709	-0.781822	-0.146508
chr10_94349615_94377610	0.0632722	-0.181996	-0.0790781	0.333779	-0.34022	-0.445188	0.183395	-0.343984	-0.251924	0.278658	0.472371	-0.366737	-0.287161	-0.198591	0.500752	0.148447	0.152972
chr10_95124148_95247281	0.0893866	0.0753435	0.792481	0.977482	-0.179889	0.341954	0.542143	0.321697	-0.0134136	0.832314	0.70392	0.52572	0.287678	0.56532	0.916721	0.201053	0.190587
chr10_96968655_97008563	-1.31705	-1.25928	0.480427	-0.508565	-1.36645	0.641596	-0.229963	-0.829276	-0.784311	-0.860349	0.0905443	-1.0055	0.121158	-0.534554	-1.02542	-1.22772	-0.516451
chr10_97018958_97039135	0.0391681	-0.108174	-0.062464	-0.330174	-0.52491	0.3194	0.918257	-0.708391	0.0995213	0.412083	0.089138	-0.712329	-0.486325	0.0639382	-0.795782	-0.752239	-0.271624
chr10_99077641_99098542	0.855979	1.07773	0.150504	0.273277	0.578061	0.0369673	-0.0626416	0.0606401	0.847867	0.644548	0.453727	0.168819	-0.0056082	0.161927	1.15761	0.954513	0.619751
chr10_99159262_99189541	0.375577	-0.236554	0.0169955	0.17859	0.0911289	0.0934669	0.952274	-0.302307	0.202221	0.344587	0.305363	-0.307266	-0.157782	-0.0384751	0.416405	-0.00377749	0.467821
chr10_99301745_99309635	0.866498	-0.475299	0.955836	-0.0238533	0.188654	0.400644	0.998208	-0.287795	0.193757	0.811279	0.721092	0.708431	0.846834	0.632799	0.425474	0.00728293	1.35267
chr10_99329736_99336340	0.801157	0.44254	0.795138	0.0217297	0.143548	1.04158	0.870972	-0.821331	1.25691	1.44282	0.209577	0.800099	1.49115	0.322979	0.690044	0.231984	0.592624
chr10_99392025_99414346	0.080521	-0.0157902	-0.101197	-0.0275459	-0.241193	-0.154395	1.07193	-0.456333	0.377425	0.00956093	0.476574	-0.421157	0.380702	0.0896296	-0.0107317	-0.210431	0.271062
chr10_99442920_99450972	0.508412	0.667803	0.299562	0.996577	0.930241	0.594655	1.24546	0.0165192	1.21777	1.2029	0.755451	0.456017	1.515	1.18551	0.798586	0.761303	1.29342
chr10_99471956_99498195	0.215698	0.0564507	0.249705	-0.0994485	0.286319	-0.603991	0.926192	-0.266939	0.803408	-0.346211	-0.114477	-0.416686	0.675311	-0.114452	-0.245931	0.278455	0.89776
chr10_99640653_99650314	-0.623491	-1.46617	-1.55725	-1.10427	-0.811752	-0.470593	-0.894785	-0.367257	-0.0145605	-0.315456	-0.336312	-1.36947	1.27916	0.091594	-1.09282	-0.710329	0.950519
chr10_101378380_101392125	0.834126	0.693908	0.888089	0.649944	0.664707	0.353832	1.03597	0.505052	0.942317	0.645889	0.530401	0.151415	0.387668	0.666259	0.966127	0.566879	0.548627
chr10_101533490_101549588	-0.149728	-0.492396	1.17087	0.173274	-0.322828	0.430034	0.623862	0.196637	0.408913	0.650536	0.569923	-0.464339	0.60482	1.19718	-0.0988577	-0.208017	0.0677295
chr10_101631480_101781144	-0.631856	-1.30873	-0.0958985	0.194881	-0.735147	-0.929582	-0.295237	-0.635066	-0.584639	-0.454053	0.743246	-0.408057	-0.530811	-0.371088	-0.889306	-0.317535	-0.0894292
chr10_102101437_102136260	0.566546	0.174995	0.642187	0.74931	0.286854	0.502549	0.912914	-0.0798759	0.0751506	0.611993	0.825314	0.768325	0.520476	0.989065	0.691904	0.655382	0.698089
chr10_102745688_102771111	0.974331	0.970331	0.539895	0.913393	1.09824	0.385501	0.689355	-0.0428608	0.991569	0.0607687	0.599362	0.300755	0.668897	0.850136	1.09362	0.766203	1.54165
chr10_102790059_102830637	0.787474	0.813425	0.288658	0.838917	0.333392	0.0713182	0.139995	0.222357	0.640335	0.465624	0.65983	-0.0244707	0.513032	0.74672	1.07345	0.826657	1.03402
chr10_103871811_103883158	1.01344	1.26945	0.756454	0.989095	1.02635	0.3703	0.839794	-0.0859705	1.28679	0.547152	0.663804	0.865975	0.356393	0.82791	1.45213	1.18885	1.29065
chr10_104152767_104160226	1.02149	1.05482	1.3469	0.977547	1.49344	0.362296	0.767519	0.553612	1.26071	0.760463	0.666698	0.480309	1.16401	0.565394	0.597006	0.838758	0.919982
chr10_104343457_104376775	-1.28999	-1.19048	-1.16039	-0.415191	-0.581243	-1.19723	-0.556723	-1.04494	-0.99488	-1.39757	0.522283	-1.13489	-0.117248	-0.434646	-0.624013	-0.580367	0.377757
chr10_104381484_104420636	0.758205	0.532844	0.727127	0.881559	0.444069	0.283237	0.760474	-0.0882431	0.673167	0.265702	0.896483	0.504555	0.776628	0.676962	0.841029	0.69056	1.03848
chr10_104466131_104489212	0.283657	0.244945	0.0521759	0.33562	-0.426766	-1.08041	-0.474121	-0.649973	-0.052367	0.363654	0.0129434	-0.39702	-0.472799	-0.289204	1.23721	0.35716	0.344845
chr10_104905495_104953960	-0.44719	-0.51401	-0.536395	0.511123	-0.541073	-0.213257	-0.440732	-0.817993	-0.434983	1.14325	-0.294387	0.301066	-1.05254	-0.796418	0.208707	-0.195865	-0.318458
chr10_104986112_105003270	0.300895	-0.224755	0.689164	1.07859	0.445618	0.878584	-0.118833	0.0784294	-0.694819	0.989928	0.484738	0.904655	0.659325	0.185726	-0.0271075	0.335476	0.336321
chr10_105241940_105289416	-0.684012	-0.602411	-1.43986	1.59246	-0.984643	-1.11285	-1.3625	-1.19554	-1.45856	-1.42147	-1.14676	-1.09822	-1.02196	-1.06116	-1.29441	-0.745582	-0.405811
chr10_105298664_105339303	-0.401993	-0.414726	-1.49666	0.777223	-0.672123	-1.57024	-1.43459	-2.04529	-1.46194	-1.28994	-2.02095	-1.04625	-1.47508	-1.59043	-1.26609	-0.153599	-0.209835
chr10_105490953_105544269	-0.326982	-0.787539	-0.756457	-0.202218	-0.0134896	-0.687958	0.775114	-1.42465	0.455995	-1.19622	0.511791	0.0144341	0.0938013	-1.15383	-1.16542	-0.529364	0.980723
chr10_105609145_105615089	0.0450911	-0.533417	0.586268	0.264031	0.0561861	-0.781182	1.42102	-0.0566505	0.602434	-1.78428	1.05123	-0.429463	-0.393409	-0.139743	-1.16342	-0.531585	1.58303
chr10_105627593_105680005	-0.178812	-0.478846	0.192701	0.108298	-0.216971	0.0950078	0.930192	-0.653311	0.677057	0.533162	0.508342	-0.586628	-0.00732067	0.334742	-0.176189	-0.0899596	-0.00818958
chr10_105839077_105885569	-0.372896	-0.54522	0.107411	-0.308306	-0.569058	-0.45449	0.705649	-0.274679	0.137166	-0.476364	0.317854	-0.825268	-0.0100661	0.112161	-0.529924	-0.579706	-0.82098
chr10_106076816_106100756	0.0334083	-0.824896	0.520068	0.435564	-0.0829854	0.443257	1.09754	0.558409	1.03939	-0.612924	0.74414	0.444161	0.847639	0.394548	-0.906544	-0.383717	1.16221
chr10_108181482_108201994	-1.96227	-1.949	-2.12028	-1.67046	-2.14556	-2.03178	0.725895	-1.92703	-0.83039	-1.52293	-2.32323	-2.29074	0.514166	-0.550238	-1.75759	-1.89641	-2.73385
chr10_108258681_108274627	-1.67475	-1.61017	-2.1217	-1.45711	-1.66752	-2.03328	0.54546	-2.23193	-0.764187	-0.784248	-2.37996	-2.33785	0.966119	0.465742	-1.77785	-0.961628	-1.9321
chr10_108318612_108339155	-1.23712	-1.47837	-1.91442	-1.71196	-1.67017	-1.87617	-0.718815	-1.60983	-1.0578	-0.86751	-2.28153	-1.95131	0.622994	0.0259145	-1.60188	-0.579184	-1.4013
chr10_112152193_112193005	-0.1998	0.273681	0.0544347	-0.228092	-0.645615	0.512383	0.343806	0.29018	-0.411974	0.14331	0.526112	0.702744	0.182187	1.11945	0.39208	0.382782	0.272481
chr10_112247009_112275278	0.112704	0.134329	0.325045	-0.21303	0.251164	0.279764	0.737067	-0.041667	-0.121005	-0.727151	0.539154	0.228103	0.187514	0.578707	-0.258353	0.179924	0.582045
chr10_112577146_112611394	0.617668	0.840237	-1.61209	-1.04353	-0.352744	-0.900927	-1.09938	-1.70528	-0.724077	1.01917	-2.2643	0.988288	-1.33314	-1.58824	0.622431	0.567713	-0.321986
chr10_112611395_112657537	0.0971488	0.580754	-0.584669	-0.465653	-0.169764	-0.722476	0.190295	-0.392608	0.49672	0.598904	-0.352245	-0.125436	-1.00644	-0.559917	1.07022	-0.0481655	-0.357568
chr10_113980723_113991334	-1.61963	-1.3654	-2.10578	-1.53819	-1.61202	-2.36279	0.0471667	-0.726126	-0.147253	-1.48345	-1.40403	-1.90489	-1.75792	1.50659	-1.66996	-1.52296	-1.18996
chr10_114709051_114723854	0.513238	0.675468	0.798005	1.05527	0.808069	0.909779	0.645193	-0.14158	0.868043	0.278875	0.819759	1.19812	1.14232	0.752976	0.759146	0.795148	1.01431
chr10_116462984_116489868	-0.959412	-0.955725	-0.0752127	-0.854269	-1.30425	-0.442941	-0.600519	-0.671569	-0.415708	-0.652969	-0.466139	1.30753	-0.859335	-0.522864	-0.30359	-0.523278	-1.19199
chr10_117695275_117730207	-2.02746	-1.30036	0.10689	-1.28297	-1.48129	-2.23438	-2.18335	-0.90842	-1.71381	-1.37548	0.818265	-0.508246	-2.19935	-0.744687	-1.6126	-1.22053	-1.55922
chr10_118176113_118202623	-1.79243	-1.48559	-1.95817	-1.67594	-2.0508	-2.23981	0.942853	-2.20466	-0.177547	-1.62622	-2.31932	-2.20965	-0.565291	-1.83789	-1.57056	-2.07713	-2.02821
chr10_119117146_119136633	-0.0260067	-0.148405	-0.0635553	0.33186	-0.0428431	-0.246814	0.0874688	-0.783988	0.459924	-0.293629	0.891101	-1.21802	-0.226234	0.114552	-0.581771	-0.0647682	0.037504
chr10_120778707_120851757	0.102053	0.186439	-0.484538	-0.0690275	-0.0586108	-0.350846	-0.268677	-0.540895	-0.10121	-0.271525	0.0775645	-0.329105	-0.58814	-0.348735	0.00542339	-0.196874	-0.108054
chr10_120923708_120971167	-0.0945553	-0.285045	0.202062	0.129536	0.293093	-0.462461	-0.186279	-0.290481	0.0852876	-0.460609	0.417646	-0.129783	-0.166486	-0.147431	-0.195814	0.120018	0.421616
chr10_121272660_121303853	-0.208029	-0.447864	-0.695559	-0.324926	0.230208	-0.482835	-0.648477	-0.78491	-0.430062	-0.673469	0.700676	-0.183865	-0.459131	-0.257222	-0.443896	0.0604135	-0.0770819
chr10_121409177_121462426	-0.296347	0.478837	0.402742	-0.086428	-0.0756817	0.196632	0.482262	-0.322488	0.469755	0.601406	0.706523	-0.0346225	0.25019	0.437191	-0.0732765	0.296077	0.980067
chr10_122723732_122743980	-0.918209	-1.17705	-1.47542	1.41971	-1.1313	-0.548229	-1.56479	-2.54828	-0.864744	-1.23355	-2.39049	-0.627697	-1.84829	-1.85374	-1.27451	-0.414232	-0.785282
chr10_123871176_123887679	0.409205	0.434813	0.255632	0.558357	0.426875	0.00495954	-0.258992	-0.577021	0.868346	0.146429	0.514336	0.134309	0.214786	0.4314	0.12394	0.441409	0.580748
chr10_124247175_124272002	-1.23236	-0.925353	-0.125722	-1.34272	-0.892286	-1.87141	0.929599	0.129578	0.509272	-1.81192	-0.332262	-1.70663	-0.677916	0.273304	-1.35666	-0.989833	0.0393314
chr10_124338491_124377581	-1.75648	-1.55595	-1.74701	-1.7888	-1.18965	-2.01866	-1.73226	-1.95819	-1.59214	-1.91374	0.54982	-1.76491	0.763863	0.771435	-1.77184	-1.22812	-0.552575
chr10_124607231_124627282	-1.72932	-1.48081	-1.05302	-1.79214	-1.62912	-0.862326	-0.558897	-0.0826085	-1.17688	-1.06472	0.858933	-0.938096	-0.689782	0.744341	-0.995989	-1.27252	-1.03505
chr10_125843282_125854592	0.799534	0.848993	-1.01356	-1.05815	0.151412	0.445926	0.302686	-0.66558	0.769519	0.451875	0.481504	0.420886	0.307244	-1.27482	-0.0590917	1.14843	-0.122118
chr10_126696432_126756701	-0.088911	0.269098	-0.909429	-0.0654042	0.287912	-0.183535	-0.0358337	-0.640399	-0.444843	1.14511	-0.0527871	0.120566	-0.213485	-0.562658	0.168248	0.102368	0.582161
chr10_126771273_126819903	-0.258564	-0.582508	-0.329493	-0.389651	0.540531	-0.780188	-0.444183	-1.34775	-0.00472821	0.792305	-0.40183	-0.332196	-0.643661	-1.1648	-0.43254	-0.448759	0.144808
chr10_126830805_126852266	0.807347	1.03361	0.417671	1.00953	0.791991	0.500047	0.898993	-1.12491	1.00931	1.22112	0.594669	0.707457	0.619601	0.283827	0.763784	0.986146	0.721932
chr10_127747383_127752817	-1.71129	-0.332468	1.06404	-1.68916	-1.40382	0.579295	0.106558	1.4812	-1.04798	-0.132908	0.65778	-1.60202	0.75571	0.73198	-1.53406	-0.236125	0.662536
chr10_127930830_127943178	-1.82388	-1.28503	0.886434	-1.78101	-1.61059	-0.184118	-1.31149	0.874487	-1.26655	-1.45608	-0.55727	-2.06729	-0.0619781	-0.105822	-1.4384	-1.60779	-0.584235
chr10_128062045_128088580	-1.16737	-1.38795	0.635898	-1.84159	-1.61813	-0.789464	-1.4293	0.428079	-1.26204	-1.68711	-0.148942	-2.10644	-0.686272	0.914662	-1.69834	-1.5075	-0.488823
chr10_128108754_128130502	-2.108	-1.5163	-0.69735	-1.65278	-1.93168	-0.0824023	-1.60906	-0.676516	-1.38257	-1.64358	-0.308556	-2.02455	-0.181704	0.522408	-1.79021	-1.73135	-0.475952
chr10_128322754_128335927	-1.80569	-1.31795	-0.309596	-1.80553	-1.22208	-1.38834	-1.61776	-1.68847	-1.11889	-1.43403	-2.04359	-2.06752	-1.22962	-1.57418	-2.20403	-1.41847	1.2968
chr10_129773273_129810616	-1.23656	-0.908827	-0.0235559	-1.30026	-1.1985	-0.963525	-0.83259	-1.4345	-1.05291	0.184086	0.266579	-1.74369	-0.292212	-0.0668149	-1.72193	-0.586337	-0.454093
chr10_134131992_134151846	0.0396392	0.271825	0.49159	0.324576	0.059657	-0.158618	-0.410091	0.172854	0.436179	-0.175788	0.809033	-0.249219	0.209787	0.883885	0.126462	0.432521	0.456146
chr10_134200834_134238293	0.977357	1.20987	-0.66766	0.570288	1.0145	0.215795	-0.0696941	-1.2228	0.464457	1.17754	-0.180296	0.79759	0.197579	-0.242986	1.0313	1.14134	0.2705
chr10_134257218_134267428	0.282437	0.715822	0.0768507	1.64582	0.970053	0.790714	0.770418	0.269621	1.36012	0.452015	0.433962	0.681765	0.690425	0.399196	1.04231	0.92109	0.943944
chr10_135069534_135109041	0.0919798	0.187019	-0.0421782	-0.424826	-0.468892	-0.409167	-0.132371	-1.11888	0.365486	0.123612	0.670694	-0.998231	0.781703	0.169428	-0.514981	0.467413	0.559386
chr11_205936_211195	1.33432	1.69243	1.27536	1.43134	1.27013	1.2359	1.54105	1.70732	1.59453	1.11173	1.25262	1.03725	1.3329	1.66114	1.36795	1.0378	1.51444
chr11_306725_336093	-0.185394	-0.0233938	0.436128	1.05795	1.02756	0.861175	0.251296	-0.082758	0.811993	0.0225998	0.457216	0.455106	0.100998	1.04918	0.387366	0.437557	0.868485
chr11_390343_397520	1.21358	1.42439	0.596178	-0.00254048	0.651043	0.972171	1.63846	0.540505	1.85634	0.405631	0.889525	0.692927	1.22674	1.62477	0.99867	0.990063	1.2188
chr11_502182_519513	0.677238	0.729037	0.641435	0.489829	0.922369	-0.0815734	1.15981	0.685926	1.09768	0.424974	0.444493	-0.347327	0.239825	0.781819	0.557344	0.20065	0.395688
chr11_532179_538440	1.15596	1.38449	0.498218	1.07925	0.830066	0.652942	0.9584	-0.33946	1.49836	0.843984	0.469054	0.67275	0.585648	1.0712	1.32595	1.10976	1.11934
chr11_553533_588717	0.746088	0.868454	-0.00769061	0.572223	0.518556	0.017263	0.371256	-0.216853	0.807418	-0.122563	0.270243	0.0871341	0.129702	0.65437	0.52765	0.627867	0.263997
chr11_692071_717138	0.97426	0.693757	0.120295	1.01928	0.821473	0.56824	1.2705	0.200004	1.09834	0.0927152	0.747588	0.45013	0.541228	0.313873	0.874221	0.629248	0.771673
chr11_792704_851076	0.99322	0.935271	0.705929	0.983514	0.738837	0.380233	0.674065	0.451475	1.3517	0.00260349	0.731799	0.5502	0.800289	1.40767	0.977943	0.694401	0.993346
chr11_1239370_1250189	0.956077	1.26267	-1.54477	-1.54816	1.28993	-1.3628	-2.02798	-2.41937	-0.645177	-0.222005	-1.76199	0.676621	-0.641782	-1.63383	-1.38953	1.22094	0.96417
chr11_1566952_1596621	1.01152	0.843533	-0.251067	-1.03778	0.518347	-0.129337	-1.13584	-0.998135	-0.372703	0.151495	-0.876228	-0.108958	-0.40944	0.0358818	0.257601	0.48169	-0.434961
chr11_1761150_1806473	0.376456	0.766057	-0.172816	-0.246307	-0.344539	-0.147154	0.0312222	-0.629798	0.681097	0.539645	0.19833	-0.102692	0.334961	0.730789	0.780001	0.69363	0.207943
chr11_1840622_1867442	0.788314	0.744557	-1.10711	-0.972707	-0.161417	0.789964	1.1716	-1.0282	1.58798	0.044456	-0.345804	0.683741	0.59249	1.29018	0.891289	0.356106	-0.134088
chr11_1883429_1904050	0.24072	-0.212614	-1.83187	-0.800128	-0.631278	-1.78773	-0.664182	-0.77898	0.293311	-1.84669	-1.11394	-1.01756	-0.198057	1.23374	-0.789083	-0.815414	0.540472
chr11_1968572_1975659	0.956373	0.911178	0.563577	0.663455	0.591256	0.132499	0.410069	0.513164	1.13946	-0.0962737	0.241961	0.436363	0.484828	1.02773	0.929763	0.573876	1.28942
chr11_2175781_2239433	1.00216	0.838715	-1.61841	-1.40061	-0.408815	-0.851124	-1.00762	-2.05651	0.144054	-0.54227	-0.458523	-0.759888	-1.21436	-1.45098	-0.308246	0.541317	-0.261503
chr11_2269912_2294587	0.980605	0.992175	-1.91122	-1.65532	-0.124013	-0.752759	-1.35102	-2.51723	0.225398	-0.0315264	-1.9327	-0.332842	-1.68576	-1.80273	0.520438	0.75078	-0.628883
chr11_2789839_2802720	-0.961322	-1.20959	-1.70176	-1.31785	-0.53924	-1.98327	-1.51137	-1.4535	1.10954	-1.95302	-1.20328	-1.45523	0.227727	0.10191	-1.36606	-1.13204	-0.238547
chr11_2913295_2979328	0.680276	0.69868	-0.550108	-0.589142	0.048475	-0.176973	0.488064	-0.0688973	0.235828	0.119385	0.473003	0.290576	0.481056	0.647003	0.262771	0.515199	0.592371
chr11_3009683_3027390	0.799145	0.944047	0.332115	0.548328	0.419446	0.375244	0.98805	-0.38063	0.892872	0.359513	0.345645	0.553977	-0.130468	0.302467	0.866623	0.634635	0.42634
chr11_3132349_3149173	-1.03749	0.459463	-1.23069	-1.10508	-0.736542	-1.41567	0.182615	-1.12332	0.905777	-1.34747	-1.27931	0.0163227	-0.243237	1.32583	-0.0987534	-0.253123	-0.419161
chr11_6338500_6345132	-1.1024	-1.63019	1.27977	-1.49982	1.24682	-1.4597	1.24099	1.51668	1.49891	-1.86285	1.26063	-1.8638	1.38738	1.75128	-1.30747	-1.09009	1.52814
chr11_6493584_6504059	1.31653	1.55914	0.290697	0.439328	0.870938	0.159495	0.255156	0.94351	0.50069	0.81388	0.691803	0.258914	0.494022	0.68129	1.20469	1.11101	0.614139
chr11_6622791_6641637	0.764079	0.607442	0.640376	0.873374	0.865715	0.31098	0.709781	0.0916917	0.583397	0.0242752	0.90813	0.230268	0.250117	0.841711	0.580372	0.26008	0.62531
chr11_7608339_7627898	0.396792	0.590182	-1.90073	0.577089	-0.714259	-0.135856	0.15681	-1.00707	-0.254987	0.603121	-0.909353	1.13494	-0.632187	-1.63517	0.621688	0.697449	-0.955365
chr11_7912202_7931732	-0.643228	-0.691935	-0.347884	-0.521988	-1.63951	-0.221647	0.112603	-0.675542	-0.35656	-0.737951	0.676531	0.504239	-1.37027	-0.359796	-0.708656	-1.66078	-1.95506
chr11_8690715_8723024	0.558354	0.328982	0.529082	0.739406	0.343723	0.0975268	0.498782	0.456271	0.344454	0.032255	0.566664	0.191699	0.330386	0.435686	0.7516	0.117665	0.296409
chr11_8738144_8744288	0.404716	-0.422723	0.36507	-0.580721	0.877537	1.45619	0.717796	0.571031	0.113833	0.359517	0.846039	1.63125	1.54842	1.02887	-0.0582688	0.67771	0.630028
chr11_8984602_8987854	1.55499	1.56361	1.19334	1.28022	1.26004	1.03846	1.28645	0.77354	1.5308	0.9524	1.16745	0.899575	1.30519	1.0419	1.21711	0.977969	1.23097
chr11_9477707_9484739	1.19124	1.23556	0.909945	1.56756	1.07776	1.0184	1.16644	0.906199	1.01021	1.09046	0.949139	0.825425	0.97849	1.21431	1.32939	0.834561	0.745357
chr11_9583776_9610589	1.05094	1.10747	0.433534	0.967902	0.525912	0.824245	0.926546	0.761408	0.53835	1.39341	0.872342	0.661263	0.280041	0.733654	0.970946	0.608976	0.0588471
chr11_9633558_9636943	1.22024	0.867353	1.23222	1.55817	1.46822	1.03646	0.946735	1.95534	0.937076	1.1029	1.01944	1.24546	1.04861	1.40562	1.03237	0.543706	0.805468
chr11_9774215_9788521	0.564262	-0.30456	0.653353	1.214	0.219874	0.0987551	0.34075	0.852768	1.13593	-0.968176	0.775863	0.251872	0.10458	0.617929	0.391034	-0.127813	0.523205
chr11_10313271_10331945	0.996524	0.309853	0.589375	0.953128	0.648335	0.958913	0.926462	0.352152	1.37021	-0.303145	0.880902	0.701412	0.639358	0.5998	0.579237	0.493822	0.786573
chr11_10602624_10622383	-0.78244	0.00585811	-1.87838	-1.11389	-0.471538	0.772295	-0.0411218	0.00558309	-0.289978	-0.695799	-1.22545	0.648453	-0.27377	-1.6694	-0.475969	-0.763326	-1.59759
chr11_10675173_10691679	-0.799525	-0.563678	-1.54993	-0.147738	-1.05075	0.901572	-0.87594	0.938575	-1.19025	-0.24085	0.25677	-0.0701948	-0.687367	-0.0190459	-0.890434	-0.723501	-0.555315
chr11_10828783_10831890	1.61688	1.86181	1.47687	1.96969	1.55334	1.56392	1.78442	1.56776	1.74584	1.10392	1.45013	1.48551	1.64032	1.7294	1.6342	1.3037	1.57813
chr11_10914629_10931817	0.726934	0.327853	0.350532	0.05637	0.290093	0.856576	0.829712	0.295341	0.548216	0.646821	0.492198	0.866641	0.72534	0.613093	0.421717	-0.135359	0.416139
chr11_11994394_12021549	-1.14861	-1.15405	0.195637	-1.28089	-0.640391	-1.20371	-0.0651392	0.237759	-0.273581	-1.47658	0.846429	-1.06641	-0.268349	0.611436	-1.32802	-0.996563	0.358408
chr11_12084696_12114995	-0.466563	-1.11185	0.34538	-0.588311	-0.716666	0.71795	1.16236	1.09816	0.0857368	-0.763437	0.849959	-0.568047	0.845587	1.26609	-1.08965	-1.02865	-0.584892
chr11_12130257_12161797	0.0672901	-0.00496478	-0.461888	-0.330172	-0.743939	-0.340454	0.608463	0.0948252	-0.252346	-1.14411	0.0227713	-0.157431	-0.0757683	0.327421	-0.432958	-0.569392	-0.524635
chr11_12170463_12262701	-0.763126	-0.435362	-0.00437403	0.122126	-0.461979	0.403607	1.04297	0.588688	-0.464828	-1.11193	0.93233	-0.150207	0.323238	0.567846	-0.560581	-0.342942	-0.317102
chr11_12301886_12311356	-0.441189	-0.860109	1.13915	-0.169381	-0.519219	0.58615	0.26552	1.17659	0.23538	-0.990213	1.09276	-0.360719	1.20541	1.3907	-0.624058	-0.522875	0.208647
chr11_12694109_12723178	0.487904	-0.0740553	0.112283	0.416335	-0.136915	0.708548	0.734454	0.0109134	0.0955193	0.206108	0.886287	0.658442	0.37875	0.298896	0.108975	0.190034	-0.351035
chr11_13155421_13174335	-1.04066	-1.1955	-1.17971	0.74048	-0.395827	-0.489276	-0.461496	-0.815775	-1.37085	-1.51083	-0.610924	1.40138	-0.0965711	-1.38184	-1.34392	-1.18596	-0.381581
chr11_14431214_14446572	-1.49821	-1.44553	1.08439	-1.16674	-1.09123	-1.03296	-0.849279	0.229192	-0.245631	-1.48021	0.301416	-1.37621	0.446631	-0.510686	-1.60126	-1.29622	-1.28891
chr11_15140081_15152890	-1.52395	-1.31557	-2.09093	-1.27921	-1.54185	-1.40076	0.29233	-1.2096	-1.16013	-1.5328	-0.741748	-2.17254	-1.33947	1.41303	-1.59958	-1.85906	-1.34912
chr11_16895913_16948070	-0.44637	-0.577565	-1.63526	-0.0163793	-0.515407	0.365351	-1.10898	-1.95159	-0.917147	-0.1248	-1.09703	0.1208	0.132532	-0.623519	-0.587421	-0.445438	-1.05514
chr11_18402389_18431838	0.398359	0.0328732	0.421033	0.521492	0.51366	0.0720653	0.735766	0.207736	0.561879	0.170975	0.742898	0.165459	0.129707	0.455178	0.319378	0.63734	0.374677
chr11_19731208_19748188	-0.242036	-0.611617	0.753616	-1.06212	-0.0238078	0.301043	0.48903	-0.348037	-0.171097	-1.23913	0.680268	0.194599	0.0235817	0.213913	-1.20584	-0.142297	-0.177917
chr11_19831586_19852276	-1.03231	-0.783021	-1.11307	-1.21389	-0.573691	-1.42955	-1.21036	-0.516903	-1.4052	-1.46643	-1.21169	1.32387	-1.4283	-1.75783	-1.39771	-0.669102	-1.19717
chr11_20035052_20083601	-0.179233	-0.501228	-1.2329	0.545058	-0.881823	0.147177	0.27158	-0.374992	0.402041	0.375523	-1.02875	0.410657	-1.11663	-0.767033	-1.28281	0.0869664	-1.14665
chr11_26085697_26120745	-1.94155	-1.55795	-2.34126	1.12494	-1.97896	-2.22306	-1.90941	-1.89963	-2.01826	-1.49178	-2.38981	-1.5096	-2.18994	-1.86211	-1.56047	-2.13798	-2.16521
chr11_26590653_26607000	-1.62614	-0.650078	-2.31191	-0.0813112	-0.459508	-0.332626	-0.327834	-2.10673	-0.677936	-1.16433	-2.25805	1.10747	-1.03926	-0.896534	-0.317512	-1.49929	-2.51331
chr11_27221792_27257502	-0.906339	-1.18894	0.298172	1.15322	-1.15452	-1.05008	-1.14983	-0.307427	-0.840343	-0.755169	-0.170813	0.198375	-1.24304	-0.819911	-1.11155	-1.05027	-1.00922
chr11_27471740_27495477	0.232272	-0.899718	0.0508182	0.837238	-0.415116	0.497201	0.656978	-0.624563	0.50335	-0.316549	0.530224	0.942928	0.0806813	-0.638781	0.119596	0.260549	-0.884638
chr11_28718248_28738804	-1.80948	-0.936937	-0.667813	-1.42901	-2.13572	-0.314928	-1.3588	-1.21526	-1.75422	-1.43102	0.792532	-1.70113	-0.224385	-0.84767	-1.49518	-1.638	-2.46517
chr11_28755828_28810944	-1.82	-1.21274	-0.309099	-1.27766	-1.97244	-0.602966	-1.57289	-0.847961	-1.69121	-1.44523	0.213377	-1.37261	-1.06326	-1.1648	-1.53295	-1.97227	-1.90173
chr11_28828521_28886812	-2.16178	-1.12638	-0.260477	-1.18565	-1.93915	-0.902117	-0.628463	-0.665862	-1.36167	-1.50284	0.589101	-1.50063	-0.427403	-0.503984	-1.48168	-2.12394	-2.20999
chr11_30429084_30453870	-0.481413	-0.931364	-1.93422	0.960073	0.271307	-2.25502	-2.33036	-2.30085	-1.98096	-0.768076	-2.49299	-1.63431	-1.88709	-2.21957	-1.03413	-0.445708	-1.0713
chr11_32108567_32114432	1.01639	0.603935	1.16947	0.726461	1.4112	1.26959	0.939495	1.44636	0.752879	-1.20215	0.993833	0.55091	1.13283	1.52932	0.839098	0.78657	0.834869
chr11_32913105_32916577	1.40229	1.38074	1.42961	1.66036	1.81257	1.69391	1.61597	0.378155	1.72458	0.547866	1.36801	1.64099	1.73319	1.7235	1.6099	1.59656	1.54696
chr11_33060005_33068951	0.787318	0.58937	0.523773	0.318515	1.03393	1.30829	1.12906	0.83006	1.00294	0.554107	0.498033	0.439002	1.2414	0.508968	0.706939	0.664091	0.57622
chr11_33277147_33285344	1.16435	1.18477	0.746366	1.20211	1.37637	1.02955	1.37252	0.85643	1.43489	1.03938	1.00244	0.998219	1.13784	1.03217	1.28954	1.27014	1.19864
chr11_33651748_33665667	-1.47	-1.30382	-1.08075	-1.74159	-0.165954	0.539732	1.12331	-0.897557	-0.183234	-0.44895	-0.656976	-0.339055	0.566159	0.130442	-1.25531	-1.14864	0.388735
chr11_33703164_33764694	-0.258037	-0.4637	0.174637	-0.509013	0.469678	0.464724	1.08529	0.278259	0.0397393	0.388084	0.725099	1.08813	0.545246	0.391553	-0.367226	-0.224845	0.574896
chr11_34065343_34083172	0.842975	0.835258	0.571239	1.02043	0.73748	0.758709	0.723857	0.529064	0.857361	0.577242	0.759635	0.54598	0.681047	0.594437	1.08171	0.919248	0.770186
chr11_34283034_34298652	0.452869	0.816817	-0.0583597	-0.743638	0.325821	0.0672861	-0.910757	-1.03349	-0.91099	1.08439	-0.224999	0.838374	0.643575	0.432757	0.87662	0.755152	0.941611
chr11_34364046_34381133	0.497835	-0.239257	0.16348	-0.0590868	0.359535	0.337083	-0.738826	-1.40009	-0.652684	-0.437638	0.0562844	0.533368	0.746414	0.0353348	0.327593	0.476896	0.336677
chr11_34640175_34693722	0.307449	0.210305	0.0502814	0.680784	-0.993655	0.445004	-0.299145	-0.7877	0.156111	-0.101373	0.810735	1.34329	-0.230252	0.433093	1.38135	0.785498	-0.728169
chr11_34810901_34816506	-1.45486	-0.939461	-1.2191	-0.670034	-0.216032	-0.82146	-1.23571	-1.42758	-1.4696	-1.06207	-1.11922	1.36798	-1.00546	-1.36473	-0.197379	-0.350686	-0.163582
chr11_34844469_34849923	-1.05651	-0.250219	-1.38535	-1.20537	0.377936	0.551929	-1.15139	-1.75725	-1.33263	-1.06834	-1.84264	1.40375	-0.507635	-1.87498	0.900672	-0.396624	0.0216968
chr11_34992507_35035911	-1.33406	-1.14647	0.0758139	-0.496258	-0.992683	-0.158846	-0.290545	-0.426138	-0.968158	-0.437441	0.414264	0.471368	-0.181126	-0.240563	-0.747846	-1.23734	-0.746813
chr11_35097986_35113127	-1.16265	-1.0864	0.417466	-0.539206	0.517782	0.267938	0.151798	0.817063	0.174478	-0.567796	0.573027	1.12261	0.467981	0.422247	-0.997886	-0.421582	0.22523
chr11_35159570_35205490	-1.01971	-0.876169	0.607853	-0.940519	0.314048	0.520667	0.656084	0.442752	0.29973	-0.834394	0.523772	0.939133	0.755783	-0.0963997	-0.865233	-0.524741	0.38027
chr11_35246573_35260882	-1.42851	-0.886905	-0.660564	-1.13727	-0.109749	0.0628315	-0.652257	-0.446091	-1.25721	-1.56585	0.181137	1.09078	-0.956258	-1.29728	-0.861003	-0.60569	-0.481037
chr11_35315286_35328077	-0.860815	-0.0766731	-1.18434	-1.28659	-0.00281989	-0.783479	-1.51709	-0.248635	-1.28596	0.676199	-1.16121	0.425644	-0.209821	-0.419839	-0.2081	1.16397	-1.54448
chr11_35396774_35417407	-0.037145	0.577365	-1.14001	-1.15332	-1.07099	-1.07528	-1.76778	-1.04189	-1.19262	1.09397	-1.29153	0.321963	-1.05542	-1.3895	0.789909	0.885252	-1.18905
chr11_35637869_35646593	0.589925	-0.182311	1.15978	-0.413258	0.647669	0.656114	1.5309	-0.591565	1.25479	-1.33353	1.08881	1.23217	1.35014	1.31309	1.20363	0.819218	0.260402
chr11_36166336_36178298	-0.609083	-0.720944	1.05011	-0.517364	0.179591	0.28972	-0.0810298	-0.255515	-0.191111	-0.528133	0.23023	0.173021	1.12045	0.302351	0.247563	-0.859154	0.00437067
chr11_36467473_36486025	-0.818257	-0.96686	-0.774882	0.596621	-0.796814	-0.455973	-1.40383	-0.656404	-1.01212	-1.39037	0.182784	0.823479	0.0599013	-0.102394	-1.30297	-0.719853	-0.158382
chr11_43755569_43762710	-0.562829	-0.835058	-0.985792	-0.293212	0.193733	0.600083	-0.647373	0.479117	-1.14804	0.465832	-0.321632	1.45781	-0.322456	-1.10463	0.322687	0.217215	-0.802471
chr11_44321281_44342176	0.0561564	0.350158	-1.68129	-1.70286	-0.595186	-1.07085	-1.75889	-0.852795	-1.20916	-1.63987	-1.9186	-2.29627	0.795619	-0.949194	-1.02234	-0.988681	-0.415835
chr11_44578249_44618114	0.527695	-0.28185	-0.372449	-0.445334	-0.212693	0.1975	0.423499	-0.102387	0.355261	-1.08693	0.0901498	1.06745	-0.42187	0.196803	0.682991	-0.0382393	-0.0610691
chr11_44996722_45004675	1.25057	1.34789	-1.57704	-1.06512	0.481968	1.11587	-2.01554	-1.50146	-1.36103	1.38751	-2.26688	1.30473	-0.985362	-1.41535	1.53224	1.29174	-0.169102
chr11_45106570_45117582	-1.08706	-0.813931	-1.46073	-0.98341	-0.461065	-0.559753	-0.759806	0.802361	0.205356	-1.6994	-0.780742	1.36361	-1.56617	-1.15532	-0.979314	-0.86425	-0.5062
chr11_45938342_45958120	0.725808	0.0569307	-0.0311398	0.078218	0.0759939	-0.951585	1.10938	-0.650895	0.786291	-0.202574	-0.282712	-0.294279	0.065484	-0.576011	0.972786	0.117146	0.39255
chr11_46260287_46272557	0.295897	-0.0926021	0.781243	0.558911	0.412198	-0.0123658	0.44706	1.08455	0.287557	-0.181775	0.77922	0.159655	0.696889	0.80499	0.227604	0.547964	0.788861
chr11_46292718_46303742	1.00539	0.347187	0.0879872	-0.517968	-0.501382	-0.161334	-1.38757	0.292907	-0.898939	-0.296737	0.694787	-1.36253	-1.28086	0.855043	-1.01599	1.21847	-0.231218
chr11_46311323_46319286	-0.408364	-0.255489	0.337015	-0.257356	-0.0956963	-2.00688	-1.52372	1.31713	-0.32333	-1.73412	0.909045	-0.919235	-0.289038	1.27268	-0.705093	0.35105	0.745672
chr11_46365401_46386315	0.924131	0.779614	-0.42087	-0.203733	0.250969	-0.820628	1.03894	-0.895537	0.634237	0.0232533	0.00552561	0.0821291	-0.479267	-0.207417	0.814567	0.672407	0.749491
chr11_46695969_46724088	0.231765	0.1095	-0.0433947	-0.0650848	0.250214	-0.0964984	0.880801	-0.242005	0.354566	-0.41372	-0.245593	-0.445433	-0.119218	-0.687746	0.478762	0.283222	0.403773
chr11_47196559_47218008	0.910203	0.645969	0.363375	0.753996	0.985197	0.6609	0.515393	-0.383255	1.03359	0.667345	0.231655	0.472298	0.573248	-0.386782	1.0794	1.02843	1.26407
chr11_47253677_47293839	0.186811	0.0677793	-0.0135831	0.302446	0.0519811	-0.379248	-0.141225	-0.45556	0.305125	-0.0311757	0.386625	-0.168906	0.259317	-0.123106	0.470067	0.899174	0.951637
chr11_47421029_47450092	0.549871	0.0813613	0.623725	0.404258	0.549631	-0.144112	0.471237	0.372576	0.590528	0.133733	0.512704	-0.190966	0.609396	0.348205	0.714008	0.343648	0.765995
chr11_47524255_47576346	-0.00501226	-0.463637	-0.638857	0.0577311	-0.267966	-0.792038	0.0697203	-0.541599	-0.251559	0.0817795	0.437101	-0.660301	-0.229307	-0.189443	0.346935	-0.374378	0.00764642
chr11_47787091_47790647	1.43752	1.751	1.57346	1.99049	1.6609	1.38068	1.64429	1.39982	1.51863	1.93509	1.45069	1.43392	1.72383	1.63621	1.94964	1.33972	1.61221
chr11_47985814_48024454	0.231037	-0.266837	0.562166	0.928373	-0.0876509	-0.730959	-1.4749	-0.0672481	-0.803143	-0.382859	0.445107	0.498226	-0.762385	-0.641065	0.461927	0.196298	0.420215
chr11_48062663_48089938	0.339136	0.33841	0.0713393	0.60621	-0.101692	0.230297	-1.62014	0.102928	-1.50877	0.906931	0.781391	1.10972	-0.472072	-1.35355	1.16221	0.591798	0.413417
chr11_48108837_48132306	0.0637984	-0.100001	-0.223655	0.309267	0.330446	-1.14597	-1.60308	-0.873916	-1.25949	0.207575	-0.217289	0.962642	-0.367544	-1.55721	0.586788	-0.0322088	0.243287
chr11_51568321_51593439	-0.411936	-2.36084	-2.44154	-1.59339	-0.651325	-2.22804	-1.79925	-0.201814	-1.12286	-0.616708	-4.27855	-2.80864	-2.02084	1.33634	-0.924984	-3.06819	-2.52888
chr11_56671450_56679492	-1.37305	-1.80191	-1.32756	-1.38166	-1.54562	0.315954	1.03358	-1.55754	-0.150845	-1.58941	-2.25481	0.188154	1.19641	-1.72367	-1.63435	-1.69848	-2.67674
chr11_57044576_57104348	0.42739	0.240948	0.132811	0.278909	0.252723	0.338758	0.649307	0.031341	0.898748	-0.101842	0.0914516	0.287419	0.658633	0.00630803	0.768672	0.118818	0.406059
chr11_57172279_57203793	-1.07531	-1.27824	0.330621	-1.30888	-0.372999	0.24263	-0.705182	-0.903092	-0.229575	-1.41666	0.453443	-0.0619544	0.894078	-1.24323	-0.676482	-1.35015	0.353115
chr11_57327234_57337149	-0.232417	0.556522	-0.151212	-0.276711	0.0993827	1.1404	0.231489	-0.284487	0.380099	0.1254	0.28825	0.525804	0.0306893	-0.404543	0.946632	0.483093	0.498416
chr11_57423833_57449384	0.581441	0.486473	0.269071	0.471996	0.522911	0.448592	0.72459	0.397822	0.468918	0.330885	0.468778	0.139737	0.48035	0.190658	0.919378	0.0503118	0.233048
chr11_57527882_57569631	0.142736	0.153406	-0.705639	0.692991	-0.278541	1.08298	0.587732	-0.128557	0.0510836	1.14872	0.524409	0.820281	0.484065	-0.147997	0.912491	-0.336788	-0.133111
chr11_57666065_57673609	0.122947	-1.02098	0.196007	-0.984117	-0.147862	1.441	0.852739	-0.566413	0.884638	-0.522625	-1.46641	0.887033	0.492437	-0.917068	-0.522108	-0.83077	-1.37202
chr11_57824090_57834803	-1.32787	-1.39806	1.38912	-0.401482	-1.19378	-0.409645	-0.102219	0.49383	-0.679109	-1.4001	-0.172432	-0.714037	-1.39619	-0.0884486	-1.19182	-1.48689	-0.995871
chr11_58330950_58357618	0.60013	0.45997	0.613394	0.679315	0.480838	0.472494	1.06362	1.14763	0.686816	0.178702	0.884586	-0.0150883	0.557158	0.7704	0.835006	0.0769937	0.453293
chr11_58938879_58943892	0.801354	-0.0768821	-1.02481	0.674245	0.996211	1.56859	1.4177	-0.957744	1.47992	-0.861051	-0.982093	1.44649	1.46574	-1.31637	0.316858	0.0096106	-0.129127
chr11_59022759_59042429	0.966903	-0.153859	-1.56534	-1.50776	-0.882696	0.993654	-0.426655	-1.8043	-1.44617	-1.49665	-2.32588	0.958013	-1.12302	-1.907	-0.19963	-1.06582	-0.699305
chr11_59303273_59342579	-0.0540304	-0.393757	-0.196552	0.230878	0.0261847	-0.0103204	0.0352768	-0.200869	-0.042239	-0.521618	0.562032	-0.216444	-0.328202	0.846336	0.339729	-0.0744739	0.413916
chr11_59435215_59438240	1.52521	1.44939	1.54966	1.75889	1.64464	1.58041	1.36325	1.28313	1.53703	0.875447	1.36643	1.41238	1.36232	1.57386	1.47166	1.30592	1.26853
chr11_59520897_59525445	1.34232	1.14934	0.270921	0.705467	0.987553	1.1051	0.729762	0.174337	1.0095	1.15009	0.86142	0.678572	0.893779	0.907275	1.24221	1.28276	0.85064
chr11_60657240_60729017	0.664218	0.174173	-0.19621	-0.007108	0.139333	0.102779	-0.249449	-0.352425	0.123189	-0.108966	-0.134504	0.0104457	-0.165232	-0.178548	0.818992	0.620039	0.20943
chr11_60896510_60942650	0.659415	0.0427178	-0.243069	0.0245165	0.281679	0.534418	-0.267287	-0.0604809	-0.171568	1.17672	-0.166006	0.456309	-0.136878	-0.383899	1.14523	0.867658	-0.0423423
chr11_61098611_61116068	0.825326	0.702814	0.316612	0.371097	0.485077	-0.244615	-0.112298	0.0636436	0.590651	-0.0603249	0.203121	0.177585	-0.0083773	-0.0843443	0.937162	0.51152	0.717519
chr11_61127972_61151299	0.427676	-0.219374	0.144094	-0.0529049	0.123013	0.191752	0.59283	0.0506367	0.797194	0.00839315	0.139018	0.0874052	0.0669553	0.0808873	0.519605	0.492894	0.134738
chr11_61196194_61199761	1.38212	1.44449	1.18357	1.35853	1.32143	1.11229	1.21521	1.43969	1.51782	1.49716	1.15853	0.993374	1.35798	1.23118	1.68888	1.24808	1.48744
chr11_61275938_61284888	1.08137	1.08819	-1.39245	-1.36202	-0.063523	-1.88689	-1.27025	-1.52147	-1.16619	0.571637	-2.05723	1.36267	-1.07564	-1.55829	-0.0245666	0.786838	-0.146992
chr11_61342804_61381951	0.875362	0.501339	-1.25961	-1.30833	0.110152	-0.324128	-0.100109	-0.75248	0.042407	-0.523443	-1.5669	0.589185	-0.79413	-0.88053	0.694247	0.597546	-0.186204
chr11_61447175_61471276	1.2617	0.985506	-0.463511	0.308526	0.650723	0.225799	-0.522173	-0.360931	0.0479937	0.612457	0.0749695	0.0996007	0.514478	-0.224819	1.31753	0.375573	0.739157
chr11_61558113_61562237	1.38552	1.43168	1.47096	1.61266	1.6745	1.12271	0.665176	1.84777	1.2332	1.59476	1.1701	0.834652	1.48729	1.30644	1.74381	1.4244	1.61262
chr11_61578923_61602611	1.17742	-0.0114778	0.673376	0.78294	0.676055	-1.05337	0.412617	0.327707	0.345694	-0.253298	0.471822	0.123284	0.586551	-0.02936	0.248953	0.332372	0.738868
chr11_61716510_61754466	0.848403	0.586679	0.8098	1.06347	1.0301	0.670675	0.734735	0.425319	0.871326	0.611243	0.0574621	0.888527	0.777758	0.668285	0.629331	0.977277	0.501392
chr11_62264962_62280935	-0.0117831	0.495147	-1.14634	0.110858	-0.391324	0.439502	-0.0241011	-0.883103	0.291683	0.530902	-0.548953	-0.0405459	-0.526461	-1.39077	1.4179	0.78985	0.174252
chr11_62303844_62343873	0.76936	0.869098	0.912647	1.01842	0.39483	0.822177	0.844521	0.768546	1.26477	0.889512	0.968264	0.363329	1.12571	0.996242	1.28035	1.00411	1.34442
chr11_62354416_62391822	0.633838	0.51611	0.67971	0.85744	0.684624	0.407836	0.838002	0.290556	0.998182	0.565904	0.58215	0.0888758	0.676361	0.524245	1.03363	0.81409	1.00719
chr11_62409069_62449677	0.711519	0.516367	0.719211	0.819928	0.628297	0.400767	0.327406	0.437771	0.580572	0.575305	0.595039	0.150377	0.645231	0.503894	1.16021	0.789724	1.09234
chr11_62471890_62501549	0.668555	0.653154	0.623493	0.549569	0.588621	0.441912	0.650903	0.462703	0.443636	0.803409	0.632238	0.404691	0.71417	0.368165	0.927615	0.708271	0.670532
chr11_62596482_62631230	0.657037	0.928557	0.590709	0.944154	0.808924	0.635122	0.564336	0.645268	0.549896	0.893116	0.606829	0.409926	0.815933	0.625063	1.21924	0.783341	0.925637
chr11_62641693_62653337	0.852903	1.05611	1.03397	1.25355	1.06186	0.953255	1.18142	1.08857	0.93071	1.24996	0.762147	0.79615	1.25117	0.944068	1.4113	1.05016	1.21783
chr11_63296106_63307672	-0.43895	-0.0747133	-1.22656	1.08901	-0.823592	1.32809	-1.27806	-0.744026	-1.20925	-1.1226	-0.502989	1.645	-1.45207	-0.850797	1.07736	-0.0792503	-0.689354
chr11_63320054_63352012	0.230053	-0.1297	-1.56265	0.178123	-0.836921	0.603816	0.319404	-0.857141	0.0285199	-0.0917377	-1.05639	0.937434	-0.727177	-0.530043	0.921539	0.54213	-0.785805
chr11_63369590_63382493	0.269569	-0.423808	-1.22527	0.415427	-0.448773	-1.28212	-1.43032	-0.0935193	-1.08799	-1.14206	0.671385	1.29326	0.308632	-0.191569	0.706152	0.0213043	0.203749
chr11_63401776_63452210	0.164469	-0.190596	0.25289	0.200743	-0.207921	-0.28898	0.161103	0.0118186	0.366629	-0.268233	0.258121	-0.220711	-0.107149	-0.16175	0.252652	0.077476	0.0140887
chr11_63528306_63537978	1.20248	-0.210956	0.414595	0.780228	0.822248	0.237341	-0.465606	-0.150742	0.105856	-0.834423	0.437901	0.273222	-0.133653	-0.120514	0.551677	0.841899	0.930202
chr11_63604348_63657907	0.305166	0.132347	-0.517399	-0.274764	0.177795	0.409919	-0.0971277	-0.528809	0.120224	0.918315	-0.325291	0.607824	0.00130843	-0.735337	0.970235	0.690743	0.107824
chr11_63741237_63755237	0.99995	0.653724	0.7286	0.884235	0.686882	0.366469	0.637927	0.618699	1.00597	0.597332	0.433451	0.0465857	0.751493	0.340191	1.22598	0.964262	1.17584
chr11_63928909_63936127	1.26141	1.0833	0.73663	0.493502	0.704622	0.5603	-0.132745	-0.0896312	0.821073	0.58852	0.446042	0.577549	1.02959	0.758344	1.39726	1.20632	0.95369
chr11_63948732_63955510	1.24447	0.903952	1.07546	1.09163	0.94589	0.84274	0.731648	0.952261	1.01487	0.83873	0.844134	0.51612	1.31331	0.99837	1.3508	1.18015	1.1438
chr11_63989395_64021625	1.22601	1.11218	1.00494	0.987841	1.04611	0.687763	0.99955	0.56696	1.33215	0.746544	0.674931	0.580719	1.12525	0.804067	1.04208	1.16396	1.33085
chr11_64029651_64057367	1.14847	0.871478	0.714277	0.661042	0.919364	0.629953	0.789757	0.445743	1.12937	0.67134	0.589498	-0.0104789	0.932655	0.572705	0.983567	0.966602	1.20474
chr11_64067468_64128542	0.619362	0.381822	0.165203	0.269841	0.831874	0.417551	0.781756	0.145358	1.07271	0.127668	0.208977	-0.157875	0.535801	0.374243	0.684511	0.574534	0.733596
chr11_64544431_64547831	1.4523	1.54021	1.32331	1.59362	1.6976	1.4689	1.74378	1.68852	1.40359	1.62894	1.26395	1.21609	1.2356	1.45827	1.68811	1.47058	1.11568
chr11_64602033_64656282	0.772758	0.446788	0.573472	0.118154	0.565132	0.628229	0.76162	0.299472	0.611322	0.480062	0.485289	0.74876	0.989377	0.380216	0.869517	0.710382	0.861724
chr11_64779761_64785422	1.22807	1.02667	0.983633	1.06766	1.09606	0.811554	0.88207	0.743982	1.33343	0.642824	0.848705	0.109354	0.986383	0.985698	1.09797	1.04967	1.21258
chr11_64850276_64853219	1.47645	1.46725	1.49944	1.39345	1.64247	1.41235	0.550549	1.83178	1.34015	0.968954	1.11635	0.946674	1.44805	1.28783	1.57187	1.36165	1.46381
chr11_64862267_64904007	0.964802	0.715282	0.319548	0.636006	0.529877	0.267821	0.305602	0.111282	0.647117	0.808957	0.424838	0.13389	0.568674	0.15443	1.10307	0.782489	0.651187
chr11_64947429_64952952	1.42178	1.04114	0.629362	1.06875	0.687793	1.69087	1.4963	0.411004	1.73789	1.01235	0.828652	1.3389	1.00783	0.988887	1.00471	1.3187	1.16557
chr11_65028155_65061860	-0.507197	-0.508997	-0.248928	0.0901968	-0.237377	-0.629429	-0.647318	-0.0803465	-0.489154	-0.624201	0.522812	-0.180392	0.0519837	-0.670476	0.0492976	0.0547003	0.079112
chr11_65074509_65103550	0.715502	0.180359	-0.0344384	-0.0460053	0.776497	0.196217	0.246753	0.556168	0.27349	-0.353893	0.667348	-0.119651	0.628431	-0.0336678	0.484551	0.589597	0.62948
chr11_65145140_65168976	0.927174	0.860376	0.457174	0.492041	1.25686	0.525272	0.795282	0.67161	0.796071	0.651425	0.224625	0.372845	0.668946	0.281	0.643089	0.672202	1.38149
chr11_65182594_65225948	1.12682	1.22812	0.923097	0.978259	1.35594	1.02737	0.697584	0.955362	0.834682	1.65996	0.694046	0.405981	0.696086	0.717099	1.3499	0.851353	1.06888
chr11_65234941_65348900	1.06951	0.965887	0.98226	1.13067	1.1776	0.758402	0.921778	0.828163	0.621135	1.33405	0.604953	0.421109	0.664992	0.535519	1.28514	0.8282	1.12548
chr11_65376946_65385615	1.24026	1.32375	1.0343	1.19306	1.67654	0.94421	1.1028	0.742163	1.22901	1.1647	0.833499	0.542762	1.22264	0.864614	1.27195	1.16884	1.592
chr11_65403678_65432902	0.704715	0.43641	0.514783	0.612818	0.98987	0.431694	0.505789	0.230625	0.436897	0.384199	0.441465	0.0483515	0.238948	0.083377	0.737342	0.147227	0.984655
chr11_65478113_65489172	0.849788	0.812716	0.809229	0.832252	1.21252	0.432239	0.582237	1.09089	1.04166	0.550962	0.783535	-0.123416	0.725118	0.611971	1.00033	0.859108	1.1568
chr11_65542842_65561944	0.941246	0.642105	0.129135	0.275137	0.952794	0.402227	0.684227	-0.577581	0.618147	-0.0166525	-0.28236	-0.273321	0.73637	-0.410626	0.398003	0.900805	0.734234
chr11_65619442_65632041	1.34512	1.38673	1.44616	1.5103	1.63605	1.12061	1.23868	0.862856	1.25366	1.195	0.963295	0.655772	1.18437	1.14625	1.37272	1.16014	1.53484
chr11_65639521_65690699	0.555407	0.284083	1.46157	0.14379	0.759434	0.472617	0.834245	0.856533	0.800993	-0.211604	1.15449	-0.397156	1.34952	0.959258	0.338705	0.546388	1.44944
chr11_65755824_65791376	0.336963	0.142301	0.091452	0.110988	0.179188	0.215761	0.102779	0.153995	-0.0592346	0.140841	0.638449	-0.448093	0.297964	0.227733	0.603148	0.374781	0.540821
chr11_65874143_65914981	-0.674556	-0.681087	-1.43336	-0.734383	-0.849183	-0.0553331	-0.522981	-0.788973	-0.816859	1.10282	0.185312	-0.57907	-0.686585	-0.393063	-0.559575	-0.241874	-0.409089
chr11_66024596_66057941	0.871741	0.516523	0.372277	0.378204	0.742793	-0.394801	0.174993	0.48913	0.451371	0.113522	0.136757	-0.426792	0.205189	0.0502864	0.785435	0.75087	0.72128
chr11_66078675_66116525	0.463684	0.33185	0.362216	0.486199	0.648966	-0.308031	0.769748	0.737023	1.31072	-0.332754	0.012772	-0.879223	0.496936	0.0256741	0.109946	0.379591	0.788919
chr11_66134580_66140858	1.32721	0.954513	-0.264559	0.484854	0.529848	0.829843	0.563278	-1.26479	0.922635	1.06026	0.550488	0.887263	1.12764	0.887188	1.61022	1.32654	0.97588
chr11_66246077_66249308	1.48584	1.48903	1.3173	1.26203	1.77333	1.25648	1.06654	1.19532	1.43759	1.01634	1.03618	0.932938	1.55176	1.22487	1.38863	1.30296	1.28106
chr11_66359745_66388470	0.666939	0.402788	0.0912732	0.279512	0.972368	-0.413393	0.238792	0.148599	0.322402	0.228405	0.0464382	-0.213906	0.309364	-0.0847937	0.548687	0.356834	0.46117
chr11_66484090_66496761	0.918446	1.15009	-0.56561	-1.05751	0.611903	0.372196	-0.215714	-2.17113	0.142717	1.16774	0.00372426	0.768151	1.06541	0.120604	1.22974	1.3813	0.550422
chr11_66509952_66515860	1.32089	1.36197	0.622234	0.674559	1.10533	0.547402	1.37194	-0.310093	1.50883	1.25436	0.494108	0.852365	1.27347	0.530327	1.34704	1.3627	1.02936
chr11_66608954_66615724	1.20006	1.14595	1.00651	0.941914	1.52142	0.713127	0.960499	0.993788	1.11217	0.915592	0.77527	0.46108	1.01014	0.898705	1.10805	1.13271	1.00778
chr11_66715872_66756242	-0.233269	0.329442	0.357482	-0.69269	0.741718	-0.214563	0.600469	-0.269412	0.260338	-0.028797	0.0285886	0.489284	0.925724	0.631431	-0.258842	0.203282	0.378507
chr11_66788278_66802493	1.02582	1.31986	0.289461	-1.26856	0.663064	1.38398	-0.0762761	-0.170765	0.206474	1.25667	-0.202253	1.26065	1.48723	1.22297	0.596484	1.40952	0.385357
chr11_66811806_66839620	0.763814	0.962409	-1.01635	-0.377766	0.0283469	0.394575	0.826979	-0.494442	0.743089	0.940027	-0.706814	-0.505532	0.784746	-0.408869	0.700881	0.671154	0.215964
chr11_66885006_66888863	1.51149	1.59546	1.47476	1.51597	1.6545	1.37266	1.35554	1.21071	1.30252	0.937413	1.33567	1.49333	1.45878	1.2575	1.78813	1.37846	0.828236
chr11_66997492_67086515	0.862232	0.653682	-0.0652874	0.445548	0.493005	0.123884	0.550521	-0.314623	0.775448	0.859994	-0.0513474	-0.116538	0.423984	-0.124589	0.958974	0.763551	0.59996
chr11_67111023_67170682	0.777611	0.359118	0.89483	0.653355	0.673222	0.550964	0.837223	0.216805	0.549819	0.950396	0.530728	-0.173693	1.18629	0.518375	0.586763	0.91369	0.995238
chr11_67230009_67238136	1.30665	1.24469	0.592498	0.845647	0.844396	0.952716	1.34378	-0.266171	1.52697	1.38267	0.806917	1.05181	1.38308	0.796509	1.49791	0.973901	1.2991
chr11_67269524_67277622	1.4918	1.32068	0.983816	1.52105	1.52115	0.873489	1.3738	0.913581	1.40995	1.20874	0.854929	0.383777	1.11927	0.951864	0.960558	0.995976	1.48169
chr11_67349977_67354710	0.270429	-1.44795	0.832853	1.47938	1.43096	-1.56151	1.53814	0.59743	1.76892	-0.988459	0.297208	-0.203708	1.10616	0.924108	-1.23869	-0.298429	1.26593
chr11_67394364_67410766	0.885996	0.148121	-0.495061	0.0375529	0.578233	-0.594072	-0.356716	-0.687049	0.27115	-0.744345	-0.603115	-0.340351	-0.207881	-0.470507	0.0671527	0.661902	0.315911
chr11_67433029_67468094	0.572226	0.104224	-1.74263	-1.26103	0.187459	-0.309058	-0.744916	-1.74545	-1.32694	0.130643	-2.17095	0.543004	-0.240199	-1.54294	0.565694	1.13845	-0.744554
chr11_67571745_67574438	1.47569	1.48504	1.1413	0.99678	1.65441	0.679168	1.1203	0.75905	1.50916	0.578306	0.855858	0.886125	1.53169	1.36542	0.996706	1.40832	1.30306
chr11_67764218_67810101	0.625304	0.111001	0.884436	0.751901	0.901209	0.654019	0.519632	0.677291	0.759263	-0.0130628	0.73042	0.126074	1.06999	0.851582	0.804737	0.311668	1.08651
chr11_67884246_67919625	0.606815	0.309677	-0.330097	0.350333	1.01185	0.494503	-0.741142	-0.554008	-0.821608	0.287988	0.182381	0.835318	-0.333855	-0.390215	0.814333	0.500783	0.113608
chr11_67978624_67985208	1.41179	1.23774	0.940753	1.27307	1.4433	0.925924	1.07781	0.915082	1.26392	0.627336	0.587216	0.738006	0.695988	0.761478	1.30028	1.34347	0.784417
chr11_68036635_68044798	0.935948	0.766517	0.734401	0.562991	1.34442	0.284443	0.718237	1.11886	0.755908	0.612337	0.77509	0.12093	1.52224	0.652632	1.01298	0.788738	0.965641
chr11_68078237_68126739	0.762638	0.217673	-0.163462	-0.440134	1.06537	-0.0314746	0.304978	0.155837	0.495409	0.480879	0.105032	0.71206	0.215072	-0.342105	0.642737	0.608315	0.464839
chr11_68221419_68229865	0.837391	0.933165	0.566065	0.770127	1.24953	0.311421	0.321471	0.499017	0.476835	0.48558	0.409885	0.0575775	0.471057	0.247038	0.843037	0.831679	0.418322
chr11_68585242_68612371	0.747713	0.588948	-0.289466	0.0258902	0.381731	-0.330217	0.116836	-0.970729	0.366444	0.647331	-0.278006	0.0710478	0.0227698	-0.72065	0.821784	0.755018	0.467512
chr11_68840958_68849377	-0.953143	-1.04341	0.291312	-0.443375	-0.260986	-0.985598	-0.115923	0.161741	0.371458	-1.76973	-0.176953	-1.02462	1.30097	-0.0410949	-0.907476	-0.701297	0.419698
chr11_68866565_68906644	1.05984	0.69515	-0.534083	1.10822	-0.275752	0.337302	-0.892306	-1.0915	-0.190297	0.878803	-0.56141	0.865918	0.0364944	0.134597	0.737139	0.94346	-0.130216
chr11_69006082_69090013	0.5062	-0.23774	0.0240613	0.629788	-0.296492	0.77277	-0.0858854	0.00346872	-0.720968	0.417722	0.306931	0.705858	0.390949	0.313783	-0.590316	0.0882672	0.501904
chr11_69139663_69191820	-1.53907	-1.19278	-1.14833	-0.674098	-1.51792	-1.03867	-2.04432	-0.870134	-1.33369	-1.75246	-0.327006	-1.50309	-1.30116	-0.274095	-1.57716	-1.22017	-0.409355
chr11_69246907_69260750	0.505793	0.850417	-0.932586	1.50894	-0.310922	1.22789	-0.496916	0.144094	-0.574232	0.509069	0.629527	0.945302	1.11	0.850654	0.372125	0.804523	0.781774
chr11_69324918_69346199	0.421009	0.807118	-1.44417	-0.859331	-0.937819	0.112455	-0.657575	-0.167744	-1.2409	0.153626	-0.836913	-0.630293	-0.645774	-0.74461	-0.406562	1.07988	-0.133741
chr11_69446222_69474945	1.30286	1.3035	0.189187	1.17932	-0.147536	1.22916	0.602124	-0.0533633	0.0951546	1.29622	0.757458	0.462662	0.693873	0.717678	1.21092	1.26091	0.893007
chr11_69702887_69724807	0.439826	-0.0367274	-1.78603	-1.50186	-0.852296	1.17793	-1.60422	-1.74043	-1.79109	-0.406892	-0.587865	-0.243774	-1.09316	-1.95004	-1.03945	-0.419709	-0.34828
chr11_69791645_69811230	-0.625922	-0.617064	-1.09881	-0.813185	-0.702535	0.255227	-0.0515454	-0.93291	-1.36102	-0.377324	0.955581	-1.06473	0.719168	-0.53432	-0.886388	-0.346419	0.250677
chr11_69845616_69868600	-1.0564	-0.983137	-0.472519	-1.33358	-0.959813	-1.58878	-1.45205	-0.970101	-1.69631	-1.58606	0.518107	-0.97692	0.406423	-1.76828	-1.27767	-0.995046	-0.449819
chr11_69905261_69939263	0.827636	0.371616	-1.44752	-1.47415	-0.499071	0.869388	-0.0467702	-1.73402	-1.25877	-0.480821	-1.01116	0.698889	-0.159102	-1.68905	0.11661	0.474046	0.00184692
chr11_70048256_70051948	1.25629	1.58602	1.32479	1.26486	1.3716	1.58632	1.64179	0.909704	1.51967	1.64964	1.29372	0.770608	1.5887	1.18579	1.54709	1.39298	1.38524
chr11_70071934_70095104	-0.404783	-0.274463	-1.39119	-0.836123	-0.338075	0.612401	-1.04854	-0.312589	-0.993978	0.979397	-0.543523	-1.12795	0.572946	-1.54593	-0.519249	-0.145452	-0.0431312
chr11_70242788_70249566	1.29731	1.05265	1.22731	0.777824	1.20951	1.42554	1.18774	0.55992	1.45646	1.277	1.00321	0.67609	1.27561	0.815076	1.10378	1.24905	1.19161
chr11_70649574_70676756	0.93217	0.0637882	-1.56815	-1.21294	-0.855565	-1.77084	-2.00665	-2.37154	-1.42985	-0.484131	-1.94735	-1.45122	-1.3918	-1.98454	0.105025	0.312011	-0.461414
chr11_70950354_70968807	1.04784	0.679814	-1.10612	-1.01271	-0.488057	-0.16605	-0.968458	-2.05473	-1.139	0.801782	-0.802232	1.12336	-0.405266	-0.877856	0.901706	1.05143	-0.524975
chr11_70990626_70999865	0.702688	0.582822	-0.56387	-1.65369	1.02286	0.119393	-0.624404	-0.254417	-0.754012	0.942279	-1.37324	1.60092	-0.0549098	-1.12391	0.396099	0.805181	-0.254895
chr11_71157740_71166066	1.20421	1.18601	0.515288	0.0339225	0.821169	0.335089	0.72057	0.549888	0.790368	1.1357	0.511026	0.812721	1.02373	0.363109	1.07569	1.29593	0.549494
chr11_71181957_71201362	0.422053	0.128538	-1.3919	-0.682533	0.13718	-0.754804	-1.65238	-1.79266	-0.951079	0.575112	-1.50856	-0.429119	-1.0254	-1.82721	-0.594802	0.950248	0.100987
chr11_71493787_71506375	0.699727	0.569231	0.316852	0.28467	0.727394	0.123411	0.25551	0.238207	0.442454	0.126074	0.484172	-0.597327	0.957881	0.655185	0.292744	0.641356	0.612246
chr11_71735136_71761935	0.293623	1.02157	-0.145166	0.200026	0.337379	0.0567028	0.356672	0.17342	0.0201995	0.965204	0.27166	0.00344475	-0.148096	-0.341779	0.994075	1.05554	0.217017
chr11_71769244_71803600	0.426114	0.717157	-0.266478	0.19669	0.118609	0.330927	0.621714	0.0437993	0.0296949	0.753066	0.418633	0.065667	-0.32739	-0.22457	0.889195	0.372941	0.0665995
chr11_71813017_71824963	0.831554	1.14719	0.993092	1.22406	1.21157	0.700566	0.679824	1.087	0.510226	0.895127	0.63277	0.145577	0.843022	0.707408	1.12494	0.781852	0.688627
chr11_71850283_71858856	-1.25575	-0.985071	-0.656619	0.200455	-1.12414	1.37217	1.07238	0.78075	0.796385	-0.738942	0.0932217	-0.827923	0.396106	0.366833	-0.257388	-1.01756	-0.78682
chr11_71931678_71942596	1.21327	1.11369	0.941633	1.33599	0.970207	1.00589	0.616169	0.6287	1.01951	0.697627	0.592398	0.609667	0.690483	0.763079	1.23454	1.28672	1.2368
chr11_72478318_72506070	1.37048	1.47872	-0.45264	-0.125003	0.396616	-0.823095	-0.433043	0.0740219	-0.605359	0.957929	-0.493688	-0.483568	-0.416777	-1.07519	0.983998	1.30823	0.175903
chr11_72517262_72533613	1.07543	1.2108	0.565397	0.553823	0.812036	-0.36599	0.365875	0.225916	0.843437	0.500294	0.633842	-0.138765	0.67081	0.375301	0.656895	1.07663	0.731598
chr11_72851266_72855263	1.46739	1.03949	1.15792	1.3998	1.40695	0.467333	1.38892	0.71964	1.23218	0.400174	1.25662	0.914044	1.23019	0.933546	1.17692	1.31001	1.41218
chr11_72887512_72919153	1.00451	0.654275	-1.40954	-1.04681	-0.2954	0.709154	0.83199	-0.171724	0.470732	0.950731	0.120563	0.848581	0.648302	-0.997419	0.981835	0.833754	-0.279248
chr11_72923535_72941926	0.735408	0.357146	-1.3805	-0.742835	-0.300478	0.0118169	0.325973	-1.52979	-0.226012	0.0688149	-0.342739	0.841911	-0.638495	-1.53993	0.779145	0.598099	-0.236245
chr11_72967387_72970501	0.0882637	0.361265	1.45558	1.87274	-0.253076	1.53274	0.779219	2.06876	-0.805304	-0.780957	1.05426	1.34712	0.690623	-1.21017	0.111314	-0.156502	0.0191621
chr11_72976821_72987300	0.886618	0.869009	-1.03818	-0.635686	-0.0063143	0.996386	-1.27627	-0.27707	-1.23559	0.497119	-0.475106	1.3658	-0.344548	-1.82288	1.36557	1.24805	-0.0063407
chr11_73016967_73046383	0.705965	0.388188	-0.0552928	0.780035	0.702446	-0.267148	0.226361	0.834627	0.272345	-0.223612	0.15443	-0.0683679	0.134286	0.162931	0.555548	0.296437	0.481029
chr11_73470476_73473876	1.43745	1.36359	1.08405	1.15643	1.31054	0.967533	1.55106	1.49675	1.4648	0.968435	1.08488	0.834404	1.31167	1.02802	1.34484	1.24367	1.44783
chr11_73489821_73500506	0.5259	0.79285	0.653196	0.932316	0.764199	0.687525	0.828654	0.916537	0.434861	1.11355	0.76103	0.857535	0.809216	0.69895	1.2581	0.792911	0.541466
chr11_73766305_73784152	0.191085	0.622864	-1.49339	-0.743538	-1.09202	0.501174	-1.48014	-0.990643	-1.63041	1.57018	-0.632898	0.486429	-1.27586	-1.06717	0.541916	0.296125	-0.961658
chr11_74203053_74205652	1.2527	1.39525	0.900504	1.24334	1.57088	1.38576	1.14946	0.97893	1.61332	1.20023	1.08437	1.07662	1.45812	1.17536	1.38344	1.24648	0.880691
chr11_74382210_74385853	-0.873236	0.255652	0.964519	-0.793578	0.049368	0.7857	0.819414	1.94737	0.0588418	-0.220209	0.877325	0.681098	1.54372	0.691974	-1.02729	-1.06723	1.07448
chr11_75018162_75098678	0.701479	0.272566	-1.11083	0.0869487	0.102663	-0.443566	-1.07625	-0.488458	-0.719174	0.649777	-0.138669	0.408666	0.0690371	-1.24983	0.302746	0.593013	0.19316
chr11_75109621_75142259	0.44902	0.242733	-0.154404	0.142267	0.554201	-0.744641	0.0234197	-0.0623791	-0.609593	0.743262	0.434538	-0.577845	0.171616	-0.560269	0.780836	0.190895	0.0681536
chr11_75264669_75278293	0.735014	0.69949	0.975221	1.03923	1.28437	-0.0470645	0.89262	1.70436	0.911343	0.0677886	0.625132	0.16798	0.731494	0.976911	0.71926	0.756727	1.29863
chr11_76154694_76157571	1.52196	1.53943	1.47169	1.43777	1.66116	1.39241	1.03669	1.43069	1.1676	1.56238	1.26038	1.24156	1.32181	1.34895	1.73496	1.36723	1.4863
chr11_76324844_76333807	-1.16677	-1.02796	-0.180072	-1.21661	-0.594771	-1.94635	-1.6612	1.08644	-1.03164	-1.97728	-2.04966	-1.05871	-1.51179	-1.32832	-1.24334	-1.10488	-0.140064
chr11_76473296_76519054	0.969337	0.748249	-0.707406	-0.180468	0.368382	0.867388	0.364893	-0.0723718	0.640817	0.241034	-0.0238435	0.206593	0.657032	-0.384859	0.746853	0.857558	0.238513
chr11_77732360_77763889	-0.311601	-0.592767	-0.299391	-0.0750703	0.401251	0.283648	-0.359821	0.0132905	-0.901344	-0.621553	0.396061	0.671055	0.220724	-0.292537	-0.581032	-0.0141602	0.295605
chr11_77877972_77881654	-0.855046	-0.872561	-1.54004	-0.685751	-0.390033	-1.64498	-1.58692	1.70232	-1.22217	-1.73735	-1.8087	-1.07853	-1.64249	-1.11214	-0.767808	-0.36584	-0.115347
chr11_77999862_78031540	-1.6192	-0.188341	-1.68815	-0.221647	-1.47025	-0.541469	-1.37672	-1.37761	-1.17051	-0.738608	-1.537	0.779964	-1.52506	-1.49865	0.130257	-0.497331	-0.678797
chr11_78055706_78078944	-1.54919	-0.983497	-1.9554	0.793411	-1.2927	-0.246403	-2.01382	-1.14464	-1.64756	-0.784976	-1.1072	0.788609	-0.697152	-1.51395	-0.235992	-0.417657	-0.999614
chr11_80427265_80440426	-0.95187	-0.230616	-2.012	-1.26174	-1.9499	-1.18016	-1.63224	-1.95586	-0.833792	1.59467	-1.56395	-0.153236	-2.07549	-1.86674	-0.377223	0.451427	-2.1977
chr11_82866073_82874237	0.919759	1.35491	0.917204	1.17809	1.09095	1.13487	1.11389	0.805958	0.763557	1.45862	1.05888	0.860443	0.931034	0.966258	1.65917	1.17512	0.821527
chr11_85445918_85474352	-1.2434	-0.662457	-1.46428	-1.00188	-1.40542	0.492967	-1.10726	-0.775412	-1.72137	0.794083	-1.55772	-0.430689	-1.03037	-1.62375	-0.899288	-0.844982	-1.55695
chr11_85485020_85526939	-0.871187	-0.665058	-1.23813	-1.174	-0.883338	0.31382	-1.08512	-0.625545	-1.22663	0.785047	-0.521955	-0.810075	-0.599916	-1.78226	-1.0296	-0.0902321	-1.09714
chr11_85536327_85545326	-0.345179	0.44864	-0.35496	-1.17896	-1.13838	0.920405	-0.798388	0.130349	-1.03086	2.11825	-0.0950764	-0.870636	-0.233914	-1.64145	-0.531434	1.17605	-0.820222
chr11_85553448_85566122	-0.440382	0.298688	-0.31514	-0.569959	-0.247743	0.677395	-0.201747	-0.20735	-0.570517	1.40014	0.124963	-0.624	0.0528215	-1.0056	-0.228914	0.333501	-0.669049
chr11_85773601_85782811	0.628753	0.66102	1.08585	1.17682	1.18133	1.15029	1.06225	1.27216	0.888915	1.0015	1.12577	0.732887	0.808609	1.00611	0.990608	0.707762	0.50204
chr11_86284430_86323024	-1.45248	-1.25574	-1.17349	-0.31598	-1.40748	0.0519003	-0.939259	-0.476698	-1.66995	-1.18618	0.539186	-0.688875	-0.73232	-1.41019	-1.35711	-1.56119	-0.515518
chr11_86427888_86460074	-1.00103	-1.26707	0.578623	-0.398693	-0.188595	0.722903	0.0845766	1.00696	-0.443192	0.280832	0.831794	-0.121051	0.526129	0.229656	-1.0811	-1.00167	0.00804607
chr11_86508813_86531110	0.0391461	-0.848814	-0.265471	-0.120575	-0.969651	0.159061	0.0739691	0.371797	-0.936216	-0.391338	0.721484	-0.777083	-0.607565	-1.00624	-0.972947	-0.179185	-0.385179
chr11_86627254_86653413	-0.985167	-0.945205	-0.604743	1.18686	-0.536257	-0.752585	-1.39187	-0.0973027	-1.62185	-1.11195	0.29479	-0.478087	-0.227497	-0.911066	-0.666144	-0.641094	-0.718188
chr11_87132350_87143438	-1.61598	-1.38041	-1.82953	-1.216	-1.30017	-1.83759	-2.37003	0.996884	-1.64799	-1.79579	-1.5178	-1.87761	-1.5247	-1.88858	-1.3848	-1.50621	-1.37258
chr11_87901788_87916107	-0.212711	-0.546802	-0.6883	-0.746301	-1.4247	0.133359	1.07103	-0.459429	0.635058	-1.57718	-0.131524	-0.149902	-0.0732467	-1.66094	0.217355	-1.76764	-0.70535
chr11_88130434_88156441	-1.68405	-1.04391	-1.26478	-0.985877	-1.46122	0.599112	0.867956	0.21939	0.276138	-1.00794	-0.548974	-0.263595	0.145248	-1.41417	-0.603794	-1.24149	-1.3613
chr11_88208507_88218724	-2.04893	-1.33875	-0.230796	-1.10802	-1.56808	-0.354624	-1.16171	0.972611	-1.73528	-1.579	0.198357	-0.908977	-0.476624	-1.31831	-1.44301	-1.8675	-2.53338
chr11_90572877_90591530	-2.11225	-1.5193	-2.33549	-1.10868	-2.27828	-2.33266	-1.60028	-1.72465	-1.69094	-0.958243	-2.49379	-0.940685	-2.78204	-1.72806	1.37708	-2.32308	-3.29588
chr11_90619705_90650450	-2.24242	-1.40587	-2.03982	-1.30531	-2.21403	-2.16675	-1.94951	-1.84337	-1.73133	-1.11096	-2.4371	-1.14711	-2.39269	-1.91363	1.25504	-1.93289	-2.38796
chr11_93456381_93477594	0.380634	0.397029	0.270402	0.500723	-0.0563888	0.154106	0.253802	0.544647	0.131001	-0.118733	0.622282	0.00894875	0.0926447	0.0909631	1.03265	-0.0944983	0.199007
chr11_94407144_94414679	-1.03906	-1.21849	-1.25571	-1.63164	-1.36468	1.35623	-0.605949	-1.58162	-1.05252	-0.745613	-1.84333	0.418099	-0.0259501	-1.86126	-1.05585	-1.10498	-0.82475
chr11_94437741_94444027	-0.829987	-1.60222	-1.58746	-1.5825	-1.7259	1.4701	0.979962	-1.41743	0.597539	-1.02244	-2.16021	-1.14338	-1.90136	-2.12978	-1.86647	-1.19979	-1.73189
chr11_94458865_94489229	-0.0532796	-0.735949	0.122332	-1.19319	-1.25524	1.35942	0.554886	-0.27107	-0.300564	-0.206851	-0.376671	0.4964	0.342723	-1.57647	-0.72054	-0.776452	-0.301994
chr11_94500132_94532347	0.0595155	-0.523704	0.167809	-0.612707	-1.14398	-0.145738	0.377158	0.143504	0.123526	-0.706959	0.538952	-0.343829	-0.488681	-0.695855	-1.0352	-0.0495581	0.284467
chr11_94658731_94672774	-1.66773	-1.21493	-1.41502	-0.943918	-0.964004	-1.51298	-1.97765	1.22905	-1.7681	-1.48104	-1.74854	0.288246	-1.72063	-1.87178	-1.52092	-1.34304	-0.681897
chr11_94834635_94846361	-0.12576	0.178622	-1.53928	-0.161881	0.187673	0.741205	0.322196	-0.0612977	0.0602832	-0.338223	0.429793	0.452604	0.132843	-1.83782	0.352567	0.0318396	-0.379083
chr11_95521757_95524968	1.612	1.82522	1.57033	1.81075	2.00916	1.69089	1.55275	1.6544	1.64367	1.26543	1.45765	1.30969	1.28659	1.56975	1.60441	1.1337	1.73267
chr11_95765166_95789760	-1.41729	-1.21715	-0.981188	-0.248715	-0.378812	0.570004	-1.46482	-0.190807	-1.49012	-0.32615	-0.516981	0.983012	-1.05867	-1.54325	-1.1482	-1.81544	-1.16337
chr11_95826902_95840523	-0.820274	-1.00708	-0.472207	-0.295289	0.768772	0.955923	-0.440784	0.403454	-1.31831	0.533569	-1.13645	1.43138	0.606886	-1.17253	-0.965865	-1.19682	-0.148752
chr11_95878519_95903552	-1.56387	-1.27848	0.800582	-0.522149	0.305463	0.410206	0.233663	0.838885	-0.303076	-1.02486	0.229233	0.310412	-0.145626	-0.244701	-1.00483	-1.77044	0.0016559
chr11_95968695_96014096	-1.16159	-0.551454	-0.490562	0.359922	-0.0604244	0.232781	-0.214156	0.00257816	-0.400756	-0.120613	0.217317	1.09509	-0.271438	-0.191129	0.0687362	-1.31874	-0.396644
chr11_96032423_96077972	-1.58558	-1.22554	0.115135	0.743051	-0.0523738	0.763248	-0.0653723	0.446405	-0.455996	-0.846989	1.01316	1.29301	0.0500133	0.361353	-0.561577	-1.51843	-0.175583
chr11_100892167_101001078	-0.189184	-0.864142	-1.96856	-1.41294	-1.86296	-2.13014	-1.92313	-1.54589	-1.88381	-0.771911	-2.28577	-1.81484	-2.22407	-1.90746	0.847892	-0.742433	-1.68091
chr11_101193900_101230504	0.222425	-1.01127	-1.78426	-1.47518	-1.91463	-1.50789	-2.0784	-1.03485	-1.78937	-0.882108	-2.54415	-1.62604	-1.95219	-1.97591	1.50295	-0.574656	-1.99086
chr11_101298531_101315386	0.634972	0.263865	-1.6391	-0.604234	-1.54037	-1.62729	-1.77036	0.0859526	-1.57639	-0.573115	-0.0848863	-1.53499	-1.24134	-0.802866	1.38761	-0.209709	-1.13653
chr11_101978629_102012368	0.31293	-0.387348	0.0805699	0.832554	0.269395	0.748682	0.713629	-0.0309615	0.582777	-0.218137	0.569856	0.225833	0.0957701	0.203937	0.622113	0.227213	-0.28104
chr11_102025312_102058649	-0.383244	-1.12066	-0.866632	-0.152418	-0.784232	-0.0437297	-0.0215606	0.201369	-0.642571	-0.343371	0.451867	-0.437546	-0.537869	-0.0739631	-0.601236	-1.24931	-0.853634
chr11_102175271_102190430	-0.0602045	-1.11255	0.0283302	-0.571105	-0.440613	1.03919	0.54328	-0.5249	0.725219	-0.273719	0.550437	0.572554	0.64096	1.02597	0.0150964	-0.73789	-0.700567
chr11_102213367_102225464	0.536712	0.270706	0.58543	0.455963	0.866602	0.753307	0.712117	0.845285	0.504061	-0.0283535	1.08243	0.457086	0.339495	0.55205	0.60117	0.061807	0.291507
chr11_102317008_102367791	0.244122	-0.633926	-0.372202	-0.61851	0.0235984	0.992044	-0.521132	-0.606876	-0.133922	-0.642623	-0.00872353	1.03938	-0.415231	-0.548651	-0.054561	-0.23052	-0.632444
chr11_102409041_102438263	-1.31025	-1.12976	-0.955164	-1.24382	-0.235992	1.4373	-1.08372	-0.731049	-0.857952	-1.57592	-0.842805	1.20185	-0.214977	-0.00101346	-0.908336	-1.45808	-1.26438
chr11_102466690_102485710	-1.78411	-1.23973	-0.167583	-1.06788	-0.0147892	0.459436	-0.200413	-0.399269	-0.915607	-1.40696	0.205616	1.45443	-0.00888082	-0.506544	-0.696219	-1.57354	-0.163893
chr11_106041125_106050820	0.460604	-0.385087	-1.71248	-1.32253	-1.79943	-1.3923	-0.751526	-1.17078	-0.840202	-0.558965	-1.57968	-1.07414	-1.66354	-1.93522	1.67538	-0.167191	-1.15575
chr11_107698359_107731766	-0.00779693	-0.300854	-0.214252	-0.485576	-0.22004	-0.00466621	0.596717	-1.14424	-0.0714101	-0.373575	0.486329	0.442877	0.484682	-0.129096	0.297813	-0.37235	-0.0649937
chr11_108735661_108746066	-2.35197	-1.45274	-1.39711	-0.0281538	-1.7614	-2.07121	-0.613201	0.847942	-1.5521	-1.59088	0.499295	-1.27966	-2.46819	-0.564585	-1.04091	-2.1471	-1.66986
chr11_108763646_108807071	-1.79671	-1.36182	-1.72412	-0.234029	-1.26867	-1.44251	-0.758836	0.0909827	-1.34321	-1.34784	0.330009	-1.14771	-1.18803	0.0796293	-1.04006	-1.82039	-1.30425
chr11_109928678_109972402	-0.339883	-1.45374	-0.559683	-0.779027	-0.371889	-0.901128	0.0550192	-0.520093	0.202783	-1.30217	0.481312	-1.71968	-0.0344543	-0.358053	-0.45423	-0.620007	-0.701313
chr11_110052457_110072001	-1.3216	-1.40801	-1.17261	-0.853684	-0.877488	-0.875521	0.732997	-0.900679	-0.0736845	0.236998	0.388647	-1.4803	0.962407	0.0855681	-1.08391	-1.23323	-0.745177
chr11_110153847_110183560	-0.243226	-0.839078	0.354626	0.460622	0.230926	-0.896708	0.0531804	-0.232784	0.216107	0.760519	0.305087	-0.25743	-0.450334	-0.408655	0.13217	-0.260469	-0.371008
chr11_111167482_111182255	0.41602	-0.806298	-1.68166	-1.457	0.281634	0.436525	-1.11127	-0.78333	-0.926152	-1.02213	-1.37759	1.32325	-1.87732	-1.91697	0.442604	-0.562619	-1.3024
chr11_111189859_111206832	-0.177703	-1.09359	-1.70255	-1.69716	-0.597767	-0.034272	-1.57015	0.0157142	-1.37814	-1.17246	-2.36115	1.35206	-1.66654	-1.85518	0.236489	-0.96578	-1.51693
chr11_111242146_111275554	-1.26545	-1.39247	-1.62505	-1.45328	-1.03513	-0.748972	-0.691928	-1.30193	-1.16223	-1.55341	-2.2324	1.01354	-1.83291	-1.78747	-1.09377	-1.39466	-1.37838
chr11_111284627_111319686	-0.544461	-1.07901	-1.66202	-1.3781	-0.813975	-1.47333	-1.34342	-1.21738	-0.885415	-1.39385	-1.82969	1.16911	-1.6714	-1.73141	-0.975263	-0.823132	-0.928715
chr11_111424083_111436570	-1.65929	-1.37451	-0.347709	-1.2115	-0.812407	-1.07492	-0.555397	1.01171	-0.743843	-1.64818	1.01538	-0.733339	-1.43871	-0.414729	-1.17405	-1.50822	-0.73101
chr11_111603375_111608634	1.18972	0.319284	1.39	0.152337	0.971533	-0.764386	0.115154	1.75727	1.03908	0.254285	-0.151399	0.228438	0.467366	0.796633	-0.386186	0.249967	1.31286
chr11_111779601_111797931	0.184957	0.465419	-0.825694	-0.245205	0.875157	-0.921945	-0.40734	0.374079	0.0791732	0.379198	-0.651485	0.963542	-1.05645	-0.911553	0.785452	-0.0686014	-0.146464
chr11_112481535_112492814	-1.49298	-0.920069	0.498797	-1.34355	-0.823353	0.825984	-0.0279656	-0.834207	-0.328735	-1.88686	-2.04947	1.30716	0.328503	-1.8619	-1.58713	-1.47695	-0.463295
chr11_113923122_113935986	-0.446644	-1.0083	-1.5305	-1.81707	-1.00651	-1.96294	-0.230878	-2.27556	1.21545	-1.93687	-1.75162	-1.80598	-0.318154	0.655512	-1.34363	-1.18117	-0.931962
chr11_113999464_114054127	-0.765715	-0.808878	-1.11517	-1.66348	-0.705084	-2.04106	0.514334	-1.21892	1.04512	-1.87079	-2.44349	-1.77576	-0.1025	1.29821	-1.00054	-1.38493	-1.12786
chr11_114150715_114187877	-1.31715	-1.04698	0.560636	-1.51751	-0.53266	0.754548	0.268075	0.663492	0.124206	-1.75648	0.480158	-1.74434	0.156331	0.519371	-1.53691	-1.25198	-0.138632
chr11_114267501_114279997	0.416581	0.625591	0.56691	0.58228	0.811996	0.43792	0.600227	1.00575	0.496496	0.199542	0.962271	0.194211	0.336334	0.381164	0.820348	0.160843	0.303583
chr11_115626627_115638831	-0.740745	-0.817008	-1.82084	-1.88023	-0.970676	-1.73884	-1.26449	0.983012	-1.60164	-1.74349	-2.34111	-1.87775	-1.74905	-1.76493	-1.40459	-1.37541	-0.932574
chr11_115808770_115813712	-1.3742	-1.14709	-1.59583	-1.6898	0.0585626	-0.0681053	-1.3771	1.4715	-2.12942	0.53107	-2.53178	-2.1801	-1.06373	-2.34757	-2.09374	-1.86141	-0.882728
chr11_116721326_116754957	-1.41217	-0.900148	-1.26179	-0.637317	-0.980246	-1.27764	-0.261387	-0.719544	-1.12276	-1.1147	0.530038	-1.20378	-1.26772	-1.21641	-0.899379	-0.782212	-0.536857
chr11_116966886_116977519	0.622418	0.767654	0.645182	0.99103	1.30041	-0.115361	0.36702	0.652493	0.376942	-0.259759	0.337736	-0.051226	0.0398998	0.0896904	0.432569	0.640407	0.325751
chr11_117068451_117073410	-0.355394	-0.433232	1.3864	1.14531	1.32719	0.0223214	0.00424347	1.49329	-0.828174	-1.36233	-0.870274	-0.430793	-1.0582	-1.41441	0.0671399	0.535376	0.274992
chr11_117798531_117803889	0.755941	0.553998	-1.7222	-1.42825	0.555235	0.547439	-1.56845	-2.24902	-1.79223	0.27563	-2.11181	1.55053	-0.658819	-1.68964	1.22929	1.32516	-0.686965
chr11_118109784_118124734	-0.0694401	0.515718	-1.76948	-0.805155	0.370335	0.30993	0.227205	-1.71969	-0.170673	1.31704	-0.710377	0.405994	-0.204797	-0.276907	0.497795	0.362685	-1.08095
chr11_118133254_118149235	-0.483952	-0.528653	-1.77202	-1.42394	-0.276803	1.0514	0.837077	-1.8734	0.227984	1.16161	-0.16385	0.0941063	0.12747	-0.640415	0.250509	0.0558331	-1.20142
chr11_118270230_118313466	0.0517919	-0.361204	0.128433	0.364534	-0.00372141	-0.0422117	-0.304536	-0.323594	0.0310455	-0.13708	0.399195	-0.247703	-0.275117	-0.0852376	0.438336	0.484264	0.132973
chr11_118442152_118444567	1.10244	1.3371	1.37464	1.61484	1.69177	0.798251	1.37214	2.10647	1.20644	1.26952	1.34591	0.789104	0.951913	1.14667	1.41862	1.56366	1.49814
chr11_118475349_118497311	0.115201	-0.177073	0.1679	1.16169	0.595751	0.0405723	0.520916	0.821393	0.795389	-0.532512	0.475488	-0.234139	0.370118	0.668891	0.444978	0.787187	1.40362
chr11_118650811_118665148	0.856165	0.998143	0.687974	1.18083	1.09871	0.275858	0.790747	0.445467	0.970993	0.841712	0.88583	0.203309	0.476993	0.688218	1.04515	1.08111	0.931635
chr11_118774724_118811029	1.35574	1.3799	1.21872	1.31276	1.22075	1.18171	1.44179	0.897575	1.62473	2.02402	1.09961	1.27991	1.36203	1.42621	1.52428	1.6919	1.47213
chr11_118881888_118902364	0.654211	0.521463	0.428288	0.459053	0.499869	-0.148026	0.271829	-0.0159151	0.491934	0.620885	0.532109	0.05804	0.345126	0.389832	1.03002	0.708588	0.744959
chr11_118953321_118981883	0.870983	0.770015	0.682026	0.949959	0.869184	0.254277	0.440773	0.533362	0.663162	0.825656	0.792338	0.263876	0.634801	0.731518	1.26911	1.02862	1.06439
chr11_119186465_119192441	0.756842	-0.554137	0.336303	-0.200901	1.204	-1.33581	1.13217	0.419774	0.313339	-1.16526	1.01364	-0.54889	0.999461	0.465307	0.136339	0.23408	2.19972
chr11_119286699_119294413	-0.929612	-1.15475	1.04375	-1.16099	-0.468768	-0.145219	-1.04614	1.28981	-0.743929	-1.56606	-1.81856	-0.220804	0.136015	0.724378	-1.05834	-0.5682	0.0718808
chr11_119454119_119470332	0.0424931	-0.0617899	0.112457	-1.57499	-0.76437	0.607834	-1.11514	-0.194582	-0.853866	-0.537015	0.401864	-0.226957	-1.12719	-0.574373	-0.560117	-0.479762	-0.289808
chr11_119536435_119574922	0.709774	-0.491983	-1.41007	-0.703661	0.608513	0.265674	1.30132	-0.943068	1.01865	-0.0217394	-0.170728	0.305724	-0.372873	-1.07446	0.28397	0.227051	0.268299
chr11_119591363_119602770	1.03441	0.844131	0.0186077	-0.163319	0.831348	0.339368	1.08413	-0.259627	1.08919	-0.327445	0.243594	0.624837	0.338948	-0.302909	1.07185	1.22066	0.550775
chr11_119987377_120013729	0.568291	-0.322755	-1.6234	-1.39596	0.284293	0.241972	0.839002	-0.890206	1.10628	-0.142129	-2.19322	1.07132	0.437505	-0.317562	-0.581611	-0.693889	-0.386759
chr11_120080960_120089542	0.0724902	-0.211592	0.22887	-0.473999	0.745381	-0.595491	-0.335552	0.167909	0.188422	-1.30336	0.457069	0.273632	0.245701	0.354633	-0.12194	0.264217	1.69816
chr11_120195050_120216510	0.685099	0.337634	0.67747	0.325197	0.324004	0.107745	0.310492	0.236346	0.617637	-0.0802063	0.836126	0.282755	0.0303448	0.0755638	0.831506	0.387268	0.12311
chr11_120493120_120530526	-0.0411925	-0.655917	-1.65195	-1.71611	-1.10868	-1.93636	-2.16167	-2.20914	-1.70338	-1.68969	-1.85571	-1.71595	-1.7727	-1.76895	0.926148	0.300669	-0.743228
chr11_121321746_121360110	0.354093	0.0607342	-1.26695	-1.50455	-0.837172	-0.252948	-0.257831	-1.50688	-0.136962	-0.0660222	0.0177933	0.403024	-0.775316	-0.37206	0.888075	0.469923	-0.833762
chr11_121955613_122086609	-2.08207	-1.64159	0.566668	-1.59671	-0.899897	-1.49597	0.557905	0.352335	-0.463386	-1.72042	1.00854	-1.83166	-0.316206	0.74095	-1.73381	-1.92363	-0.431464
chr11_122502419_122560866	-0.945154	-1.31761	0.180418	-1.33944	-0.0206933	0.0243519	-0.215884	-0.554919	-0.530422	-1.49834	0.599679	0.425783	-0.0164786	-0.57745	-0.881558	-0.719849	0.371601
chr11_122671078_122688929	-1.64108	-1.16968	-1.14538	-1.9779	-0.100559	0.0766386	0.904563	-0.310483	0.219545	-0.514501	-0.355333	-0.612061	-0.028667	-1.94041	-1.04118	-1.19195	-0.23904
chr11_122924038_122944232	0.545406	0.743345	0.651968	0.953334	0.788939	0.259707	0.713341	0.478519	0.535093	0.570823	0.637643	0.432444	0.567154	0.799236	1.48203	0.764635	0.701121
chr11_122980529_123016908	-1.40355	-0.962278	0.412543	-0.364509	-0.872291	-1.05557	0.827573	-0.169038	-0.535598	-0.67529	-0.0335798	-1.4188	-0.362378	0.374786	-0.63419	-0.856773	-0.00442159
chr11_123033662_123070074	-1.53672	-0.716621	1.07853	-0.871307	-0.340046	-1.52915	0.561342	-0.0334622	0.231129	-1.34083	-0.253255	-1.25518	0.436831	0.612049	-0.777776	-0.915175	0.0398613
chr11_124608974_124643610	0.184222	-0.964133	-1.46034	-0.756999	-0.588066	-1.17994	-1.45073	-1.40521	-0.858338	-1.09505	0.72353	-1.24338	-1.30642	-1.1689	-0.169993	-0.0568343	-0.327759
chr11_124764386_124773166	-1.40714	-1.36255	1.43115	-1.5141	-0.0258354	-0.264497	0.881355	0.755205	-0.0460499	-1.90014	1.22178	-1.52341	1.4151	0.63553	-1.47116	-1.31988	0.589293
chr11_124931196_124966929	-0.974501	-1.01461	-1.38211	-1.23301	-0.188897	-0.655864	0.503707	0.088362	0.201782	-1.45777	0.89943	-1.85821	-0.708525	0.558021	-0.863148	-0.660539	0.199351
chr11_125754584_125773715	0.208644	0.203738	0.40228	-0.144345	0.557075	-0.346856	-0.469286	-0.133358	0.217742	-0.398247	0.600482	0.0104836	-0.0859763	-0.45365	1.05844	0.335135	0.377405
chr11_126173444_126179411	0.509301	-0.0252967	0.376765	0.725466	0.836141	-0.196234	0.240347	0.367076	0.43751	0.236335	0.379237	0.639749	0.198289	-0.194156	0.877042	0.51289	1.57991
chr11_126201275_126280797	0.677512	0.164025	0.170696	-0.148261	0.367311	0.324376	-0.293996	-0.440971	-0.0576308	0.918329	0.00272945	0.785309	0.456752	-0.937367	0.792299	0.701114	1.29544
chr11_126299826_126304531	-0.648324	-0.948372	-1.05626	-1.27399	-0.144825	-1.13264	-1.59327	0.62576	-0.206633	-1.12877	0.63982	-0.537131	-0.801312	-0.182537	-0.628088	-0.410397	2.24913
chr11_126446393_126480714	-1.43779	-1.54631	-0.667664	-1.5907	0.646813	-1.72982	-2.01368	-1.26978	-1.4136	-1.89024	-1.77143	1.28342	-1.35375	-1.84804	-1.47171	-1.3401	0.633786
chr11_126859697_126864562	-1.61453	-1.45055	0.9843	-1.72236	-1.36133	-0.0441003	-2.5106	1.7919	-1.46241	-1.00388	0.641094	-1.37852	-1.61979	-2.02386	-1.87492	-1.44183	-0.23405
chr11_127891185_127929631	-2.00354	-1.71159	-1.4945	-0.715011	-0.438689	-1.134	0.027439	-0.615701	-1.03168	-1.78053	0.551926	0.0414622	0.146647	-0.516221	-0.855553	-1.79691	-0.871205
chr11_128073766_128082589	-1.80065	-1.77147	0.952924	0.560037	0.0283417	0.864355	1.24166	0.517987	0.198446	0.000846312	1.15717	1.17734	0.872054	1.02097	0.322887	-2.14901	-1.21699
chr11_128316292_128397032	-1.77828	-1.64809	0.257103	-0.106574	0.369111	0.0956768	0.0176402	0.168838	-0.345761	-1.74243	0.54965	0.290065	-0.245439	0.182762	-1.56105	-1.77385	-0.18907
chr11_128576679_128605230	-1.78206	-1.70739	-1.57486	0.355197	-0.936442	-1.76316	-1.06975	-0.0295817	-1.64335	-1.81952	0.650155	-1.29454	-0.918806	-1.49276	-1.47872	-1.5105	-0.329984
chr11_129010310_129019481	-1.22332	-1.22447	0.071872	-0.783491	-0.158714	-0.521459	0.464087	-0.502628	0.380071	-0.321143	1.23011	0.664531	-7.48526	0.632716	0.179173	-0.711611	-1.17518
chr11_129183089_129196277	0.866787	-0.131505	-1.23839	-1.13051	-0.831167	-0.0152364	-0.204383	-2.11543	-1.22778	0.96319	-1.0314	0.806846	-1.61297	-1.84914	1.40967	0.917029	-0.123211
chr11_129244709_129263304	0.0386668	-0.0963835	-0.555088	-1.39509	-0.884549	-1.8183	-1.35637	-2.43848	-1.48323	-0.0618412	-1.36173	1.19778	-2.38249	-1.92388	-0.420676	0.399163	-0.919591
chr11_129318792_129331219	0.489688	0.696247	-1.45101	-1.55662	-0.666732	0.151512	-1.16275	-2.64818	-1.05305	0.809161	-2.15516	1.50584	-1.95133	-1.85511	0.371681	0.968046	-0.334459
chr11_129474412_129493201	-1.07102	-0.938819	-1.25152	-1.51622	-1.06606	-1.56102	-0.763802	-2.47505	-1.00508	-1.32548	-1.58065	1.38388	-1.7799	-1.58076	-1.10094	-1.08545	-0.14139
chr11_129505710_129515971	-0.53639	-0.883417	1.01543	-1.54684	-1.13767	0.342578	1.40924	-0.787555	0.223625	-0.749764	1.0287	0.677951	0.0234743	0.0756289	-1.12182	-0.867576	0.577174
chr11_129593143_129621474	-1.08977	-0.859452	-1.36515	-1.12368	-0.941258	-1.62701	-1.5554	-2.66943	-1.08961	-0.275224	-1.90627	0.958523	-1.56044	-1.88035	-1.04372	-0.357446	-0.807774
chr11_129685507_129733593	0.0913393	-0.334559	-1.31483	0.00822346	-0.564507	0.185346	0.777921	-1.42028	-0.0123823	0.574292	-0.180869	-0.207907	-0.738826	-0.960936	0.499615	-0.110065	-0.6629
chr11_129865617_129875504	1.05777	1.20601	1.2123	1.36749	1.436	0.927022	1.17968	0.812129	1.10659	0.769851	0.974712	0.933852	0.423127	1.03981	1.73564	1.15148	0.772117
chr11_131736971_131768850	-0.862936	-1.40138	-1.74078	-1.57981	-0.212611	-2.04248	-0.964885	0.126218	-2.04476	-1.06673	0.461831	-1.60052	-2.25759	-2.29376	-1.03237	-0.539543	-1.04252
chr11_131920074_131946028	-2.01925	-1.69601	-1.94647	-1.74008	-1.62031	-2.3659	0.113591	0.864749	-2.28469	-1.65044	1.0756	-1.95933	-2.4938	-2.06587	-1.77011	-1.86864	0.314091
chr11_133893504_133918629	0.422419	0.161534	-0.675802	-1.29085	-0.8173	-2.31746	-0.147925	-0.48408	0.837946	-1.56409	-1.90811	-1.83303	-2.04521	-1.96238	0.289288	-0.0508907	0.228759
chr12_678505_686392	0.659745	0.43112	1.02039	0.637644	0.313208	0.604828	1.42121	0.707841	1.51009	-0.931881	0.643928	0.574532	1.61307	1.08284	0.846787	0.679999	0.792919
chr12_859207_866333	1.19596	1.586	1.09365	1.25611	0.875952	0.934211	1.26494	-0.0667845	1.2954	0.645203	0.999029	0.98712	1.1812	0.952366	1.33869	1.08834	1.05072
chr12_1550990_1591556	-1.49182	-1.20778	0.6434	-0.82367	-1.18247	-0.316934	-0.429814	0.0481592	-1.37889	-1.47321	0.0565916	-0.648869	-0.312708	-0.167781	-1.21492	-1.40138	-0.383827
chr12_1636320_1644653	0.0841786	-1.22817	1.46851	-1.03974	-0.566387	-1.83888	-0.841666	0.0324225	-1.35779	-1.96322	-0.0461688	-0.0601736	-0.750139	-1.72238	-1.40331	-1.02391	-0.541393
chr12_1943315_1953925	1.25843	1.14821	-1.79183	-1.55228	-0.76696	-1.26881	-2.21175	-2.23159	-1.4626	0.395789	-1.5685	-1.80311	-1.20631	-1.55904	-1.11756	1.0832	-0.17697
chr12_2370740_2383809	-1.27521	-0.879273	1.37991	-1.92624	-0.877281	-2.00384	-1.19885	1.1932	-1.59436	-2.01058	-2.63227	-2.00063	-1.33649	-1.41616	-1.54348	-1.15675	-0.531299
chr12_2902862_2923872	0.618393	0.903172	0.284647	0.458271	0.4411	-0.173839	0.313412	-0.0792778	0.335188	-0.215133	-0.0484829	-0.00645779	-0.0687275	0.0100076	0.966038	0.602262	0.207167
chr12_3224087_3233457	0.0589481	0.723509	0.21419	-0.86806	0.276034	1.02789	0.680362	0.177295	-0.0669483	-1.19546	0.650483	1.55471	0.419411	-1.3372	-0.227873	-0.127471	-0.102316
chr12_6305013_6352359	0.975546	0.997323	0.116251	0.0262917	0.679997	0.262636	0.752931	-0.356543	0.583169	1.32738	-0.159693	0.708929	0.631639	-0.514985	-0.333292	0.664427	0.627514
chr12_6369844_6406023	0.788202	1.13492	-0.0601132	0.0151868	0.35928	-0.0315965	0.361191	-0.23946	0.468958	0.516692	-0.0489415	0.347301	0.60015	0.137072	-0.524415	0.470398	0.297128
chr12_6415481_6457527	0.816999	0.825848	0.815133	0.914012	0.751596	0.486255	0.562526	-0.071525	0.695264	0.940207	0.459892	0.341361	0.965547	0.975428	0.196071	0.85176	1.26808
chr12_6467101_6502120	0.839816	0.625942	0.0277304	0.922413	0.563136	0.811923	0.966523	-0.496829	1.01597	0.696026	0.50911	0.530489	1.1186	1.34024	0.353581	0.594692	0.942948
chr12_6634732_6679669	0.620661	0.709938	0.372446	0.749459	0.791369	0.147177	0.569353	0.120955	0.675367	0.247255	0.433133	0.0742044	0.79778	0.74336	0.112189	0.485198	1.1959
chr12_6712067_6724785	0.95543	1.12371	0.21213	1.19389	0.674862	0.00463476	0.410354	-0.214347	0.99957	0.754533	0.373748	0.937653	0.392248	0.914235	0.508342	1.10345	1.2807
chr12_6871917_6878590	0.824762	1.21729	1.51133	1.40513	1.27308	0.444576	1.12279	0.654764	1.07683	0.364722	0.7002	0.360453	1.25087	1.40169	0.64575	1.19716	1.331
chr12_6975688_7001102	0.402481	0.38998	0.433052	0.982406	0.540615	-0.132634	0.38708	-0.640423	0.574954	0.140865	0.446509	-0.121324	0.236246	0.421182	-0.159276	0.500784	0.871107
chr12_7022751_7060982	0.870243	0.89654	0.697414	0.960347	0.753188	0.279304	0.601923	-0.0995434	0.860118	0.59379	0.270658	0.324693	0.645137	0.570231	0.320285	0.928774	1.07943
chr12_7066346_7098563	0.988324	1.08729	0.148076	0.598826	0.709925	0.544412	0.750795	-0.316831	0.705484	0.642689	0.10679	0.077976	0.937008	0.406202	0.425046	0.769455	0.739721
chr12_8070346_8086754	-0.0235871	0.214217	-0.871534	-1.14415	-0.57153	-1.2153	-1.14432	-2.22753	-1.09759	1.09987	-0.308358	0.578148	-1.34323	-0.448224	-0.728907	-0.344024	-0.173077
chr12_8177938_8192921	0.704676	0.941427	0.614678	0.51399	0.677417	0.316301	0.1989	0.0325823	0.407625	0.771858	0.521727	0.445245	0.241878	0.691114	0.0111017	0.457906	0.547845
chr12_10867728_10876849	1.0026	1.04117	0.474884	0.417745	0.751751	0.59795	1.41557	-0.1667	0.984931	1.00222	0.766722	0.762669	0.417211	0.918948	0.357121	0.410588	0.470875
chr12_11800733_11815655	0.549056	0.714806	0.639498	0.578128	0.750675	0.631728	0.621117	0.488463	0.247135	0.130323	0.603998	1.27249	0.128056	0.541007	0.171539	0.57998	0.561027
chr12_12028054_12040079	0.144144	-0.026135	-1.49757	-0.744274	-0.230403	0.678706	-0.135229	-0.113396	-0.722413	0.625789	-0.0763345	1.58753	0.591845	-1.61339	-0.960312	-0.380088	-0.672589
chr12_12150996_12188215	-1.09069	-0.804173	-0.2093	-1.29056	0.244546	-0.345435	-1.3479	-0.624048	-1.27644	-1.30986	-0.0569265	1.3429	0.496812	-1.60968	-1.35333	-0.730259	0.497249
chr12_12418463_12421003	1.38338	1.70753	1.37122	1.8149	1.66728	0.829718	1.19826	1.37154	1.66681	0.87087	1.159	1.33599	1.51835	1.38207	0.995751	1.18488	1.57264
chr12_12675176_12700524	-0.167733	-0.797346	-1.35497	-0.150522	-0.779385	-1.71028	-0.979521	-1.35408	-1.33224	0.903925	-1.46687	-0.391789	-1.15243	-1.58324	-0.705852	-0.97772	-1.05379
chr12_12710260_12766631	0.429265	0.680497	-0.0785146	0.0554008	0.0612643	-0.146319	0.0915372	-0.497176	-0.189401	1.26456	-0.155311	0.527012	0.0870872	-0.151381	-0.0513868	0.0712074	-0.281866
chr12_12848003_12914356	0.577869	0.833332	0.609235	1.16966	0.377938	0.052868	0.333505	-0.022401	0.534046	0.593265	0.608477	0.316234	0.418913	0.447146	0.331839	0.451156	0.613521
chr12_12952783_12998936	-0.6397	-0.543148	0.0300935	0.0135896	-0.426108	0.558234	0.259421	-0.108507	-0.388711	0.712766	0.572285	-0.115888	0.808583	-0.267476	-0.7238	-0.61822	0.152471
chr12_13021137_13081658	-0.0102061	0.149434	0.443186	0.316906	-0.409748	0.171902	0.243402	-0.417109	0.0699173	0.726036	0.551567	0.0988998	0.889355	0.161376	-0.444591	0.222931	0.610244
chr12_13244933_13257798	0.590333	0.884126	1.14357	1.38352	0.121391	0.52476	0.936785	1.00101	0.822622	0.642135	0.819499	0.523583	1.3327	1.54768	-0.231469	0.0760881	0.521355
chr12_13267074_13290198	-0.344117	-0.00134279	-1.03304	1.13518	-0.364482	-0.774364	-0.879022	-1.06169	-0.946373	-0.193572	-0.731388	0.491953	-0.441806	-0.0597644	0.03434	-0.743826	-0.368055
chr12_13316193_13365922	-0.764033	-0.674693	0.494487	1.0044	-0.379005	0.259628	-0.242097	-0.153869	-0.116939	-0.621998	0.485368	0.502377	0.840885	0.405592	-0.999329	-0.628961	0.0854682
chr12_14921412_14930768	1.29555	1.71392	0.939305	0.948214	1.20112	0.833354	1.13921	-0.0449244	1.00452	1.44025	0.922976	1.22276	1.37658	0.930415	1.31174	1.06524	0.368538
chr12_15049422_15069667	-0.172003	0.146761	-0.936472	-0.606576	0.194893	0.297132	-0.64163	-1.38765	-1.15695	-1.01081	-0.667761	1.36635	0.676996	-0.119415	0.519049	-0.425092	-0.166418
chr12_15260584_15380301	-0.653334	0.0985519	-1.51326	-1.37535	-1.7819	-2.03085	-1.92613	-1.18544	-1.51357	0.358271	-1.51576	0.60274	-1.11236	-0.193119	0.810072	-0.382231	-1.91062
chr12_15425356_15433537	-0.884346	-0.638832	-0.739169	-1.39258	-1.40153	-0.68228	0.886893	-0.97242	0.0579688	0.844849	-0.175677	0.202892	1.46357	0.751276	0.334135	-1.17818	-0.132693
chr12_15773394_15791919	-1.53477	-1.02776	-0.157228	-0.855236	-1.24161	-0.819758	-0.899039	0.583848	-1.5958	-1.03812	0.339889	-0.728469	-0.0639032	1.17413	-1.00138	-1.76878	-0.72755
chr12_16076522_16109765	-1.12545	-1.11531	-1.53759	-0.831471	-1.37783	-1.72741	-0.917173	-1.17196	-1.40232	-0.957173	-1.07649	-1.31841	-1.26842	-1.18091	1.31576	-1.6105	-1.48764
chr12_16499800_16504912	0.405624	0.832529	0.97759	0.0189918	0.452375	1.0659	1.42011	0.722945	1.1854	1.4853	0.841929	1.14664	1.70932	1.69251	1.5713	1.00606	0.0922638
chr12_20112017_20128011	-1.74339	-1.24414	-0.518766	1.41669	-1.56272	-2.509	-2.22798	0.644635	-1.81963	-1.39733	-1.94714	-2.22647	-1.76759	-0.0754534	-1.75471	-1.74148	-0.958271
chr12_22559511_22570231	-0.403636	-0.895682	-1.19107	-1.48757	0.0723021	-0.496847	-0.878765	-1.59211	-1.97564	0.202156	-1.65778	1.53945	-0.0609982	-1.68913	0.25784	-0.807383	-1.40761
chr12_25040896_25134303	-1.56561	-1.25886	-0.489741	1.30165	-1.05181	-2.24525	-1.28704	-0.851146	-1.68008	-1.41785	-0.358801	-1.84447	-0.532066	-0.390112	-1.10867	-1.4764	-0.591871
chr12_26265409_26288831	0.520781	-0.162549	-0.0869935	-1.08533	-0.261869	-0.163223	0.715491	-0.0999256	0.336231	-0.384483	0.00802753	-0.0172087	1.0062	-0.261725	-0.82503	0.529181	-0.371207
chr12_26390441_26404938	-0.891543	-1.0397	-0.797714	-1.27304	-0.746847	0.396615	-0.333575	-0.962975	-0.681715	0.0178058	-1.71356	0.64725	1.1755	-1.15268	-1.16043	-0.881557	-1.16444
chr12_26422657_26453068	-0.418927	-0.855005	-0.494606	-1.4184	-0.734491	-0.58032	0.555376	-1.19094	-0.575017	-0.485782	-0.160038	0.164035	0.655743	-0.155989	-1.20679	-0.076289	-0.648272
chr12_27482425_27498659	-0.102031	-0.985477	0.663458	-0.662349	-0.953168	0.332794	0.978126	-0.1841	0.172497	-0.79195	0.306689	-0.196788	0.803525	-0.632413	-1.0252	-0.493795	-0.689853
chr12_27691666_27749015	-1.40176	-0.929402	-0.0911066	0.140873	-0.651685	-1.00837	0.717276	-0.0882779	-0.0591659	-0.570646	0.211974	-0.0255534	-0.529915	0.440524	-0.865546	-0.90761	0.182025
chr12_29878030_29898475	-1.63251	-1.21105	-1.23268	-0.0474993	-1.41962	-2.50286	0.326562	-0.944344	-0.00142175	-1.51541	-2.33194	-2.08844	-0.125919	1.00861	-1.35183	-1.80295	-1.09658
chr12_30943190_30951741	-0.760656	-0.984025	1.21497	0.0719178	-0.710308	-1.56882	1.68036	0.729284	1.01191	-1.82682	1.16129	-1.77518	1.3776	1.41735	-1.44993	-1.17418	1.54309
chr12_31475659_31480393	1.62256	2.02255	1.33268	1.87753	1.81674	1.11382	1.43824	-0.19744	1.66675	1.13919	1.0432	1.37162	1.44034	1.46737	1.51773	1.11695	1.70505
chr12_31880309_31911815	-0.0190126	0.182757	-0.167195	0.0981039	0.0828366	0.00556943	0.819512	-0.515792	-0.258085	0.437259	0.6652	0.40217	0.380676	0.993245	0.516717	-0.0375208	0.120363
chr12_32587070_32611357	-0.730905	-0.955706	-1.63344	0.614795	-0.997989	-0.640692	0.246258	-0.792901	0.0297585	-0.603336	-0.595573	-0.128034	-0.520045	1.14635	-0.440609	-1.01397	-0.775722
chr12_33738376_33765544	-1.39676	-1.09111	-0.963338	-1.52424	-2.17942	-0.281092	-1.03982	-0.497108	-1.72034	1.04169	-0.69174	-2.47084	-1.23039	-1.98109	-1.19162	-0.952103	-2.52806
chr12_34830906_34853100	-0.674022	-2.31532	-2.03276	-2.21645	-2.23601	-2.9296	-1.64041	-1.24045	-1.09166	-1.71673	-3.28289	-2.07885	-3.20744	0.561623	-2.34882	-3.74522	-2.782
chr12_43149069_43156884	-1.27631	-0.917314	0.235327	0.543696	-0.177381	1.40228	0.000200833	-0.0624466	-1.09643	0.221831	-0.176043	1.21281	0.695366	-1.52979	0.0703379	-1.56864	-1.25017
chr12_45607634_45615766	0.795975	0.73723	0.817479	1.00534	0.581101	1.47497	0.979093	0.306986	1.09746	0.88666	0.750304	0.927714	1.1999	1.09115	1.20959	1.1226	0.835747
chr12_45624456_45631107	-0.575471	-0.466236	0.649601	-0.000395964	-0.637254	1.5514	0.607659	0.854742	0.226345	1.70898	0.706238	0.763589	0.900696	0.968204	0.903455	-0.19569	-0.749329
chr12_45653207_45694668	-0.843977	-0.377051	-0.823475	-0.405912	-1.08475	0.566915	-0.744963	-0.306405	-1.05912	0.712338	-0.358684	-0.230462	-0.415989	-0.278156	0.471055	-0.821382	-0.899619
chr12_46119005_46128294	1.22358	1.7147	1.20363	1.56851	1.23876	1.28399	1.49499	0.670913	1.31146	1.56835	1.09999	1.30117	1.03872	1.3518	1.68626	1.54877	1.0936
chr12_46382789_46386434	1.5377	1.92815	1.31829	1.534	1.63062	1.56118	1.67348	1.19245	1.68084	1.71315	1.31334	1.36255	1.60686	1.89662	1.85311	1.66097	1.71815
chr12_46590799_46616552	-0.602431	-0.495034	-0.437782	-0.574793	-1.19865	-0.695952	-0.772617	-0.891793	-0.796532	1.1379	-0.605357	-0.180018	-1.17339	-1.31894	0.241816	-0.180101	-1.27185
chr12_46647367_46664491	0.970503	1.343	0.417551	0.708131	0.31815	0.684775	0.869864	0.241238	0.824693	1.76954	0.385055	0.855577	0.744155	0.773206	1.40045	0.995942	0.442073
chr12_46749983_46786990	0.609399	0.766776	0.659049	0.921843	0.609333	0.45749	0.817855	0.701914	0.649059	0.886648	0.749393	0.620928	0.408431	1.21422	1.01669	0.75138	0.4143
chr12_46822487_46868633	-0.953338	-0.821827	-0.429411	0.416152	-1.49557	-0.23516	0.324068	-0.470532	-0.38262	0.326083	0.187803	-0.0475131	-0.243514	1.00267	0.0729569	-0.0400602	-1.0549
chr12_46939604_46958741	-1.61015	-0.952456	0.641602	0.21765	-0.187924	0.497529	1.49103	0.609764	0.425979	-0.659699	0.790507	0.211317	0.472527	1.60434	-0.831277	-1.18005	-0.707376
chr12_47051167_47073736	-1.20466	-0.844025	-0.180399	0.382644	-1.42882	-0.104211	1.02808	-0.278284	0.47596	0.0737024	0.187153	-0.411805	-0.639806	0.889435	-0.234281	-0.62676	-1.38215
chr12_47331468_47360595	-1.5112	-0.994523	-0.611673	0.0816989	-1.58981	1.0731	-0.531457	-0.949695	-1.51076	-1.2007	-0.120559	0.520968	-1.08014	-0.162462	-1.11169	-1.79013	-0.467735
chr12_47469713_47498047	0.0926951	-0.494638	0.372544	0.761978	-1.29424	0.608014	0.957759	-0.186829	0.126212	0.550346	0.854133	0.121018	0.602348	1.34017	-0.299275	0.818421	0.127053
chr12_47658456_47676578	-1.39121	-1.16132	0.705003	-0.409896	-0.57054	0.939003	1.64376	0.125616	0.273923	-0.667458	0.424085	0.212572	1.02188	1.14861	-1.03172	-0.670282	-0.56885
chr12_48144523_48177435	0.41889	0.0364215	-0.287615	0.812295	0.149429	0.619017	0.698872	-0.439018	0.327354	-0.633711	-0.167603	0.947944	-0.254485	-0.00617989	0.533814	0.588591	0.743741
chr12_48192212_48231449	0.462583	0.294973	0.627126	1.50196	0.430817	0.0667578	0.487924	0.0491068	0.622121	-0.431263	0.0242535	0.796369	0.356857	0.596061	0.435463	0.5786	0.859346
chr12_49172984_49190166	0.916593	0.745364	-0.139081	0.636063	0.89189	0.359425	-0.467407	-0.480993	0.243129	0.14063	-0.485244	0.620992	-0.0413541	-0.222955	1.03191	1.07456	0.730348
chr12_49204160_49213857	1.14215	1.22106	0.586757	0.768868	0.876887	0.340719	0.285528	-0.162464	1.00425	0.183787	0.0826642	0.480895	0.262992	0.633773	0.856281	1.36042	1.02236
chr12_49451086_49464468	1.04117	1.06987	0.816103	0.98858	0.843279	0.529451	0.541746	0.267839	1.03915	0.39092	0.50733	0.395335	0.675168	0.821057	1.14415	1.10381	1.12653
chr12_49652484_49664392	0.815384	0.846624	0.890767	0.88643	0.822136	0.790239	1.27413	0.566916	1.10397	1.10764	0.775426	0.508292	0.952571	0.984768	1.24964	0.900419	1.12331
chr12_49874536_49910327	-1.47895	-1.22211	-1.58682	-0.60639	-0.79943	-1.93713	0.648824	-0.937345	-1.11323	-1.22044	0.630481	-1.35538	-1.77909	-1.23668	-0.731824	-1.22726	-0.565823
chr12_50278475_50291831	1.06099	0.563337	-1.47037	-0.745582	-0.625954	-0.419026	-2.03758	-2.13973	-1.3468	0.0576215	-2.27921	1.25643	-0.956434	-1.53395	0.117678	0.853466	0.442948
chr12_50590182_50619735	0.0357869	-0.247576	-0.0821512	0.100019	-0.620674	0.830812	1.05142	0.19429	0.0267375	0.774822	0.400509	0.351638	-0.156841	-0.00200736	0.795211	-0.34875	-0.0675832
chr12_50627729_50660344	0.149661	-0.0397043	-0.5843	-0.252598	-0.905095	0.994435	0.00705908	-0.0395101	-0.408355	0.794916	-0.0383511	0.255013	-0.363598	-0.42501	0.384851	0.0377739	-0.168221
chr12_50782412_50800061	0.295629	0.143915	0.0110474	0.379208	-0.0449914	0.511049	0.256943	-0.334671	0.00870337	0.826594	0.849133	0.623408	-0.311613	0.859897	0.639709	0.141752	0.256969
chr12_50910984_50951801	-0.260998	-0.695092	-0.471962	-0.0471218	-0.223503	0.21705	0.509694	-0.85867	-0.383663	0.890669	-0.146297	-0.155303	-0.384445	-1.36029	0.305518	0.0802065	-0.129344
chr12_50957441_50993452	-0.211924	-0.343032	0.253871	-0.383139	-0.266401	-0.229472	-0.438039	-0.603612	-0.647303	0.656063	-0.459847	0.391736	-1.30234	-1.18728	0.890351	0.288171	-0.298841
chr12_51005721_51021580	0.0827956	0.483804	-0.116141	-0.300976	-0.97076	1.06938	0.551031	0.0852209	0.230011	0.906325	0.00300856	0.270838	-0.162025	-0.663238	1.21739	-0.23137	-0.703672
chr12_51155948_51183938	0.4941	0.345345	0.152947	0.47407	0.671684	0.214979	0.194084	0.294281	0.176405	0.616564	0.358898	0.278271	0.677798	-0.160796	0.082598	0.272406	0.153271
chr12_51772508_51787913	0.316538	0.961239	-1.15647	-0.372437	-0.498176	0.804727	-0.493157	-0.589427	0.244369	0.147359	0.582677	0.513435	0.434364	-1.30164	0.750728	1.2923	0.305035
chr12_52240869_52260366	-0.633484	-0.510365	-1.23465	1.17902	-0.146371	-2.10956	-1.71113	-1.72874	-1.40949	-1.41919	-1.62189	-1.48933	-1.49762	-1.8788	-1.21188	-0.863204	0.169991
chr12_52415976_52469592	0.86236	0.986693	-0.102784	-0.121087	1.36488	-0.54303	-0.599208	-0.00187507	-0.122938	0.775379	-0.508846	-0.173505	-0.284992	-0.147071	0.261038	0.38352	0.907407
chr12_52508471_52521009	0.930762	1.34371	-1.11332	-1.16223	-0.0594295	-1.59207	-1.26442	-2.00624	-1.09989	-0.0314451	-1.7313	-0.73805	-0.923546	-1.5133	0.641255	0.731486	-0.242599
chr12_52533859_52665182	0.964234	0.714058	0.900471	-0.241671	0.930076	0.686282	0.546829	0.233614	0.664683	1.23225	0.161178	0.838684	0.999278	1.01734	0.615838	0.561144	0.429515
chr12_52670789_52684943	0.748188	-0.0454899	1.17312	0.304268	1.69697	1.63144	0.865365	0.731234	0.334774	1.49313	0.387389	1.02749	1.73952	1.18664	-0.100619	0.0556884	0.547064
chr12_52827394_52848787	-0.843568	-0.933343	-1.4375	-1.53352	-0.671597	0.964903	0.800931	-1.01735	-0.11761	-0.938008	-2.45234	1.03262	0.486025	0.216461	-1.59405	-1.10286	-0.260646
chr12_52885053_52920534	-0.836987	-1.01215	-1.7244	-1.62179	-0.502653	0.376981	1.10867	-0.750191	0.940518	-1.60059	-2.39312	0.504096	0.703857	0.991421	-1.58064	-1.39238	-0.859151
chr12_53252183_53323793	0.865136	0.908494	0.0804942	0.140438	0.228907	0.573189	-0.0460257	-0.162535	0.445457	1.51244	-0.0219742	0.701332	0.528432	0.0543907	0.673939	0.922717	0.429344
chr12_53330673_53375580	0.845282	1.1137	-0.379371	0.696872	0.104023	0.842893	-0.222578	-0.45169	-0.0675351	1.95893	-0.119082	0.696234	0.373034	-0.244025	1.26569	1.16823	0.386525
chr12_53436044_53460801	1.01331	0.943118	-0.287877	0.329116	0.895252	-0.227646	0.384323	0.0375468	0.751938	0.674465	0.344484	0.573498	0.247315	1.13364	1.10463	1.40783	1.44848
chr12_53609094_53630940	0.754476	0.867163	0.391677	0.719192	0.824005	0.627205	1.28131	-0.32633	1.26282	1.19387	0.12829	0.742588	1.11986	0.289896	1.20031	1.00133	1.19722
chr12_53759042_53785526	0.686182	0.650377	0.265473	1.14103	0.567006	0.71776	0.888117	-0.0455479	0.718061	1.07252	0.496699	0.407787	0.373795	0.525388	0.943788	0.692561	0.917864
chr12_53859987_53908513	0.234635	0.588434	0.218674	0.476158	0.187987	-0.31436	-0.0766418	-0.236915	0.316921	0.201301	-0.0704064	-0.329451	-0.300288	-0.0418159	0.577423	0.317192	0.602926
chr12_54348159_54428553	0.92689	1.29127	1.27177	0.674281	1.19101	0.481415	0.381775	-0.0891938	0.390051	-0.454348	-0.463106	0.596934	0.653761	0.657854	1.34556	0.655178	1.04424
chr12_54670366_54680481	0.903464	1.21565	1.05688	1.49243	1.0436	0.876106	0.614854	0.753702	0.633332	1.26024	0.885006	0.788509	0.864053	1.23706	1.61112	0.903384	0.63673
chr12_54764439_54786452	0.706459	1.2101	-0.746472	0.154026	-0.0331727	-0.448417	0.549588	-0.292613	0.391745	0.474648	-0.822198	-0.395358	0.0597046	-1.04772	0.748402	0.75843	1.1198
chr12_54805218_54832186	-0.487929	0.319235	0.0581955	-0.738231	0.233047	-0.223532	0.303777	0.404919	0.59133	-0.96937	0.2074	-0.758135	0.518434	0.915113	-0.509363	0.193098	0.57978
chr12_56108946_56137980	0.646255	0.78461	0.701084	0.721975	0.794972	0.180531	0.498989	0.182326	0.620617	0.204913	0.310056	-0.112556	0.388841	0.626081	0.565383	0.743027	1.24229
chr12_56302007_56335380	0.493402	0.472125	0.0866267	0.441056	0.208931	0.185172	1.12171	-0.0950226	0.752734	0.608239	0.209049	-0.191753	0.218501	0.295135	0.76116	0.333079	0.421218
chr12_56471191_56482406	1.074	1.31928	-0.396765	0.251048	0.866762	0.684704	-0.202236	-1.07723	0.367185	1.1041	-0.197093	0.730249	0.414462	-0.233629	1.53248	1.24473	1.70377
chr12_56495739_56524441	0.771006	0.706917	0.684128	0.810023	0.480508	0.464064	0.799338	0.324816	0.55323	0.861873	0.537482	0.284294	0.60102	0.76027	1.2063	0.622824	0.734445
chr12_56544734_56555858	1.04562	1.38734	1.02446	1.41845	1.11656	0.787303	0.652452	0.612551	0.75808	1.29844	0.783587	0.545064	0.756184	0.861272	1.34672	1.10623	1.10501
chr12_56613988_56618990	1.21887	1.50368	1.17064	1.41096	1.16385	0.847536	1.23955	1.45156	1.0708	1.50355	0.966566	0.973531	1.08161	1.09442	1.5437	1.01831	1.49603
chr12_56907286_56926296	-0.99911	-0.519557	-0.0645505	0.699719	0.0642318	0.498129	0.36061	-0.205769	-0.158527	0.287421	0.877541	0.317222	0.333652	0.847958	0.549444	-0.723027	-0.0825901
chr12_57021890_57041498	0.948719	1.36651	0.780691	1.04105	0.695289	0.58466	0.835801	-0.0168713	1.06243	1.0729	0.55033	0.671081	0.657278	0.706475	1.26905	0.989806	1.08981
chr12_57067780_57084584	0.77466	1.05186	0.774206	1.0086	0.721008	0.370017	0.6339	0.332548	0.665198	1.03198	0.439282	0.375413	0.612855	0.23737	1.35427	0.69147	0.956356
chr12_57112896_57121703	0.731904	1.17358	0.834034	0.952486	0.534774	0.73579	0.897644	0.566895	0.436818	1.41844	0.585464	0.698347	0.681126	0.806084	1.52827	0.806942	0.740957
chr12_57463185_57513953	0.613017	1.06409	0.800279	0.690653	0.52013	0.0167282	0.779302	-0.11388	0.876988	0.619411	0.242745	0.202377	0.433871	0.530467	0.930655	0.708444	1.01547
chr12_57908725_57924452	1.04297	1.16831	0.968606	1.20477	1.17077	0.464438	1.08867	0.585034	0.93314	0.979288	0.542524	0.47799	0.412409	0.75397	1.24652	0.805834	1.23616
chr12_58129395_58150534	0.846325	0.838541	0.366124	0.639856	0.580399	0.0920538	0.267889	0.131966	0.478752	0.535745	0.0785689	-0.375813	0.0762789	0.16874	0.849519	0.801323	0.742381
chr12_58157906_58167738	0.945697	0.969123	0.911198	0.630755	0.807157	0.531509	0.778328	0.81567	0.733118	0.414624	0.311598	-0.129681	1.05679	0.596767	0.935877	1.20065	1.15331
chr12_58233715_58242120	1.21689	1.56354	0.870914	1.41965	1.19233	0.884769	1.3264	0.144564	1.42395	1.17683	0.55071	0.70731	0.763397	1.14611	1.33229	1.33487	1.46947
chr12_58280223_58293912	0.288367	-0.186156	0.821445	0.772077	0.903351	1.20343	0.678695	0.458279	0.492402	-1.08279	0.364553	0.588937	0.110731	0.54694	0.799553	0.360111	1.17717
chr12_62995348_63001045	1.26366	1.29458	1.53012	1.59735	1.49704	1.05269	1.58687	1.70761	1.50566	1.38646	1.25752	1.3194	1.08663	1.70207	1.46397	1.29559	1.48662
chr12_63084780_63140304	-1.12199	-0.677742	1.14735	0.0507399	0.131266	-0.384152	-0.0837394	0.209364	-1.21881	0.410855	0.593655	0.800205	-0.0387418	0.26796	0.327823	-0.879766	0.311458
chr12_64251180_64277417	-0.754414	-1.0757	-1.28174	-0.352122	-0.740872	0.190081	-0.738004	-0.767052	-0.953273	0.748765	-0.206169	-0.0889977	-0.595916	-0.718444	0.221634	-0.395877	-0.813116
chr12_64291290_64316804	-0.715268	-0.922712	0.0753632	0.406944	-0.435085	0.450056	0.40704	0.0169178	-0.24965	1.26902	0.355475	0.449734	0.353385	0.302075	-0.530881	-0.590461	-0.437241
chr12_64472020_64483753	0.120061	0.695253	0.411512	-0.351162	-0.564616	0.782499	-0.118383	-0.729837	-0.358448	1.38072	0.342116	0.760689	-0.229486	0.905251	0.304205	0.41716	-0.661988
chr12_64552605_64582708	-1.03203	-1.22948	0.176236	-0.963726	-1.2498	-0.492573	0.568008	-0.225164	-0.265881	-1.17689	0.265494	-1.13211	-0.39304	0.56129	-1.03091	-1.19573	-0.470214
chr12_65695920_65729827	-1.68829	-1.20122	-1.13049	1.25527	-1.51905	-2.21495	-0.848108	-0.823524	-1.36036	-1.60439	-0.633666	-1.73814	-1.9302	-1.33733	-1.10177	-2.02065	-1.84731
chr12_65914389_65932782	-1.4189	-1.30976	0.786481	1.65651	-0.205852	0.11133	-0.752693	0.498683	-1.28308	-1.63944	0.0131172	-0.445549	0.790173	-0.574902	-1.42101	-1.65641	-0.7415
chr12_65979802_66008014	-0.756189	-0.982279	0.11027	1.21454	-1.36523	0.035268	0.675968	-0.459017	-0.999648	0.0928573	0.678321	-0.253944	0.306488	-0.0777619	-1.15387	-1.04475	-1.38505
chr12_66020811_66069739	-1.05333	-1.29877	0.430387	0.46003	-1.54326	0.0896883	1.37284	-0.191585	-0.720664	-0.501644	1.01794	-0.969703	0.56387	-0.0962895	-1.48906	-1.58613	-0.563731
chr12_66101995_66138669	-1.49078	-1.178	-0.67864	1.42946	-1.27219	-2.04677	-0.84663	-1.43537	-1.12879	-1.61942	-1.64718	-1.31292	-1.21887	-1.59345	-1.47086	-1.61379	-0.812473
chr12_66205375_66350744	-1.11388	-1.20896	0.0308073	1.099	-1.30025	-0.946223	0.367668	-0.408198	-0.671755	-1.318	0.310101	-0.68998	-0.368729	-0.908953	-0.966511	-1.5737	-0.216004
chr12_69174368_69207072	0.406337	0.699536	-0.110077	0.345424	0.0761993	-0.0858292	0.746541	-0.604159	0.480531	0.536327	0.00272231	-0.232184	-0.407976	0.0457957	1.02345	0.493923	0.281712
chr12_70635698_70638595	1.49254	1.98377	1.35856	1.95023	1.70018	1.58635	1.73246	1.60437	1.62342	1.86417	1.29331	1.418	1.25164	1.66637	1.66715	1.57863	1.6862
chr12_71374923_71408393	-1.70429	-1.07691	-0.941011	-1.41545	-1.97728	-1.76097	-1.67788	-0.733448	-1.7848	-1.41495	-1.72268	-0.994752	-0.952913	0.899691	-1.63006	-1.98535	-1.79441
chr12_76015928_76061670	-1.98878	-1.21587	-0.649961	-0.283422	-1.62262	-0.320021	0.889789	-0.354794	-0.741966	-1.25535	0.712289	-0.813285	-0.575363	0.0247303	-1.24698	-1.65927	-1.02615
chr12_76083533_76122856	-1.27533	-0.983275	-0.374088	-0.0710727	-1.23348	-0.627377	0.670007	-0.661113	-0.860642	-0.197884	0.505956	-0.133467	-0.512535	0.592939	0.0330202	-0.874557	-0.707466
chr12_76139745_76186598	-1.168	-0.907582	-0.862156	-0.684385	-1.62007	-0.430813	-0.191007	-0.763176	-1.43849	-0.651432	0.394998	-0.333814	-0.895462	-0.961861	-0.851709	-0.714929	-0.906366
chr12_76243221_76265649	-1.43174	-1.21142	-0.773017	-0.44736	-1.65424	-0.189929	0.70976	-0.913254	-0.953752	-0.593726	0.664527	-0.934307	-0.355247	-1.22525	-1.10965	-1.43872	-0.619436
chr12_76325205_76351251	-1.26808	-1.14135	-0.240308	0.099581	-0.79064	0.267849	0.813841	-0.345186	-0.896952	-0.269935	1.10462	0.256289	0.283948	0.0832666	-0.731967	-1.04834	0.147914
chr12_76364781_76397067	-1.22645	-1.14615	0.168431	0.254638	-0.305442	0.0617934	0.777593	-0.263104	-1.10383	0.274159	1.00251	0.581159	0.171429	0.191655	-0.496146	-0.881612	0.107509
chr12_76407628_76481468	-0.184141	-0.45168	0.298202	0.403832	-0.288649	-0.0832133	0.593963	-0.200832	-0.112206	-0.177521	0.85394	-0.144378	0.132229	0.145906	0.163912	-0.210511	0.381807
chr12_76643137_76698689	-1.717	-1.24085	-1.54553	-1.26443	-1.51825	-1.90811	0.095343	-1.16338	-1.04209	-1.5415	0.360117	-1.4749	-1.33265	-0.171654	-1.23258	-1.43396	-1.22404
chr12_76711860_76744045	-0.579963	-0.612078	-1.11989	-0.525523	-0.68337	-1.11633	-0.463309	-0.61771	-0.880208	-0.811266	0.463372	-1.32985	-0.995809	0.479027	-0.383179	-0.2931	-0.498674
chr12_77412337_77461918	-0.185421	-0.74389	-0.806232	-0.434055	-0.839765	-1.30761	-0.672049	-0.554422	-0.468735	-1.04863	0.611535	-1.46225	-1.00781	-0.367609	-0.346122	-0.362433	-0.700049
chr12_77494440_77519080	-1.93007	-1.3734	-0.537037	-1.57868	-2.02608	-2.1874	-0.34648	-0.273297	-1.42822	-1.54682	0.678959	-2.31534	-1.15703	-1.00389	-1.54813	-1.88298	-1.75408
chr12_78331619_78344327	-1.66634	-1.18763	0.241234	-1.68702	-2.23565	-0.231858	0.673729	0.120376	-0.875295	-1.21229	1.10703	-2.786	-0.697725	0.983005	-1.50223	-1.85166	-2.23236
chr12_79796574_79821039	-0.550554	-0.458161	0.230159	0.0817718	-1.05442	0.438029	-0.785793	0.562469	-1.48198	1.34241	0.578138	0.0597133	-1.2374	-0.70937	-0.150724	-0.970809	-2.50623
chr12_79920233_79961827	0.147249	-0.247106	-0.144889	0.482784	-0.825921	0.279033	-0.692212	-0.153894	-0.631641	1.49216	0.30005	-0.0533668	-0.436421	-0.196672	0.255848	-0.078757	-0.848158
chr12_80066904_80089086	0.71491	0.558747	0.285917	0.422665	0.145747	0.705633	0.878448	-0.148598	0.851903	1.19423	0.798402	-0.0152667	0.200831	0.113694	0.575548	0.513564	-0.035037
chr12_80327146_80329909	1.59174	1.74673	1.58473	1.74965	1.44149	1.57043	1.53451	1.2527	1.59502	1.6265	1.54655	1.28601	1.42946	1.67691	1.60239	1.51347	1.65492
chr12_81770987_81783808	-0.640041	-0.194602	-2.23661	-1.99274	-3.14236	-1.50499	-2.45035	-1.94377	-2.01814	1.57904	-2.09924	-2.55276	-2.32898	-1.55195	-0.567948	0.149881	-2.59021
chr12_89315076_89330429	-1.40875	-1.10092	-0.398586	-0.821688	-2.06278	0.935723	0.12853	-1.01689	-0.739347	-0.363776	-0.269108	0.0278982	0.0204352	0.925657	-0.950653	-1.37988	-2.65161
chr12_89727056_89752168	0.839857	0.723554	0.507945	1.29439	0.0525701	0.727257	1.24045	-0.070767	0.156505	0.105755	1.13715	-0.0595972	0.753977	0.488169	0.503868	0.466275	1.1176
chr12_89761766_89787669	-0.613066	-0.74	-1.38454	1.18148	-1.0872	0.755314	0.764757	-0.839684	-0.825956	-0.589512	0.673157	-0.384261	0.315044	-0.573096	-0.116987	-1.0339	0.325832
chr12_89832159_89870603	-0.557424	-0.25263	-1.39675	0.446224	-1.53789	-1.36482	-0.463021	-0.517006	-1.73053	-0.104908	0.525067	-1.12352	-1.37311	-0.906968	0.64241	-0.423709	-0.802261
chr12_90092854_90106428	0.902481	1.08963	0.800043	0.3707	0.806085	0.140555	0.930688	0.31606	0.834695	0.773169	0.876644	-0.0619413	0.504723	0.714574	0.41392	0.918021	0.518394
chr12_90144082_90169998	-0.720773	-0.447587	-0.745752	-1.42667	-1.40464	-1.15694	-0.333137	-0.47142	-1.25595	1.09246	-0.0730591	-0.776073	-0.378651	-0.694182	-0.417977	-0.111172	-1.31509
chr12_91516169_91535578	-2.13223	-1.45283	-0.743595	-1.55394	-1.97133	-2.40476	-2.0178	0.612512	-1.71591	-1.29317	-1.62785	-2.98016	-2.19124	-1.74308	-1.44395	-2.5904	-2.53521
chr12_92525075_92542609	0.544559	0.790182	0.573945	0.12231	0.369756	0.68902	0.944502	0.0598833	0.908101	0.699142	1.16145	0.384317	0.449937	0.403895	0.902848	0.580019	0.465393
chr12_93768894_93796881	0.367279	0.12734	-0.171834	0.404518	0.0221291	0.00830876	0.35421	-0.280369	0.255672	-0.0488877	0.538786	-0.398883	-0.379812	0.207217	0.659235	0.373295	0.229505
chr12_94159901_94219766	-1.62509	-1.07049	-0.556713	-1.20826	-0.813294	-0.365105	-0.567032	-0.213746	-0.932183	-1.14707	0.698054	-1.07216	-0.0269701	1.26457	-1.18576	-1.49912	-0.458037
chr12_94945463_94969294	-0.711616	-0.99759	-0.542422	-0.93212	-0.58465	-0.436278	-0.487469	-1.79329	-0.738878	-0.958549	0.697076	-1.60841	-0.818618	-1.63448	-1.08375	-0.701651	-0.442013
chr12_95591389_95617448	0.405723	0.335264	-0.26388	-0.0582122	-0.129915	0.815503	1.2226	-0.633179	0.594562	0.373386	1.04793	0.423555	0.417306	0.221584	0.335041	0.237482	-0.0914717
chr12_95928228_95952828	-1.58189	-1.39845	-1.19738	1.38637	-1.2692	-1.76335	-1.48026	-1.46118	-1.43621	-1.50429	-0.329052	-1.53045	-1.96896	-1.70617	-1.42615	-1.40331	-0.956938
chr12_96013942_96054006	-1.0575	-1.28043	-0.527694	1.54818	-0.108516	0.471616	0.282352	0.765665	-0.538773	0.589618	-0.859782	1.11509	-0.226538	-0.416216	-0.649749	-0.732074	-0.304845
chr12_96092146_96150919	-1.22997	-1.13877	-1.00321	0.635246	-1.3599	0.404557	-0.929248	-0.530694	-1.34683	0.0361212	-1.22107	0.505402	-1.36086	-1.3763	-0.817886	-0.728489	-1.30969
chr12_96177160_96206276	-0.388292	-1.07461	0.211915	0.982599	-0.52455	1.10395	-0.2321	0.527468	-0.461584	0.407801	0.601484	1.19624	-0.00906064	0.485739	-0.625554	-0.462635	-0.677199
chr12_96586717_96649241	-0.971081	-0.727389	0.113102	-0.184894	-0.237468	-0.196791	0.503487	-0.235145	0.0917306	-0.718144	0.52768	-0.735524	-0.0136869	0.214437	-0.796512	-0.319592	0.20062
chr12_96788153_96799244	0.841158	1.1198	0.613639	0.909841	0.781462	0.866295	1.14852	0.289432	1.14523	0.669881	1.02142	0.561352	0.4608	0.851971	0.993333	0.958531	0.525727
chr12_96807411_96844158	-0.5478	-0.972188	0.059559	0.181454	-0.895633	-0.516355	0.697614	-0.0683023	-0.529791	-0.841969	0.705044	-0.497082	-0.275043	0.0131969	-0.612445	-0.38975	-0.651591
chr12_97946019_97967497	-0.302553	0.605885	-1.93567	-1.62409	-2.22079	-0.823322	-1.80265	-2.53199	-1.92415	1.28639	-2.27718	-1.38472	-1.31739	-1.74039	0.898248	0.499919	-2.47593
chr12_98883326_98944322	0.253572	0.164749	0.168936	0.552261	0.0779811	0.0687837	-0.330963	-0.649048	-0.125736	0.112474	0.487863	-0.277461	-0.389232	0.0873088	0.65573	0.35991	0.111117
chr12_102955208_102964135	-0.243488	0.266326	-0.969611	-1.12845	-1.64185	1.45837	-1.94137	-0.210921	-1.7118	0.69136	-0.0843303	1.47727	-1.78153	-0.627862	0.771914	-1.02495	-1.33551
chr12_104232280_104255245	0.227977	-0.297176	-0.150958	-0.223774	0.171473	-0.0281196	-0.299309	-0.0197671	-0.0115929	-0.0208594	0.604858	-0.322311	-0.00509513	-0.0531777	-0.279259	-0.0267411	-0.133609
chr12_104321461_104366941	0.281995	0.279888	-0.0241676	0.523777	0.157388	-0.106798	0.140994	0.0367442	0.0754655	0.166074	0.519015	-0.33143	0.117753	0.171119	0.648603	0.324114	0.014612
chr12_104668354_104695507	0.0128733	0.524974	0.470519	0.797357	0.152607	0.81986	0.512406	0.273018	0.173274	0.573494	0.797651	0.368491	0.237456	0.857663	0.849271	0.433153	0.162402
chr12_104847889_104882489	-0.578046	-1.1353	-0.305744	-0.47819	-0.446234	-1.13395	0.254151	-1.74386	-0.654103	-1.51819	0.778709	-0.439931	-0.381914	-0.820102	-0.348032	0.134362	-0.0286104
chr12_104968328_105000926	-1.2591	-1.14146	0.0779898	-0.985678	-0.220584	-0.263764	0.299887	-1.14638	-0.771758	-1.23923	0.607306	-0.41275	0.215978	-0.366868	-1.02163	-0.673241	0.0696314
chr12_105850159_105889659	-1.58648	-1.15512	-1.31329	1.21894	-1.4789	-1.71294	-1.87533	-0.759771	-1.4526	-1.3993	-0.782552	-0.985577	-1.69699	-1.62235	-1.63197	-1.44023	-1.45753
chr12_106471657_106478975	-1.48974	-1.16977	-1.26083	0.965859	-0.969023	-1.42313	-1.40437	1.27318	-1.75119	-1.36205	0.671023	-1.11078	-0.99845	-0.732303	-1.34837	-1.45076	-0.873844
chr12_106496670_106539544	-0.10617	-0.152402	-0.473101	1.25334	0.0456115	-0.377944	0.24876	-0.257474	0.126515	-0.524439	0.401199	-0.637891	-0.574403	-0.155123	-0.645053	-0.130345	-0.49071
chr12_107348543_107351438	1.29494	1.47461	1.18314	1.67693	1.62476	0.69457	0.871076	2.00683	1.28773	0.369106	1.45626	0.926636	0.925736	1.55447	0.893447	1.26803	1.51396
chr12_108690037_108710439	-0.842272	-1.05069	-1.50684	1.61556	-0.793781	-1.03034	-1.67909	0.370704	-1.71097	-0.52716	0.525226	-1.97496	-1.38011	0.655431	-1.31433	-1.25894	-0.105502
chr12_109005138_109130211	-0.275373	-0.136538	-0.255543	-0.0852144	-0.0424772	-0.476491	-0.0823877	0.0880969	-0.25459	-0.326442	0.490978	-0.71025	-0.431623	-0.11397	-0.558451	-0.514924	0.0870817
chr12_109193909_109254075	-0.390882	-0.296799	0.463085	0.88114	0.159911	0.273461	0.877755	0.860551	-0.253428	-0.683216	0.803507	-0.19907	-0.0364927	1.07403	-0.259472	-0.15287	0.888807
chr12_109894885_109917325	0.418347	0.679388	0.15257	0.51147	0.841429	0.381458	0.184217	0.774747	0.274287	0.524488	0.723204	0.160999	-0.190511	0.338403	0.437729	0.199411	0.522165
chr12_110300933_110340767	0.128838	0.287947	-0.618551	-0.326985	0.195791	-0.361141	0.375387	-0.487512	0.0847542	-0.0794596	0.360626	0.327879	-0.322867	-0.180816	0.348673	0.553824	0.175943
chr12_110474911_110487286	0.418433	0.972156	-0.645722	-0.108166	-0.114017	0.256979	-0.356221	0.329695	-0.15581	1.30292	0.719771	-0.143511	-0.353943	0.392805	1.09852	0.0653773	0.221927
chr12_110703626_110765648	0.155461	0.128886	-0.323741	0.149445	0.0011583	0.364594	0.538783	-0.242081	0.221892	-0.355601	0.414559	-0.171771	-0.265461	-0.0724169	0.268601	-0.141153	0.196069
chr12_110974310_111024462	-0.254103	-0.650206	-0.731598	0.0774737	-0.255913	-0.016411	0.483867	-0.880689	0.629468	-0.315286	0.498844	-0.216176	0.0389537	0.0582472	-0.0510613	-0.498854	-0.0879732
chr12_111830057_111896962	-0.600119	-0.855549	-0.527954	-0.316549	0.0487071	-1.59454	0.0398614	-0.570137	-0.565963	-1.17063	0.750013	-1.09935	-0.462176	-0.0854019	-0.520079	-0.485423	1.24593
chr12_111961178_112040193	0.075266	-0.182426	-0.648853	-0.0187037	-0.482577	-0.545336	-0.176184	-0.672857	-0.123036	-0.240159	0.110098	-0.750506	-0.600486	-0.91341	0.0547868	-0.551557	0.0829029
chr12_112190630_112216655	0.978305	0.257912	-1.16737	-0.105945	0.233314	0.247002	-0.0299524	-1.9173	0.00575719	-0.464269	-0.556591	0.404381	-0.414378	-1.66	0.806741	0.378887	-0.105306
chr12_112279026_112282458	1.43315	1.78663	1.21422	1.55598	1.60643	1.01428	1.23965	1.26392	1.36582	1.21861	1.32125	0.987867	1.1659	1.43076	1.58839	1.09646	1.01728
chr12_112513269_112576782	0.196757	-0.0408041	-0.0611622	0.331007	-0.0598397	0.578088	0.323158	-0.318342	0.309353	0.717746	0.288269	-0.266429	-0.168251	-0.138925	0.274799	0.162844	0.0524538
chr12_112845734_112858132	0.958191	0.942192	0.611299	0.821707	1.00948	0.579924	0.736197	0.601337	0.886598	0.859626	0.779493	0.120692	0.681406	0.901982	1.15741	0.555492	0.526634
chr12_113611313_113687482	0.532305	0.644051	0.184647	0.223337	0.640023	-0.0199356	0.165884	-0.156639	0.203951	0.622669	0.516294	0.0541268	-0.102937	0.0129265	0.295887	0.0989018	0.307383
chr12_115104687_115157795	1.0092	0.053325	-0.144145	-0.926248	-0.166914	-0.641312	-0.0920792	-0.261109	-0.552921	-0.509364	-2.20604	-2.0031	-1.78756	-0.138604	0.0991988	0.0648845	0.00420855
chr12_116304911_116313846	0.691773	1.49059	-1.71911	-1.44613	0.305153	0.366492	-2.01336	-1.96322	-1.84322	1.69951	-2.31936	0.945663	-1.51639	-2.04702	0.860415	0.762575	-1.43195
chr12_116546900_116649995	-1.27978	-0.983217	-1.65408	-0.69134	-1.38317	-1.88719	-0.959341	-0.751705	-1.07881	-0.28681	-0.398508	-1.0138	-1.85163	-1.22774	0.631102	-1.01206	-0.892191
chr12_116670398_116742070	0.0803134	-0.372202	-0.498129	-0.288207	-0.334527	-1.0555	-0.605539	-0.659648	-0.647264	0.345684	-0.583291	-0.326261	-1.21361	-0.830383	1.4666	-0.00508097	-0.672848
chr12_116805818_116832557	0.514912	0.374312	0.576461	-0.449811	-0.404059	-0.924019	-1.47544	0.0748585	-1.12273	0.987374	-0.287747	-0.166525	-0.0524012	-0.0655593	0.99417	0.636553	-0.00100588
chr12_116860331_116873705	-0.470249	-0.533824	0.775711	0.792884	0.0425889	0.206812	-1.10532	-0.291129	-1.03236	1.57665	0.26219	0.678638	0.230788	-0.410379	1.20174	0.302707	0.339315
chr12_116926286_116945028	0.550785	-0.00145662	-0.673114	0.20473	-0.478181	-0.1759	0.158459	-1.06711	-0.685298	1.43937	-0.975791	0.551674	-1.01357	-1.0922	1.41742	-0.0308962	-0.400002
chr12_116958810_116973770	-0.329078	-0.684509	1.08385	0.290838	0.0591471	-1.03974	0.0408992	0.164841	-0.490161	0.563292	-0.0203358	0.59882	0.116145	0.195326	0.564483	0.117297	0.320958
chr12_118485159_118503033	0.748181	0.518735	0.727987	0.574525	0.796776	0.398604	0.464712	0.155315	0.206024	0.78198	0.81426	0.595572	0.197902	0.606562	0.867326	0.602985	0.533568
chr12_118791854_118817123	0.524733	0.366068	-0.475321	-0.0469317	0.40347	0.217438	0.631156	-0.15522	0.208795	-0.0161028	0.797361	0.375063	-0.0213486	-0.180048	0.443338	0.270546	0.267895
chr12_119602760_119622794	0.819367	1.45769	-1.87207	-1.40565	-0.75003	-0.533218	-2.02274	-0.204377	-1.0204	0.164896	-2.08695	-1.66313	-1.57756	0.357397	0.529638	-0.861265	-0.433082
chr12_120514780_120526543	0.703845	0.470068	-0.942842	-0.338581	-0.211433	-0.344022	-0.238563	-1.0483	-0.155237	1.54047	-0.543804	-0.120811	-0.401702	-0.813	0.541193	0.677567	-0.204886
chr12_120619786_120641720	0.758967	0.953548	0.419319	0.844737	0.650535	0.52535	0.581912	0.318889	0.551106	0.911009	0.77189	0.00471652	0.573959	0.646023	1.26457	0.623733	0.948393
chr12_120660867_120704838	0.574798	0.586181	0.795136	0.139247	0.339998	0.776147	0.997161	0.131314	0.82106	1.19386	0.922732	0.442115	0.86957	1.18261	0.962388	0.755583	1.43777
chr12_120724000_120741086	0.612443	1.09528	0.140555	0.646108	0.571873	0.433425	0.39267	0.361749	0.0620815	1.13942	0.421626	0.0283176	0.0944016	0.35416	1.05359	0.881774	0.65913
chr12_120874669_120918246	0.704983	0.948594	-0.186305	0.342845	0.292014	-0.119267	0.158025	-0.389101	0.231166	0.820236	0.388388	-0.118843	-0.0124609	-0.152244	0.86754	0.380669	0.412932
chr12_120962476_120991348	0.513318	0.681369	-0.188554	0.228848	0.0423246	0.351383	0.169975	-0.126057	0.0908543	0.184538	0.552914	0.282336	-0.228466	-0.143614	0.762942	0.163803	0.226735
chr12_121340125_121368187	0.370573	-0.333833	-0.756131	-0.195018	0.241789	-0.0661625	0.677836	-0.98329	0.243608	0.187511	-0.734122	0.45382	-0.290918	-0.975445	0.0952127	-0.0519134	0.0716524
chr12_122062372_122074215	1.1374	0.667615	0.325746	0.732912	0.860815	0.121205	-0.249985	-0.525857	0.0138	0.136374	0.838203	0.0218312	0.276195	0.363124	0.846327	0.585394	1.17022
chr12_122203036_122252338	1.01948	1.21462	0.561331	1.21623	0.875717	0.784131	0.918479	0.184772	0.957622	1.11515	0.78374	0.511731	0.905403	0.778681	1.1874	0.964865	1.16167
chr12_122458724_122475878	0.708526	1.05832	-0.275564	0.327206	0.511531	-0.666806	0.813031	-1.32717	0.763154	0.10917	-0.249201	0.708975	-0.129333	-0.934885	0.910656	0.521146	0.370859
chr12_122879323_122924056	0.486147	0.40533	0.19378	0.283756	0.292565	0.215426	0.271622	0.0510764	0.196353	0.954791	0.403464	0.0746526	-0.163372	0.485463	0.641994	0.145502	0.206798
chr12_122979585_123017148	0.246162	0.441391	0.191015	0.664508	0.268744	0.162107	0.210194	-0.138961	-0.206825	0.562531	0.719827	-0.128687	-0.0566826	0.264424	0.800541	0.290501	0.178313
chr12_123179518_123216083	0.0586659	-0.0123328	-1.19157	-1.09745	-0.450992	0.793555	0.460465	-1.54074	-0.538678	0.126397	-0.326897	0.461864	-0.65707	-0.887882	0.152941	0.499637	-0.527668
chr12_123368256_123385718	1.06707	0.909042	0.224391	-0.0240114	1.09077	1.23752	1.29721	0.0475711	0.598003	1.05439	1.12606	0.987509	0.672139	0.431724	1.10659	0.633271	0.986304
chr12_123428880_123435954	1.20285	-0.263349	0.706315	-0.366892	1.00272	0.982427	0.863128	0.0927689	0.555423	-0.149859	0.904184	0.714218	1.0173	0.0802655	-0.430849	-0.673261	1.52502
chr12_123445340_123470728	0.856462	0.8311	0.35588	0.626331	0.54963	0.0989702	0.302585	-0.0668823	0.623264	0.225933	0.421733	0.146955	0.252922	0.400596	0.720818	0.824919	1.05563
chr12_123539945_123561593	1.12659	0.90293	-1.38885	-0.758903	-0.0908518	0.133123	-1.42171	-1.20695	-1.11214	0.921553	-0.84022	0.0574503	-0.599973	-0.628304	-0.327136	0.193661	0.193271
chr12_123750013_123757418	1.20413	0.470632	0.469848	1.02885	1.69751	0.4795	0.859456	0.802421	0.661491	-0.149412	0.305052	0.353814	0.233327	0.614252	0.974824	0.971865	1.69335
chr12_123847924_123852363	1.38109	1.69708	1.23495	1.48887	1.33353	1.06822	1.32209	1.12126	1.46368	1.35734	1.21723	0.917326	1.04035	1.33454	1.57477	1.17027	1.37337
chr12_124064818_124090446	0.714959	0.731022	0.197258	0.347562	0.321442	-0.0900938	0.228098	0.0175139	0.0624602	0.491033	0.621288	-0.140672	0.00755504	0.219601	0.854742	0.371054	0.602637
chr12_124455982_124459244	1.56725	1.85899	1.04433	1.49104	1.19942	1.12436	1.57142	-0.333653	1.49477	1.06047	1.18185	1.34637	1.10118	1.40401	1.66798	1.48024	1.19494
chr12_124715153_124724179	0.411476	0.1364	0.53986	-1.33217	-0.979328	-0.0509528	0.547537	0.0465143	-1.09295	-0.705422	1.20316	-1.26361	0.993107	-1.79683	-1.1996	0.659781	-0.382963
chr12_124852866_124881757	0.948241	0.651704	0.603883	0.0430252	-0.0253332	0.0238112	-0.590614	0.285948	0.246822	0.409748	0.852115	0.206481	0.880109	0.779031	0.265976	0.624161	0.862078
chr12_124984192_125010187	0.905205	0.806428	0.00575681	0.665785	0.903678	0.147456	0.789054	0.153819	1.01274	0.641709	-0.236443	0.960149	0.673754	0.738462	0.673804	0.559511	1.36759
chr12_125023302_125058811	0.55886	0.353886	-0.308471	1.06946	0.400595	-0.472847	-0.0709045	-0.833267	0.302991	-0.103533	-0.294455	-0.245144	-0.406566	-0.275455	0.250237	0.22826	0.716636
chr12_125109238_125121491	0.359568	-0.451562	-0.380512	1.77459	0.534262	0.387726	-0.172346	-0.568716	0.524248	0.203493	-0.023625	-0.286308	0.434485	-0.212406	-0.819564	-0.171313	0.320525
chr12_125158658_125173191	0.979851	0.0763884	0.112505	1.44802	0.511929	0.78459	-0.753173	-0.691332	0.188735	0.677699	0.486172	0.409115	-0.0476388	-0.247573	-0.480466	-0.0223033	1.35894
chr12_125211511_125240390	0.192076	-0.149214	-0.495202	1.24174	0.240064	-0.332855	-0.588754	-1.09354	-0.360316	-0.174102	-0.563605	0.43472	0.00348764	-0.328372	-0.468162	0.113768	0.61518
chr12_125388317_125427071	0.604906	1.11843	0.339547	0.965117	0.743564	0.742091	1.24062	0.570818	0.878211	1.03875	0.74872	0.40695	0.779485	0.98265	1.29746	0.678972	0.687097
chr12_131702066_131731682	0.609311	-0.989233	-1.70798	-0.841887	-0.639375	-2.01654	-2.20003	-2.82844	-0.914745	1.24263	-2.34764	-1.7488	0.129229	-1.66233	-1.03036	0.928293	-0.441661
chr12_131911147_131925060	0.61911	-0.3526	-1.70041	-1.50844	-0.941892	-1.54982	-2.05729	-2.67841	-0.985908	1.28433	-2.42898	-1.68845	-0.569935	-1.68604	-1.51575	0.922471	-0.465332
chr12_132257624_132271251	-1.33355	-0.756866	-0.214634	-0.55552	-0.868682	-0.456007	-1.09768	-0.136615	-0.883524	-0.276403	0.939042	-1.28062	-0.796278	-0.277268	-0.440344	-0.516757	0.744427
chr12_132311681_132323894	1.32374	0.268146	-0.0796384	-1.0831	0.122559	-1.87608	-0.79276	-2.60109	0.403369	-0.183772	0.170513	-0.247752	0.258388	0.160651	1.06614	0.768818	0.578373
chr12_132338009_132385155	0.626092	0.689156	-0.871043	-0.63564	0.262947	-0.355134	-0.484648	-0.736323	0.319105	0.975773	-0.300328	-0.0491708	-0.432727	-0.14387	0.478613	0.668647	0.166562
chr12_133002544_133044351	0.579433	0.702709	-1.5059	-1.13176	0.00546335	-1.26898	-0.996995	-2.4119	-1.04436	-0.798033	-1.14921	-1.322	-1.6017	-1.56325	-0.831086	-0.224715	-0.188694
chr12_133064832_133086092	0.993156	1.20141	-0.718098	-0.254589	0.119708	-1.10676	-1.20986	-1.59983	-0.286763	-0.449947	-0.929312	-0.143271	-0.964769	-0.903694	0.264264	0.431656	0.421908
chr12_133194322_133202140	1.14151	1.65598	-1.63728	-0.832084	0.205933	0.194437	-1.34428	-2.00256	-0.773683	1.25322	-1.98976	-0.39892	-1.32824	-2.11027	1.11742	0.922581	-0.10021
chr12_133262053_133266325	1.54681	1.35741	1.14724	1.47681	1.43836	0.881668	0.638924	-0.407488	1.09947	0.357182	0.609078	0.937794	0.897316	1.23524	1.49847	1.17608	1.04668
chr12_133403399_133406537	1.52529	1.8402	1.20825	1.16648	1.67334	1.0039	1.2683	1.9944	1.24526	1.42568	0.981477	0.881964	1.0698	1.10033	1.58541	1.14234	1.30841
chr13_20367032_20374148	0.21179	1.01086	-1.27318	-0.293463	0.227345	0.33555	0.395429	-1.54649	-0.851468	1.71616	-0.723093	0.0998884	0.198006	-0.677094	0.900357	0.446923	-0.0929448
chr13_20434993_20439796	1.52555	1.79904	1.5108	1.87017	1.38572	1.2	1.49596	0.556557	1.79154	1.79895	1.16407	1.41132	1.14479	0.796427	1.31385	1.59534	1.82643
chr13_20531000_20534699	1.61873	2.0852	1.62612	1.70798	1.30405	1.17123	1.46075	0.124882	1.73102	1.81018	0.927763	1.5209	1.36352	1.23727	1.66703	1.84559	1.92416
chr13_20691751_20703782	0.691013	0.202933	-0.295261	0.782511	-0.115897	-1.37502	-0.80861	-0.819279	-1.15231	0.744014	0.0727137	0.36721	-0.467235	-1.40154	0.722521	1.14783	0.190458
chr13_23400284_23427384	-1.50224	-1.15985	-1.78112	0.970968	-1.63467	-2.33709	-1.73715	-2.14803	-1.45378	-1.6763	-1.95271	-2.19262	-2.3381	-1.68202	-1.61064	-1.3655	-1.24874
chr13_23452558_23468137	-1.77728	-1.27491	-1.71866	1.62056	-1.53142	-2.04498	-1.71184	-2.28651	-1.64996	-1.07158	-2.05603	-1.58592	-1.99752	-0.427771	-1.27979	-1.32514	-1.2037
chr13_23498959_23524077	-0.166892	-0.890343	-1.56811	-0.721804	-1.40405	-1.98099	-1.8144	-2.67408	-1.44659	-0.296274	-2.34268	-1.9133	-1.98711	-1.5563	-1.27825	0.723436	-0.521336
chr13_23533972_23604336	-0.436141	-0.640559	-1.65452	-0.769166	-1.56634	-2.29253	-2.13083	-2.29365	-1.38871	0.485766	-2.2745	-1.93301	-2.12384	-1.7872	-1.47018	0.946039	-0.884702
chr13_23946304_23958532	-0.203745	-0.974055	1.03537	-0.186537	-0.216298	-1.27754	-0.11945	-0.0786795	0.00789661	-1.14899	0.326082	-1.80575	-0.568382	0.027189	-1.08393	-0.611035	-0.00925621
chr13_24315965_24329931	-0.0245828	-0.509452	0.0798357	-0.597727	-1.3273	0.0409805	-1.36111	-0.999394	-1.35635	1.51377	0.304352	-1.42644	-0.814293	-1.62176	-0.935263	0.185446	-1.06571
chr13_26028187_26054833	-1.40306	-1.06953	-1.68042	-1.64851	-1.62357	-2.04123	-1.45974	-2.32666	-1.33632	-1.56252	-2.04652	-1.71173	0.499219	-1.94102	-1.71025	-1.45817	-1.16753
chr13_28190746_28197036	1.36447	1.54488	0.875923	0.803064	0.909062	0.954199	1.43565	-0.603321	1.57084	1.50507	0.548063	0.894284	1.02294	0.899039	1.24026	1.13258	0.533212
chr13_28711375_28714469	1.50509	1.80475	1.68262	1.76467	1.41422	1.36629	1.73966	0.658478	1.98414	1.61427	1.20362	1.60635	1.37085	1.50545	1.40967	1.60293	1.52748
chr13_30081872_30100564	-1.07777	-1.04049	1.08516	-0.214757	-0.950401	-1.77769	-1.42684	0.220686	-1.04517	-1.2704	-0.848391	-1.50518	-1.59593	-1.66391	-0.852643	-1.03135	0.308036
chr13_30412545_30430685	0.506659	0.930284	0.427483	0.174514	-0.0790788	-0.0943286	0.252044	0.102804	0.541078	1.03699	0.259275	0.0827629	-0.57034	0.144437	0.759299	0.634144	-0.164489
chr13_30475827_30501281	0.515057	0.59917	-0.0664144	-0.339992	-0.772831	-0.140462	-0.798574	-0.44549	-0.110953	1.03796	-0.527163	0.210531	-0.278808	-0.152583	-0.102645	0.817527	-0.619737
chr13_31402050_31422218	0.312328	-1.14106	-0.324561	-1.10732	0.0407816	0.665074	-0.257076	-0.743354	-0.858041	-1.1591	0.0527427	0.657748	0.569927	-1.24124	-1.31861	-1.03178	0.43579
chr13_31438156_31447990	-0.602981	-1.06402	0.115078	-0.653349	-1.0039	-0.0357552	0.190898	1.08802	-0.109727	-1.51667	0.468837	0.122275	-0.594317	0.45044	-0.541112	-1.06763	0.336357
chr13_33689449_33701761	-0.389185	-0.517109	0.839281	-0.911998	-0.857537	0.588408	-0.956195	-0.367344	-0.000362668	1.4004	-0.0341504	0.880419	0.182173	0.0026987	0.727115	-0.632878	-0.335078
chr13_33821733_33867715	-0.613882	-0.490631	0.50561	-0.541184	-0.410361	-0.19654	-0.296896	0.0906521	-0.204043	-0.0398972	0.471279	0.575303	-0.332742	0.546405	0.206191	-0.313659	-0.453477
chr13_34110448_34120078	0.0716986	1.00671	0.729621	1.12874	0.239494	0.508593	0.604774	0.274732	0.380231	1.55764	0.645928	0.788146	0.16919	0.758871	1.0893	0.735817	-0.297178
chr13_34207610_34225423	0.0882925	-0.0385804	-0.881878	0.0297956	-1.252	0.13957	-0.256048	-0.78242	0.0237748	0.884859	-1.92436	-0.320045	-1.46945	0.0709405	0.425556	0.898311	-0.317468
chr13_36552869_36582367	-0.795141	-0.721468	0.139172	-1.389	-1.42694	-0.570311	-0.471903	-0.709671	-0.655525	0.902824	-1.47201	-0.376588	-1.03215	-1.7019	-1.29605	0.382078	-1.13726
chr13_40667251_40694622	-1.89203	-1.19633	-1.59198	0.621292	-1.51717	-1.57759	-0.033863	-1.11345	0.437234	-0.498068	-2.34236	-1.57953	0.535232	0.241987	-1.62884	-1.51842	-1.21984
chr13_40794351_40822222	-1.68263	-1.3371	-1.35683	-0.557357	-1.53189	-1.66645	0.261536	-1.73726	0.510008	-1.46526	-2.14125	-1.31479	-0.289057	0.816822	-1.56225	-1.59583	-1.40439
chr13_41233805_41242313	0.502211	0.107291	-0.503232	1.34481	0.229938	0.67497	1.13042	-0.723852	1.45137	-0.317753	0.32082	0.596326	0.851808	1.20241	0.437536	0.728276	0.347202
chr13_41558745_41595910	-0.389038	-0.422441	-1.67939	-0.500761	-1.37974	-0.233047	0.107173	-1.00732	-0.844648	0.838472	-0.622985	-0.207829	-1.39621	-0.768541	-0.373317	0.169544	-1.34616
chr13_41625932_41639660	0.872684	1.17261	0.850542	1.04164	0.637629	0.891797	1.0233	0.206895	1.18067	1.2945	0.831971	0.893582	0.632879	1.01955	0.959893	1.0751	0.756885
chr13_42613185_42624325	1.02046	1.10601	1.1577	0.693114	0.854876	1.01247	1.12706	-0.61104	1.31465	0.80277	0.524866	0.825364	0.461438	0.622601	0.685402	1.22847	0.501043
chr13_43380940_43397221	-1.64965	-1.48106	0.963382	-1.04308	-1.78451	-2.00375	-1.71658	-0.71122	-1.65156	-1.45014	-1.12819	-1.47947	-0.524149	-0.922731	-1.68006	-1.78153	-1.48624
chr13_44873427_44906969	-0.984852	-1.10896	0.414261	-1.26042	-1.13137	-0.0154317	0.507844	-0.604002	0.0820979	-1.09654	0.417546	-0.140508	0.823965	0.913323	-1.3362	-0.470006	-0.0685581
chr13_44970421_44984316	0.810027	0.618221	-1.07308	-1.26112	-0.0477951	-0.257787	-1.56511	-2.13499	-1.22113	0.244886	-1.36418	0.643586	-0.120926	-1.4667	-0.409718	1.08316	-0.630259
chr13_45147188_45153006	1.33177	1.27723	1.26464	1.05614	0.40483	1.01574	1.29556	0.407701	1.39424	0.650674	1.04171	0.51991	1.0387	1.48545	1.08419	1.5006	1.29047
chr13_45277280_45296478	-1.22963	-1.35148	0.73778	0.283766	-1.4033	0.561776	0.416598	-0.0256499	-0.590078	-1.14546	0.764292	-0.444782	0.560205	0.738422	-1.25217	-1.24058	0.182326
chr13_45751396_45796015	-1.71355	-1.29064	0.281071	-0.559573	-1.33762	-1.2737	0.0346406	-0.554301	-0.217419	-1.11463	0.441782	-0.971578	-0.562012	-0.00429106	-1.17686	-1.65345	-0.92689
chr13_45899535_45944298	0.101724	0.175164	-0.0401585	0.210527	0.0810523	-0.0449749	0.624315	-0.479489	0.322817	0.277339	0.188284	-0.211823	0.00933911	-0.072451	0.029651	0.153462	0.161333
chr13_47118256_47129525	0.460185	0.556864	0.469995	0.316153	0.243794	-0.08842	0.533612	-0.757631	0.869474	-0.0798024	0.343237	0.0434964	0.470949	0.206064	0.327838	1.25272	0.622745
chr13_48574381_48586153	-0.0998488	0.174013	-0.259831	1.5389	0.0761834	-0.367965	0.29411	-0.417498	0.56074	0.497748	-0.188484	0.475731	0.518292	-0.0534554	-0.200036	-0.233918	-0.231755
chr13_48796114_48811768	0.300842	0.617224	0.0477049	1.35557	0.575213	-0.333665	0.417978	-0.347754	0.615148	-0.101648	0.14095	0.206585	-0.322168	-0.0969905	0.26794	-0.0340324	-0.315811
chr13_49145532_49175925	-1.25417	-1.14238	-0.90615	1.08984	-1.068	-1.1738	-0.563693	-1.13052	-1.17226	-1.52617	-1.44221	0.571795	-1.25076	-1.61086	-1.15236	-1.30377	-0.56822
chr13_49971627_49976941	-0.227098	0.981189	-1.66884	-1.00428	-1.50743	-1.14794	-1.65332	-1.24637	-1.79914	1.92844	-1.68716	0.841734	-3.1672	-2.0934	1.00854	-0.125761	-3.12859
chr13_50618946_50660845	-0.0379834	0.0456589	0.114051	0.479012	-0.720688	-0.628043	-0.0230586	-0.532215	-0.0274972	0.206296	0.401192	-0.275981	-0.602815	-0.0738398	0.243214	-0.112679	-0.220953
chr13_50697347_50705572	1.3943	1.57307	1.2281	0.860354	1.21767	0.757582	1.03093	0.338181	1.49836	1.15388	0.721493	0.945972	0.930485	1.1611	1.04842	1.04139	0.951146
chr13_50929750_50941749	-0.046809	0.881526	-1.3511	-0.639187	-0.825568	0.137538	-2.03466	-1.20575	-1.04584	1.40445	0.129823	0.180765	-0.066139	-0.716599	0.487664	0.625768	-1.71159
chr13_52025046_52028847	1.56341	1.7919	1.69489	1.91948	1.4272	1.60978	1.79645	1.19187	1.86197	1.47992	1.2603	1.53359	1.45486	2.01487	1.62069	1.41071	1.69259
chr13_52191415_52220574	-1.05972	-0.940562	0.141646	-0.592365	-0.407855	-0.974767	0.652825	0.083266	-0.0438042	-0.797103	-0.137598	0.452627	-0.209081	0.374977	-0.616934	-1.10505	-0.170774
chr13_73629513_73666385	-0.145331	-0.41122	-0.137025	1.16364	-0.544328	0.346973	0.722484	-1.07666	0.305462	0.262831	-0.0532561	0.279778	0.00502559	0.00474434	-0.774595	-0.243231	-0.373664
chr13_73982716_74009119	-1.35824	-1.18732	-0.509	-0.0100297	-1.11697	0.123239	1.10541	-1.49989	0.0605524	-0.0683935	-0.613908	0.122986	0.0276854	0.0197245	-1.65313	-1.24501	-0.734276
chr13_76244023_76292798	-1.15479	-1.12513	-0.628964	-0.591331	-1.49907	-0.148909	-0.391194	-0.517742	-1.08525	0.152252	0.301539	-0.306996	-0.249056	-1.26106	-0.291256	-1.16478	-1.42689
chr13_76332948_76375390	-1.53744	-1.233	-0.802334	-0.578091	-1.79041	-0.301054	-0.914009	-0.691953	-1.24072	-0.387137	0.484875	-0.811591	-0.552876	-0.550748	-0.660328	-1.50037	-1.53017
chr13_80192898_80206673	-2.43477	-1.43984	-1.00912	0.0361933	-1.30095	0.318161	0.413603	-1.93226	-0.9745	-1.45249	-1.46741	1.50859	0.378907	-1.76897	-1.38493	-1.69914	-1.27505
chr13_80505103_80514349	-2.13543	-1.2051	0.835328	0.793971	-0.463311	-0.199974	0.672517	0.026184	-0.572972	-1.45953	1.15831	0.363319	0.549774	1.24898	-1.30017	-1.78171	-0.135961
chr13_80703673_80719917	-1.69973	-1.27601	-1.16359	1.35041	-1.93253	-1.29622	-1.36865	-1.53112	-1.38862	-1.77112	0.453674	-0.0406353	-1.84123	0.394372	-0.32183	-1.48783	-0.594928
chr13_80903944_80939731	-0.0873905	-1.18409	0.552392	1.59648	-1.12042	-0.0397034	0.426449	-0.891034	0.10218	-1.48201	0.533548	-0.121612	0.121667	0.483624	-0.24743	-0.176055	0.751067
chr13_86070209_86087048	-0.520543	-1.4156	0.311564	-1.53472	-1.75127	-0.107012	-0.315634	-0.669682	-1.35443	-0.844758	-2.45845	1.04172	-0.195085	-0.524298	-1.10759	-0.320399	-0.661492
chr13_93878287_93903744	0.164624	-0.743757	0.860048	-1.44336	-0.398331	-2.34106	0.518135	-0.515533	-0.0897981	-1.39137	0.0907411	-1.78331	-0.137658	-0.630108	0.715653	-0.633221	0.599597
chr13_95733093_95790589	-1.35465	-1.42372	-1.57501	-0.842161	-1.41525	-0.16347	-1.50083	-1.42219	-1.40119	0.219152	0.424147	-1.3278	-1.83051	-0.347514	-1.56795	-1.39576	-0.878016
chr13_96148042_96189325	-1.66258	-1.32835	-1.25779	-1.10775	-1.3134	-1.56554	-0.959094	-1.32646	-0.513654	-1.62683	-0.805884	0.802477	-1.11971	-1.67271	-1.37716	-1.07622	-0.905778
chr13_97898093_97949549	-0.436796	-0.262099	0.41346	-0.157503	-0.809744	0.275986	0.523636	-0.249618	-0.017096	0.197188	0.0649446	0.276428	-0.15826	0.54444	-0.430967	-0.262907	-0.258923
chr13_98626714_98630606	1.26999	1.26733	1.78582	1.38149	1.2906	0.796642	1.20829	0.581865	1.14063	0.318742	1.05338	1.2055	1.26172	1.40987	1.17883	0.989857	1.07971
chr13_99848382_99854957	1.20372	1.36817	1.05004	1.03518	1.17747	0.980786	0.870715	0.383062	1.1056	1.31167	0.595577	1.3948	1.2005	0.996728	1.3773	0.828337	1.05761
chr13_100619461_100637936	0.517749	-0.00118426	1.30555	0.861267	0.544698	-0.145467	-0.720524	-0.350012	0.621272	-0.913706	0.138171	-0.386988	-1.17323	0.355557	0.475744	0.244094	0.183007
chr13_102100017_102110091	-1.87917	-1.35271	0.897591	-1.61679	-1.67042	0.682189	0.145844	0.278205	-0.580288	-1.55791	0.973556	0.31151	1.06599	1.72648	-1.15951	-1.53314	-0.966091
chr13_104663615_104678824	-1.93298	-1.50757	-1.406	-1.15992	-1.86513	-0.256935	-1.95655	-2.39311	-2.00579	-1.4444	-1.7074	1.27293	-2.17691	-1.72564	-1.41295	-1.8141	-1.0078
chr13_104754649_104762168	-1.58823	-1.40271	-1.32454	-1.15399	-1.16521	-0.137191	-2.55981	-2.23608	-1.6854	-1.35406	-0.0342059	1.50417	-1.96298	-1.60015	-0.520062	-1.66304	-0.859861
chr13_106747130_106759044	-0.754667	-0.775476	0.705141	-0.375992	-1.69392	0.696916	-0.667118	-0.0848359	-0.889136	-0.878112	0.874104	0.057526	1.21638	1.47026	-1.24887	-0.641161	-0.55615
chr13_106796290_106811239	-1.45975	-1.04145	0.825199	-0.907745	-1.13082	0.184876	0.543461	0.0683395	-0.141463	-0.944061	0.636334	0.291675	1.05784	0.96464	-1.12952	-0.618973	-0.586
chr13_107172131_107187108	0.448553	-0.143245	0.2277	-0.423856	-1.12406	-0.320352	0.248417	-0.419054	0.332428	1.25972	0.399194	0.870574	0.129519	-0.109309	-0.742328	0.677216	-0.270199
chr13_109553945_109574406	-0.15166	0.537354	-2.04942	0.116902	-1.54273	-0.923109	-1.42339	-1.91738	-0.415134	1.13544	-0.506873	-0.391445	-0.976715	-0.817771	-0.0162975	-0.0441038	-0.581732
chr13_109893783_109928268	-1.80564	-0.942082	0.469135	0.873583	-1.06003	-0.17461	0.29805	0.277545	0.209808	-0.809753	0.656066	0.153207	0.351393	0.985089	-1.1654	-1.46867	-0.320086
chr13_110433348_110439989	0.971287	0.685803	0.213564	0.703111	0.493266	-0.258417	1.31025	-5.04482	1.08305	-0.412969	0.610388	0.829055	0.593117	0.969462	-0.17126	0.841994	1.7181
chr13_110640716_110680689	-1.00653	-0.880909	-1.68876	-0.756971	-0.695483	-0.447773	0.0952413	-1.37408	-0.808192	-0.94075	0.401006	0.479759	0.642786	1.10135	-0.91279	-0.301099	-0.105811
chr13_110744927_110780559	-0.920617	-0.919264	-1.71326	-0.665811	-0.164338	-0.860858	0.578006	-1.03066	-0.340173	-1.30437	0.15342	-0.0628103	-0.123383	0.396324	-0.99717	-0.504972	0.40675
chr13_111031921_111066091	-1.41673	-1.20754	0.458653	-0.4756	-0.20935	-1.74687	-0.856172	1.23187	-1.19989	-1.52383	0.15358	-1.12624	-0.512604	-1.0809	-1.36357	-1.26134	0.362486
chr13_111205095_111218602	0.772006	0.828983	-0.359052	-0.0616912	0.596352	0.597809	-0.0593767	-0.697652	0.0749843	0.541942	0.196606	0.927979	0.165454	-0.398007	1.17071	0.483589	0.829675
chr13_111355979_111369450	1.20803	1.44798	1.15615	1.43229	1.3428	0.862247	1.03948	0.961604	1.228	0.938313	0.845022	0.864776	0.873212	1.15944	1.16105	0.949208	1.42399
chr13_111520751_111523779	1.14101	1.16684	1.29781	-0.251319	0.355377	0.381866	-0.00420123	2.03156	-0.0563092	1.16771	0.343995	-0.296574	0.70528	0.613962	-0.0230928	0.318127	1.05513
chr13_111558764_111570469	0.877438	0.924628	0.983444	1.01836	0.776476	0.823881	0.822031	0.956343	1.08843	0.455395	0.589096	0.915938	1.13415	0.726531	0.772467	0.514463	0.997919
chr13_111606361_111621481	-1.2693	-1.27115	0.399336	-0.853608	-0.922764	0.69442	-0.956535	0.633618	-0.701099	-0.996465	-0.23961	-0.690758	1.12995	0.340761	-1.25409	-1.41098	0.256992
chr13_111805147_111810266	1.11922	1.32002	0.788239	0.883957	1.04059	0.286276	0.955809	1.46787	1.22901	0.558917	0.578721	0.302911	0.622744	0.600834	0.995677	0.478833	1.06968
chr13_111828545_111832841	-0.429769	-1.01247	-1.4039	-0.614168	-0.783533	-1.35433	-0.139865	1.59867	-1.34342	-0.935667	-1.47141	-0.744195	-1.42472	-1.62884	-1.01499	-1.14982	-0.214993
chr13_113636740_113671059	0.881588	0.830987	-1.62861	-0.42542	-0.451622	-1.91116	-2.14613	-2.74851	-1.23142	-0.142272	-2.37215	-0.142666	-1.52005	-1.79506	-0.0533776	0.607862	0.0538488
chr13_113830518_113844029	-1.22599	-1.12592	1.16796	-0.551147	-0.840308	-1.28016	-1.01229	0.205975	-1.10695	-0.410956	0.551387	-1.0789	-0.332207	0.668167	-0.687002	-1.19515	0.383196
chr13_113861712_113872785	1.08647	1.40917	1.13504	1.0449	1.08519	0.482337	1.02843	0.210726	1.14235	0.737697	0.586184	0.444022	0.64371	1.00622	1.19894	0.683695	0.891958
chr13_114515461_114568776	0.0310996	-0.482661	0.465698	-0.370053	-0.251601	-0.412333	0.210967	-1.16256	0.757779	-1.53784	0.286033	-1.55816	0.165171	0.14234	0.0701731	-0.785006	0.405551
chr13_114592430_114618112	-1.67808	-1.14483	0.643211	-1.45338	-1.38019	-0.970335	-0.598112	0.163292	-1.25082	-1.62651	0.754612	-1.54257	0.0450439	-0.723223	-1.14369	-1.4716	-0.74542
chr13_114627536_114634795	-0.288933	0.162504	0.379964	-1.3372	-0.731933	-2.05648	-1.45449	0.0709288	-0.85061	-1.49222	-2.01271	-0.529298	1.52218	-0.946085	0.151105	-0.527612	-0.0853392
chr13_114794636_114814780	0.998853	1.08073	0.119573	-0.280812	0.119096	-0.352365	-1.8253	-1.7698	-0.800461	0.332156	-0.975057	-1.22244	-0.943275	-0.410097	0.914512	0.486807	0.492682
chr13_114827696_114835514	1.05535	1.31148	1.62432	-0.307881	1.10706	0.810178	0.820752	1.00772	1.35624	1.02481	1.01781	0.738654	1.05947	1.52955	1.25507	0.874397	1.94983
chr13_114863567_114898862	-0.292817	-0.21406	0.723545	-0.321927	-0.433233	-2.1347	-0.81509	-0.0917927	-0.279445	-1.23406	0.498693	-1.69233	-1.07501	0.136584	-0.177182	-0.435836	1.15412
chr13_115040121_115048654	1.01569	1.22297	1.01078	1.19568	0.64727	0.630445	0.967604	0.276587	1.1416	0.611299	0.67937	0.553912	0.747171	0.90589	1.20669	0.567374	0.999402
chr14_19000344_19042954	-3.32364	-5.18136	-5.25337	-5.08511	-5.45781	-2.5041	-5.01448	-1.70786	-4.39107	-1.40267	-4.00958	-7.44319	-6.19493	-3.14515	-5.1293	-5.53564	-5.96709
chr14_20810303_20812469	1.2852	1.62733	0.880687	1.22905	1.28421	1.52772	1.3287	1.30212	0.89909	1.88154	1.2843	1.45915	0.975475	1.26548	1.44126	1.06821	0.798797
chr14_20920468_20946912	0.798718	0.857924	0.449148	0.652841	0.198308	0.589585	0.368084	-0.288764	0.385889	0.942097	0.551695	0.0413016	0.255443	0.212148	0.462529	0.535205	0.0955363
chr14_21138006_21153938	0.864628	0.840442	0.46826	0.448656	0.261757	0.697614	0.326044	0.575313	0.579497	1.45608	0.51718	-0.485373	0.334388	0.341737	0.69817	0.649319	0.379997
chr14_21173865_21193478	-1.3216	-1.19071	-1.68776	-1.78707	-0.322296	0.783371	-1.82781	-2.04655	-1.55444	-0.680177	-2.21641	-0.638452	-1.88834	-1.73553	-1.72214	-1.3137	-1.47798
chr14_21559937_21576466	0.883153	0.680284	0.259224	0.745841	0.335346	0.253146	0.807575	0.187618	1.06432	0.288465	0.246977	0.431446	0.509283	0.324999	0.598403	0.697828	0.320108
chr14_21700019_21739143	-0.166288	-0.0565295	-0.686566	0.0371785	-0.56485	-0.664185	-0.165748	-0.620866	-0.568648	0.336445	0.25295	-0.774904	-0.507466	-0.878006	0.35149	-0.177386	-0.492141
chr14_22750182_22766933	-1.01312	-1.37388	-2.01655	0.244766	-1.7097	0.91537	-1.02983	-0.791841	-1.81303	0.818748	-0.456838	-0.349537	-0.629619	-1.31521	-0.761409	-1.79286	-1.84718
chr14_23000896_23084706	-0.389095	-0.266767	-0.710121	-0.00795286	-0.583018	-0.145207	-0.455842	-0.253425	-0.46815	-0.109268	0.525569	-0.73952	-0.48171	-0.638739	-0.434405	-0.291717	-0.504182
chr14_23276088_23323675	-0.252438	-0.5014	0.617496	0.71929	-0.309994	-0.703416	1.0115	0.153452	0.53774	-0.951533	0.744835	-0.435064	-0.516546	-0.431612	-0.311683	-0.314156	0.222843
chr14_23338189_23343238	1.28865	1.61197	0.975288	1.41672	0.911036	1.41929	1.42932	0.0615406	1.47903	1.5784	1.14545	0.983315	0.774281	0.814818	1.15682	1.38044	1.01379
chr14_23435829_23453863	0.82911	0.523119	1.06368	1.32328	0.72711	0.99062	1.30101	0.131574	1.3931	0.106883	0.971401	0.514231	0.905032	1.20915	0.914499	0.620862	0.683339
chr14_23525048_23567435	0.410772	0.21012	0.288488	0.485782	-0.0371677	0.355535	0.0540767	-0.129237	0.228917	0.574125	0.595345	-0.0713112	-0.00371165	-0.0299143	0.307354	0.241337	0.0376783
chr14_23763591_23779098	0.985486	0.940116	0.751849	0.764309	0.476034	0.619664	0.848632	0.0423051	0.983572	0.840461	0.636017	0.325505	0.574846	0.639666	0.490523	1.05797	0.640211
chr14_23788987_23792325	1.50195	1.67934	1.48141	1.63752	1.41518	1.25779	1.39749	1.2201	1.40374	1.57232	1.07399	1.09267	1.32115	1.39806	1.32706	1.42007	1.00987
chr14_24019401_24027041	1.16543	0.962295	0.768886	0.914399	-0.10557	0.396061	0.104064	0.276975	0.759287	0.337219	0.547945	0.421324	0.555838	0.504469	0.858672	1.09677	0.525174
chr14_24157820_24169655	0.488627	0.795784	-1.45208	-0.882786	-0.875664	0.472832	-1.43703	-1.90867	-2.09944	1.49873	-2.17407	1.0299	-0.295797	-1.81877	0.561475	1.49706	-1.44823
chr14_24582368_24585716	1.52941	1.78952	1.54801	1.51674	1.40343	1.51652	1.62038	1.47642	1.57564	1.77737	1.25004	1.13787	1.34747	1.48975	1.39883	1.66747	1.3768
chr14_24600276_24618868	1.03822	0.934024	0.841482	0.892834	0.419393	0.67844	0.550278	-0.153565	0.955035	0.680148	0.578801	0.509799	0.397772	0.434134	0.698893	1.16369	0.848133
chr14_24656400_24666673	0.972147	1.14382	0.959477	0.853479	0.870104	0.590751	0.722916	0.80636	0.964819	0.770601	0.693707	0.272719	0.655321	0.673808	0.926324	0.934468	0.633874
chr14_24680658_24782099	0.511789	0.426478	0.0959127	0.141356	0.206003	-0.00988345	0.842966	-0.14788	0.702068	0.188437	0.00421527	-0.231218	0.236117	-0.457248	0.167641	0.303699	0.107081
chr14_24834482_24849816	0.924987	0.34164	0.71519	0.512278	-0.177243	0.432155	-0.711027	0.428203	-0.388913	0.358883	-0.421597	0.898703	-0.534185	-1.64717	0.522634	1.17879	0.247488
chr14_24897010_24913653	0.901221	0.614283	0.856021	0.869097	0.655934	0.604748	0.573845	0.670148	0.914371	0.906538	0.513451	0.0237239	0.427742	0.399869	0.610626	1.10012	0.585348
chr14_29119133_29148733	-1.49135	-1.32495	-0.530453	-0.79985	-2.40136	-0.784266	-0.122664	-0.492243	-1.13376	-0.521143	-0.145677	-2.37801	-0.448715	1.56511	-1.31454	-1.7268	-2.58735
chr14_31493570_31504816	1.04302	1.34199	0.677016	1.0238	0.672264	1.30758	1.10701	0.261372	0.963024	1.29942	0.66308	0.236155	0.541022	0.645899	1.10154	0.949992	0.486482
chr14_31674970_31678615	1.63319	1.95848	1.42576	1.82741	1.27853	1.68971	1.8238	1.34546	1.83595	1.90361	1.42733	1.3893	1.48455	1.46619	1.8491	1.6191	1.04269
chr14_32541713_32560033	0.671137	0.814028	-0.0211365	0.534496	0.286098	0.857804	0.852373	-0.421146	0.742602	0.483668	0.740422	0.237112	-0.1975	0.449403	0.793689	0.641345	0.268084
chr14_32936035_32948575	-1.2625	-1.06746	-1.61974	-1.60584	-0.712052	0.76004	1.29876	-0.0550669	0.233601	-0.216664	-1.64235	1.12551	-1.06994	0.175425	-0.18378	-2.01185	-0.799193
chr14_32974651_32983472	-1.12896	-0.611549	-1.77381	-1.57484	-0.337608	0.672493	1.43724	0.258099	0.0574888	-0.431259	-1.4406	0.991037	-1.6345	0.716575	0.375654	-0.724994	0.270209
chr14_35006764_35027005	0.768047	1.29475	0.410996	0.586347	0.891397	0.124102	0.506956	0.627185	0.731168	0.840537	0.290582	-0.0525497	0.245655	0.23114	0.957737	0.904068	0.663909
chr14_35161576_35193307	0.0722998	-0.369111	-0.0206293	-0.0800544	-0.358226	0.213361	-0.0543437	-0.387069	-0.214542	-0.327436	0.481372	-0.833461	-0.578476	-0.399205	-0.049137	-0.106411	-0.333556
chr14_35341221_35345478	1.59929	1.96575	1.37044	1.15141	1.40384	1.62001	1.89261	0.37017	1.80195	1.64414	1.22987	1.33088	1.16861	1.41931	1.63598	1.53448	1.28166
chr14_35589053_35593413	1.3777	1.77232	1.48817	1.66963	0.973017	1.43811	1.39618	0.953199	1.14691	1.7683	1.25155	1.27353	1.18267	1.39335	1.72443	1.50839	0.910884
chr14_35799488_35876342	0.534565	0.513336	0.0213396	1.17394	-0.0221485	-0.0892401	0.52386	-0.364159	0.583183	0.356767	-0.0775501	0.393782	0.129081	-0.0420229	0.500258	0.728116	-0.0440968
chr14_37441439_37459148	-1.23035	-0.984709	-1.80602	-0.961056	-1.6672	1.03261	0.305802	-0.288467	-0.73002	-0.13768	-1.52713	-1.01932	-0.488889	-0.275492	-0.925061	-1.52867	-2.2185
chr14_38011552_38074122	0.830813	1.05324	-1.56056	-0.381609	-1.17022	0.896293	-0.860249	-1.19952	-1.09786	1.3516	-1.97544	0.535084	-0.232997	-1.31505	1.57756	1.35583	-1.20666
chr14_38109311_38126579	0.262068	0.93284	-1.80069	-1.10542	-1.85345	-1.26156	-1.59987	-1.10281	-2.10592	0.837589	-2.22252	-0.478701	-1.48322	-1.03451	0.400848	0.941334	-2.22098
chr14_39638243_39645888	1.28766	1.52575	1.1177	1.43472	0.786445	1.04649	1.19478	0.832768	0.771149	1.38925	1.10156	0.946308	1.2308	0.996414	1.46303	1.11686	0.74246
chr14_39735192_39737566	1.59855	2.0273	1.74052	1.91911	1.59627	1.84247	2.04722	1.88975	1.91603	1.57246	1.48209	1.66089	1.78315	1.79979	1.96795	1.7753	1.47403
chr14_39899932_39903444	1.46246	1.8409	1.03897	1.27272	1.24824	0.88528	1.33195	1.31222	1.36289	1.70462	1.18774	0.8238	1.15831	1.04922	1.48822	1.17776	0.838591
chr14_45710282_45725541	0.4497	0.480546	0.462046	0.277507	0.293785	0.142633	-0.180239	-0.0238483	0.19943	0.778046	0.878062	0.317131	0.444201	0.325576	0.810823	0.549339	-0.668328
chr14_50049179_50110882	0.655275	0.779446	0.471651	0.534391	0.410779	0.322147	0.36328	-0.0333916	0.506948	0.729895	0.71155	-0.0255533	0.541131	0.343418	0.937715	0.654193	0.359629
chr14_50312716_50336807	0.440748	0.849528	0.353584	0.514384	0.414078	0.328846	0.537317	0.318052	0.248943	0.657526	0.827485	0.0221636	0.257416	0.452815	0.855754	0.423398	0.132574
chr14_50345517_50381735	0.427087	0.767176	0.346939	0.483498	0.153983	0.380124	0.921762	-0.134439	0.379096	0.533656	0.836183	-0.348567	0.408201	0.375702	0.849575	0.332141	0.0907631
chr14_50407059_50493370	0.337594	0.779938	-0.192184	0.213723	0.0296584	0.800222	0.78931	0.0254838	0.246705	0.667128	0.699265	0.537805	0.692264	0.553592	0.566326	0.483101	0.0460604
chr14_50501592_50518574	-0.0763193	0.816823	0.254237	-0.378691	0.712672	0.89207	0.95488	0.245781	0.564593	0.498744	0.891183	0.860379	0.711385	0.789942	-0.282086	0.324419	0.118629
chr14_50983372_51001514	0.3659	0.279635	0.0581812	0.23654	-0.0389427	0.185304	0.0169688	0.205506	0.295496	0.0808428	0.879304	-0.117392	0.274096	-0.594459	0.207413	0.259124	-0.104504
chr14_51133083_51146577	0.24363	0.82428	0.196753	0.620178	0.272814	0.950855	0.711356	-0.123211	0.385716	-0.0247829	0.758015	1.17924	0.837295	-0.0853527	0.479028	0.279328	0.00639413
chr14_51848116_51868836	-0.519145	-0.588377	0.680676	-1.41855	-1.0147	0.497219	1.09587	0.198819	0.388786	-1.53564	0.702706	-0.000964457	0.477894	0.0826408	-1.14345	-1.43315	-0.318616
chr14_51953701_51976187	-1.24242	-0.953513	-0.970964	-1.33563	-1.23161	-0.520174	0.707285	-1.14874	0.110303	-1.47196	-1.35547	-0.440296	-1.59333	-1.26792	-1.24409	-1.03353	-0.818819
chr14_51986173_52051045	-0.722788	-0.158903	-0.00244722	-1.50142	-1.45223	0.286425	0.186977	-0.153877	-0.5467	-0.00563144	0.740021	-0.0756768	0.0535053	-0.171722	-0.423771	0.0101945	-1.16344
chr14_52064469_52075385	-1.71017	-0.939664	-0.285667	-1.44697	-1.48913	-1.71367	-0.757776	0.876058	-1.14327	-1.37153	-0.661765	-0.951958	-0.373381	0.0564238	-1.22998	-1.29578	-0.508748
chr14_52113611_52129581	0.638464	0.764944	0.758704	0.606691	0.210983	0.649553	0.424039	0.570629	0.686414	0.219274	0.864243	0.11676	0.627518	0.513175	0.406781	0.766412	0.445701
chr14_53158031_53198949	0.307425	0.4357	-0.157924	0.108467	-0.152201	0.213331	0.328169	-0.452636	0.219064	0.44458	0.480807	-0.10363	0.211577	-0.0206599	0.515616	0.277859	-0.509376
chr14_54408727_54432135	0.366279	0.385946	0.642887	1.28065	-1.0821	-0.816603	-1.46774	-0.819019	-0.6423	0.0160495	0.599887	-0.120169	-0.0959154	-1.24865	0.904455	1.06275	-0.549831
chr14_54672425_54688391	-1.64325	-1.12829	0.530317	-0.487915	-1.30592	-0.926066	-0.734306	0.0455732	-0.835553	-1.61142	0.948772	-0.940448	0.506242	0.333331	-1.44533	-1.48615	-1.61712
chr14_54717104_54721593	-1.67303	-1.01588	0.606592	-0.896946	-1.25842	1.10592	-0.135069	0.0955653	-0.524263	-0.350408	1.02542	-0.305729	1.64036	0.601653	-0.376753	-1.79661	-1.48097
chr14_54905538_54929784	-0.0488834	0.114675	-0.360959	-0.648459	-0.1658	-0.41851	0.818755	-0.735805	0.240587	-0.289552	-0.183002	-0.47406	0.190638	-0.0539408	-0.10156	-0.0570202	-0.662731
chr14_55029781_55045657	0.660719	-0.00529989	0.79536	0.266075	0.383092	0.402691	0.806512	0.242991	0.543802	-0.227251	0.935038	0.0126149	0.534796	0.470358	0.900385	0.703444	0.022394
chr14_55117069_55153879	-1.42215	-0.929585	0.41025	-0.471257	-0.203352	-0.014733	-0.277842	-0.0262851	-0.747353	-0.555191	0.259475	0.523822	0.332076	0.19399	0.231426	-1.07363	-1.00478
chr14_55517242_55520687	1.27748	1.75978	1.33969	1.68483	1.35807	1.29087	1.4509	1.0624	1.4145	2.0338	1.29096	1.11509	1.37358	1.27004	1.56799	1.29903	1.02771
chr14_55538442_55546789	-1.27556	-1.07722	-1.10422	-0.700073	-0.772329	-1.5948	0.958751	-0.0763839	0.475096	-1.45982	0.0500667	-0.678761	1.27877	-1.15666	-0.799186	-0.94986	-0.917984
chr14_55560663_55577079	0.310824	0.324105	0.839113	1.02444	0.222333	1.08969	0.94858	0.70133	0.55105	1.49788	0.901486	0.942013	1.04884	0.82062	0.991657	0.305415	0.493615
chr14_59649199_59657980	1.00172	1.52285	-0.1187	-0.327061	0.130012	0.238774	0.379577	0.134138	0.23142	0.835494	0.395037	-0.11941	-0.0638009	-0.842674	0.948942	0.949945	-0.188411
chr14_59947903_59952019	1.20861	1.65927	1.43475	1.26027	1.22897	1.51017	1.41128	1.86727	1.54554	0.691368	1.41652	1.309	1.62829	1.56446	1.47732	1.34049	0.992681
chr14_60556510_60571069	0.337084	0.851698	0.400461	0.608741	0.247254	0.0490958	0.467939	0.611712	0.310379	0.498742	0.965182	-0.0178069	0.292781	0.604844	0.644835	0.438499	-0.287812
chr14_60713705_60717827	1.48742	1.94932	1.26017	1.41823	1.48775	1.18802	1.38266	0.791664	1.47477	1.62588	1.22617	1.15902	1.30868	1.31176	1.699	1.49924	0.965235
chr14_61103519_61132971	0.496518	0.748765	1.03507	-0.296225	-0.108581	-1.28156	-1.09425	-0.73336	-0.97549	-0.661968	0.367111	0.51458	0.0509783	-0.43002	-0.0395426	0.560897	-0.0271327
chr14_61187622_61191745	1.62305	1.86914	1.34479	1.47085	0.955275	1.45067	1.01738	0.624665	0.891485	1.13567	1.19496	1.44343	1.64311	0.831864	1.46349	1.67363	1.3577
chr14_61567282_61576981	-1.28596	-0.791845	1.32595	0.0583395	0.239245	0.481139	0.0637835	0.519407	0.222118	-0.613148	0.99631	-0.0183769	1.10816	1.00342	-1.22427	-0.729892	0.26458
chr14_61605529_61622614	-1.07649	-0.401643	1.01441	-0.867838	0.143962	0.112373	0.425128	0.609712	-0.437073	-1.01861	0.782736	0.970931	0.86318	0.621769	-1.06693	-0.251231	0.534314
chr14_61641017_61658259	-1.4841	-0.844527	1.05717	-0.637268	0.164827	-0.27328	0.235663	0.53566	-0.950917	-1.45364	1.0698	-0.268392	0.817136	0.865233	-1.37142	-1.08421	0.0687046
chr14_61927796_62070629	0.0748564	0.2237	-0.0285602	0.0249784	-0.410605	0.609772	0.168936	0.321609	0.273403	0.815284	0.583473	0.278411	0.64943	0.965471	-0.257307	0.23762	-0.128981
chr14_62160067_62262106	-0.468988	-0.22525	-0.397497	-0.238743	-0.702996	-0.698446	-0.36428	-0.221281	-0.571844	-0.126338	0.649023	-0.509911	-0.903448	-0.297028	-0.137864	-0.224475	-0.429338
chr14_64086711_64158690	-0.265081	-0.175513	-0.811502	-0.315571	-0.685443	-0.867045	-0.561013	-0.890512	-0.917915	0.873657	-0.454886	-0.602565	-1.15121	-0.909017	0.0292195	0.00538148	-0.766662
chr14_64966242_64978458	1.11514	1.39868	1.00456	1.63319	0.93995	1.00638	1.26202	0.641945	1.40628	1.20201	0.928596	0.720048	0.945962	1.14606	1.2681	1.21254	0.778821
chr14_65029107_65048960	-1.43783	-1.03201	-1.61517	1.37332	-1.09837	-1.79283	-1.16975	-0.472577	-0.61575	-1.17039	-1.62382	-0.761213	-1.1627	-0.893157	-1.11332	-1.18282	-1.02716
chr14_65078107_65115686	-0.700487	-0.769325	-1.6067	0.849779	-0.923782	-1.75529	-1.39961	-0.129381	-0.645427	-0.752739	-1.60914	-0.720035	-1.63832	-1.47202	-1.30268	0.00532779	-0.932661
chr14_65168897_65194687	0.689144	0.477148	-1.03805	0.514202	0.211218	0.491236	1.13928	-0.526468	0.748868	0.740509	0.322122	0.333831	0.185703	-0.406018	0.468278	0.979	-0.0624647
chr14_65425347_65440186	0.52065	0.974367	-0.671952	-0.174098	-0.255208	-0.267918	-0.87787	-1.4283	-0.710749	1.17799	-0.916312	0.621817	-1.06611	-1.30209	0.719655	1.05595	-0.272462
chr14_65671618_65731023	-0.0296156	-0.399352	-0.882013	-0.385601	-1.16812	-0.134173	-0.555403	-0.657088	-1.15816	0.794826	0.924981	-0.42949	-0.334779	-0.944929	-0.574027	1.01424	-0.203796
chr14_65742984_65760365	-1.21937	-1.02759	-0.991281	-0.47345	-1.13301	-0.050888	-0.695877	-0.632101	-1.55065	-0.865397	0.769889	-0.923119	-0.444454	-1.56323	-1.23058	-0.216039	-0.248994
chr14_65876499_65893977	0.658146	0.21026	0.25547	0.462709	-0.172674	-0.495353	-0.489898	-0.351559	0.355263	0.628738	0.658816	-0.540292	-1.12444	-0.505583	0.223228	0.572797	-0.0591749
chr14_67705841_67733204	0.147669	0.254408	-0.351524	-0.305843	-0.656422	-0.297184	-0.0844719	-0.612281	0.0060925	-0.11529	0.4461	-0.433737	-0.366685	-0.118836	0.487881	0.131505	-0.538501
chr14_67893019_67914162	0.37728	0.974248	-1.55206	-1.26542	-0.756105	-1.61107	-0.657064	-1.69979	-1.38943	0.159194	-1.42478	-1.21071	-1.48696	-1.55594	-0.260564	0.44615	-0.519663
chr14_67942146_67961332	0.811093	1.36405	-1.53377	-1.15779	-0.782668	-1.84501	-0.76414	-1.48747	-0.785933	-0.107798	-1.45302	-1.10677	-1.57706	-1.32529	0.810707	0.677559	-0.487937
chr14_68140042_68142897	1.48255	1.76016	1.21018	1.52127	1.27625	1.05643	1.26086	0.986788	1.63474	1.14362	1.21622	0.897391	1.13901	0.843018	1.63776	1.34954	1.23352
chr14_68427885_68445904	0.165039	-1.2065	-1.02113	-0.164463	-1.53395	-0.0183823	-1.31591	-1.06339	-0.978808	1.08151	-1.67885	0.869136	-0.753487	-1.37238	0.820991	-0.365533	-2.07502
chr14_68599233_68675020	0.0359175	-1.30053	0.271955	1.0068	-1.59568	0.186386	-0.379717	-0.354578	-0.884293	0.557924	-0.094189	0.803491	-0.907791	-0.339589	0.835433	-1.01667	-1.06223
chr14_68695896_68726018	0.0289645	-1.05093	0.661149	1.00801	-1.28072	0.731341	-0.575663	-0.544508	-0.867755	0.809588	0.0418078	1.32976	-0.537969	0.33486	0.372244	-0.596805	-1.44635
chr14_68770914_68777587	0.220407	-0.577856	-1.28073	0.805521	-1.00302	1.05158	-1.41664	-1.22612	-1.91018	1.8991	-0.032412	1.69558	-1.67573	-1.18469	0.549353	0.715197	-1.03946
chr14_68825456_68847497	-0.716763	-1.24403	-0.256691	0.623387	-0.771383	-0.465424	-0.942161	-1.01382	-1.40912	-0.680103	-0.787059	1.26718	-1.66465	-0.667315	-0.370918	-0.57394	-0.603608
chr14_68852612_68872049	-0.061793	-0.201204	-1.1294	-0.221871	-0.316265	-0.868526	0.0201849	-0.104407	-1.04676	0.57107	-1.39639	1.50894	-1.01934	-0.387541	0.0790843	0.241619	-1.41733
chr14_68924217_68962950	-0.408162	-1.16757	-0.413189	-0.391666	-1.21981	0.465033	0.788001	-0.806597	-0.140164	-0.178501	-8.81179e-05	0.892068	0.189928	0.914917	-0.628718	-0.251195	-0.869097
chr14_68968824_69068387	-0.178198	0.154903	0.0176051	0.566489	-0.0282192	0.170053	0.519369	-0.422371	0.279722	-0.211275	0.147081	1.12751	0.22745	1.01489	-0.352195	0.160268	-0.228737
chr14_69089610_69106206	0.46232	0.596309	-0.989052	-0.423517	1.05019	-1.36436	-1.02279	-1.48095	-1.36736	-0.353672	-0.060281	1.46167	-0.152688	0.13932	0.534821	0.605321	0.360776
chr14_69116781_69173982	-0.0525403	0.374068	0.543567	-0.23736	-0.0143321	0.22832	0.272768	-0.16548	0.181819	-0.552715	0.602696	0.845989	-0.0341506	0.787756	-0.233797	0.254436	-0.208869
chr14_69239150_69292387	1.00942	0.676166	0.838516	1.21615	0.773913	0.794432	0.857247	0.569788	0.798407	1.25157	0.898396	1.14388	0.42837	0.895695	0.962238	0.972404	0.546584
chr14_69376341_69456011	0.214139	-0.603907	0.317142	0.327391	0.288527	0.52949	0.988741	0.0980912	0.308454	0.0908246	0.282042	0.315619	0.170954	-0.218434	-0.0589194	0.249453	0.488671
chr14_70103961_70135078	0.2091	-0.0716372	-1.44694	-0.920057	-0.746776	0.691011	-0.0521575	-0.743625	-0.235285	1.14571	-1.38462	1.07582	-0.438228	-1.46937	0.415962	0.696616	-1.1741
chr14_70445570_70471044	-0.150306	-0.307824	-1.60208	-1.6359	-0.525792	-0.235437	0.206745	-1.17126	-1.11386	0.540607	-2.36524	0.105658	0.761529	0.0503907	-0.823336	-0.19991	-0.493747
chr14_71127167_71135182	0.879423	1.09527	-1.414	-0.152664	-0.453438	1.31811	-0.33668	-0.304267	-1.2489	1.72976	-0.760466	1.55729	0.0022336	-1.69425	1.36679	1.26583	-1.23786
chr14_71216733_71258871	-1.32183	-1.36274	-1.3411	-0.258622	-1.1255	0.0945212	0.74192	-0.968086	-0.592984	-0.901737	-0.644868	-0.135229	0.185788	-1.1362	-0.630523	-1.07132	-0.976422
chr14_71569108_71613164	-1.57655	-1.40139	-1.51926	-0.94627	-1.37865	-1.72842	-0.957838	-0.835559	-1.04798	-1.42144	0.588602	-1.37911	-0.336561	-0.0355756	-1.19079	-1.12919	-0.930229
chr14_71786433_71789067	1.63006	1.63301	1.5292	1.5236	1.20468	1.58712	1.98598	0.825765	1.9401	1.62161	1.41344	1.49859	1.585	1.67625	1.69711	1.6878	1.21205
chr14_73074276_73085662	-1.04081	-0.661434	0.849212	-1.7718	-1.03896	0.514929	-0.26732	0.817412	-1.15931	-0.818788	0.851498	0.45316	-1.5207	-0.879665	-1.6798	-0.254177	0.50279
chr14_73101352_73153722	-1.58385	-1.16102	0.371196	-1.6309	-1.48956	-1.54932	-1.0293	-0.77508	-1.56188	-1.5337	0.592292	-1.08962	-1.85709	-1.44276	-1.58319	-1.20315	-0.731761
chr14_73348290_73397776	0.0340085	-0.0881951	-0.144824	-1.17565	-0.25478	-0.245279	-0.629854	-0.661397	-0.910907	0.255979	0.180117	-0.452542	-0.519548	-1.17935	-0.460229	0.17177	-0.593693
chr14_74025846_74045309	0.720144	0.883946	0.145738	0.0980195	0.446114	0.252059	-0.163337	-0.472205	0.43545	0.668405	0.259309	-0.365104	0.140375	-0.441434	1.13423	0.56262	-0.113154
chr14_74056668_74082262	0.717831	0.143917	-0.871559	-0.560451	-0.718557	-0.649118	-0.934389	-1.73265	-1.06789	-0.633458	0.0664629	-0.192499	-0.890042	-1.60038	1.02569	0.262459	-0.572691
chr14_74178394_74275571	0.599384	0.06323	0.254007	0.439459	0.285474	0.373685	0.815389	-0.192078	0.832006	1.01511	0.227125	0.125178	0.235876	0.0233133	0.798275	0.882791	0.550391
chr14_75029349_75062843	-0.79471	-1.04846	0.546552	-0.910474	-0.3627	0.673602	1.42836	0.361739	0.685498	-0.712996	0.694412	-0.394645	1.27223	0.452854	-0.851046	-0.67064	0.201798
chr14_75076201_75090652	-0.00440453	-1.01826	1.38068	0.00274246	0.110493	0.179527	1.14028	0.206503	-0.162828	-1.07669	0.914771	-0.710917	1.29089	1.43241	-0.42395	-0.130358	0.594133
chr14_75405514_75457153	-0.268848	-0.496262	0.146579	-0.934123	-0.132243	-1.7037	-0.0706902	-0.693306	-0.797818	-0.66207	0.273491	-0.636882	-0.828586	-1.1335	-0.835791	0.00784402	-0.150944
chr14_75623032_75651901	0.0992482	-0.141635	-0.354203	0.162598	-0.0261299	-0.64348	0.234365	-0.0657225	0.0220188	0.806921	-0.12092	-0.31574	-0.525416	-0.431582	0.243145	0.0614925	-0.192817
chr14_75686579_75763481	0.512228	0.369486	-0.552564	0.134982	0.268091	-0.674167	0.756196	-0.00166753	0.292574	1.06559	-0.257323	0.279109	-0.120712	-0.564727	0.142437	0.185723	-0.0566603
chr14_76099109_76129069	0.206026	-0.769202	-0.659837	-0.525013	-0.558385	-0.496144	-0.435018	-0.595055	-0.675664	0.87041	0.00249312	-0.0843424	-0.49012	-0.097794	-0.0477039	-0.037578	-0.612186
chr14_76442803_76453141	1.10172	0.804414	0.360855	0.488586	0.606512	-0.530429	-0.323726	0.171536	0.247009	0.38164	0.218996	0.052277	-0.0602222	0.0742725	1.21721	1.19008	-0.0117089
chr14_77379091_77395443	0.779715	-0.171108	0.672993	1.51083	0.175055	0.519603	0.595972	0.741139	0.853844	0.535309	0.256385	0.516891	0.107236	0.168473	0.909695	1.02749	0.910499
chr14_77403077_77443821	0.685781	0.29173	0.119273	1.54131	0.284081	0.464501	0.858643	-0.057035	0.492747	0.589852	0.452311	0.628253	0.0602796	0.539945	0.65772	1.04048	0.898959
chr14_77464776_77526694	0.972051	0.680314	0.320814	1.23853	0.767442	0.815905	0.854557	0.428579	0.927087	1.15214	0.441083	1.11464	0.278348	0.747588	0.845104	1.09827	0.733787
chr14_77551001_77579923	0.577859	0.648481	0.00068519	-0.018459	-0.116099	-0.241707	-0.0934989	-0.322078	0.251186	1.46483	-0.281703	0.187364	-0.226401	-0.236998	1.06979	0.587484	-0.269197
chr14_77768534_77789362	0.502104	0.439506	-0.274007	0.3889	0.317447	-0.180385	0.151407	-0.100765	0.63542	1.0745	0.26125	0.172807	-0.198051	-0.0707305	0.685299	0.555891	0.332612
chr14_80044362_80057166	-1.44427	-1.54047	0.722996	-0.0595475	-3.03526	-1.77303	-1.80725	0.992995	-1.78391	-1.33688	-1.37606	-2.22704	-2.46908	-1.54271	-1.71702	-1.70365	-1.57574
chr14_81086379_81107765	-1.74497	-1.79022	-0.262347	-0.902864	-1.39284	0.251948	-1.56667	-0.90052	-1.44045	-1.14123	-0.704709	0.611532	-0.899313	0.908782	-1.30823	-1.94881	-2.02734
chr14_81684537_81689536	1.33003	1.40055	1.57042	1.73963	1.34116	1.3452	1.43021	1.20826	1.15884	1.82867	1.12945	1.23601	1.1774	1.19309	1.78935	1.51704	0.590371
chr14_85993002_86003502	-0.405192	-1.33299	1.0446	-1.45558	-1.65182	-0.840404	1.3658	-0.182527	1.24762	-1.51341	0.772684	0.115477	-0.790961	-0.153759	-1.4793	-0.528413	0.124626
chr14_89448372_89468200	-1.46788	-1.13873	-1.64372	-1.41725	-0.833386	0.185317	-0.68516	-0.589603	-0.940146	-1.45639	0.0960505	-1.59237	0.745898	-0.281168	-1.56962	-1.49426	0.297326
chr14_89880011_89885684	1.32434	0.350211	0.46424	0.329259	0.795752	0.51887	-0.0141557	0.638004	0.774115	0.408026	0.671369	0.571392	0.242541	0.637974	0.957731	1.04436	0.18179
chr14_90376876_90394054	-1.03876	-1.28555	-1.4254	-0.890195	-1.70532	-1.98849	-1.34959	0.719386	-1.41491	-1.11993	-0.486084	-0.629029	-1.7722	-1.10289	-1.0012	-1.18654	-1.31499
chr14_90847989_90850963	1.54355	1.6788	1.18316	1.48057	1.64082	0.684293	0.510835	0.906161	-0.766613	1.71655	1.342	1.11526	1.09044	-0.278048	1.44843	1.59867	0.843596
chr14_90862223_90866587	1.52271	1.25094	0.961543	1.16368	0.841274	0.890064	1.35434	-0.332513	1.34919	1.08319	0.948283	0.83713	1.00901	0.798911	1.4521	1.28238	0.869573
chr14_90906074_90920998	0.450039	0.790309	-1.60356	-0.788387	-0.905481	0.0688064	0.215427	-1.72575	0.0894938	1.20333	-2.03956	-0.190823	-0.289652	-0.977308	-0.0796485	0.828051	-0.711607
chr14_90969236_90992528	1.07025	0.072647	-0.733885	-0.849067	-0.0350619	-0.670655	-1.24212	-1.30497	-0.846756	0.752949	-1.46385	0.644475	-0.370094	-1.31986	0.617211	0.813037	-0.10616
chr14_91573693_91637340	0.650245	-0.10143	-0.650733	-0.0818751	-0.420515	-0.612283	0.257485	-0.854179	-0.021634	0.308982	-0.307867	0.647087	-0.758078	-0.860447	0.799654	0.549477	-0.239847
chr14_91688055_91760642	0.568189	-0.0067673	-0.768502	-0.933803	-0.900975	-1.6565	-1.00463	-1.20167	0.279636	-0.49375	0.330758	-1.21408	-1.28213	-1.13045	0.0139947	0.497931	-0.605916
chr14_91825614_91852263	0.645147	-0.32106	-1.32691	-0.500663	-0.326445	-1.39251	-0.371773	-1.40598	0.310597	-0.144113	-0.698544	0.207245	-0.718696	-0.864181	-0.25349	0.692348	-0.460239
chr14_91974008_91978346	1.58034	1.6072	1.49382	1.74045	1.49466	1.41517	1.71002	1.11734	1.88086	1.9733	1.32225	1.26908	1.28519	1.47875	1.90578	1.56486	1.15812
chr14_92976812_92981835	0.267193	-1.586	1.50081	0.45179	0.504461	0.762311	0.853605	1.54279	0.756483	-0.964277	0.825948	0.849003	1.10688	0.940789	-0.696573	-0.224037	0.962862
chr14_93109473_93117675	-1.08487	-0.970777	-0.229182	-0.497847	-0.201376	1.72954	-0.265403	1.48553	-0.493948	0.280896	-1.30555	0.813285	0.690408	-0.374816	-0.706226	-0.605972	0.431051
chr14_93426162_93442667	0.960427	0.578483	-1.27439	0.123306	-0.485243	-1.28742	-0.733092	-2.18006	-0.669363	0.00847521	-1.12457	-1.07475	-0.361832	-0.795122	0.585419	0.715672	-0.193934
chr14_93451810_93527588	1.05395	0.0637844	-0.889027	0.553269	-0.383432	-0.467426	0.362444	-1.95796	-0.0586106	-0.027927	-0.208324	-0.731239	0.144147	0.118089	0.63305	0.479774	0.326985
chr14_93565431_93584131	0.787027	0.396563	0.0715845	0.579406	0.360077	0.594759	0.484376	-1.61901	0.750804	0.153204	0.304033	0.369988	0.243559	0.419494	0.829421	0.670487	0.297458
chr14_94778551_94809362	-0.21611	-1.06419	-0.630211	-1.52311	-1.38774	-1.89532	-0.488778	-1.26945	-0.83338	-0.277306	-1.63501	-2.08659	-1.81033	-0.743442	1.53915	-1.13015	-1.00743
chr14_94837945_94880173	-0.0106758	-0.336145	-0.173477	-1.60229	-0.955402	-1.81959	-0.199224	-1.22282	-0.880657	-0.43094	-1.21135	-1.84872	-1.28132	-0.0741715	0.863727	0.285858	-0.885768
chr14_95059894_95108423	-0.103133	0.01742	-0.667861	-1.53399	-0.263676	-0.17226	0.0641251	-0.633739	0.0686425	0.239351	-0.802731	-0.10558	0.16574	0.040392	-1.04163	0.931612	0.313592
chr14_95622222_95625210	1.59941	1.93162	1.32245	1.42629	1.30035	1.35233	1.51028	0.932125	1.52079	1.61831	1.25562	1.37761	1.3484	1.36589	1.64434	1.59197	0.884034
chr14_95691774_95710687	0.390407	0.696776	-0.902671	-1.05399	-0.633046	-1.14405	-1.73856	-1.58101	-1.48747	0.359675	-1.47974	0.43376	-1.67757	-1.79746	0.520829	0.671967	-0.406752
chr14_95778025_95791531	0.622884	0.0195595	-0.745786	-1.26669	1.18321	0.375464	0.0772996	-1.98712	0.110706	0.0775979	-0.360903	0.498038	0.0589031	-1.30628	0.174576	0.46184	0.513791
chr14_95989635_96015987	0.324851	0.205782	0.20921	0.0722418	-0.0259836	-0.505111	-0.0435766	0.0211689	-0.17161	1.00198	0.315014	-0.156847	0.102725	-0.0128668	0.556241	0.378591	-0.0250343
chr14_96522396_96585378	0.482405	0.781405	-0.981646	-1.65359	-1.16496	-0.843227	-1.55704	-0.471833	-0.757544	0.491865	-2.37687	-0.904661	-0.937158	-0.515433	0.0929229	0.629006	-0.939829
chr14_96712022_96724501	-1.18283	-0.744389	1.10398	-1.70564	-1.10599	-1.5903	0.147518	0.25965	0.117139	-1.72606	-2.25242	-1.8796	-0.492525	0.616504	-1.38614	-0.772198	-1.10919
chr14_96967323_96970526	1.5352	1.98532	1.46459	1.57901	1.55584	1.26401	1.41031	1.46028	1.60478	1.68608	1.31805	1.17365	1.38419	1.51341	1.71171	1.65685	1.25489
chr14_99945282_99949273	1.39587	1.86202	1.09874	1.01464	1.34048	0.927484	1.37237	0.939385	1.1876	1.37204	1.08141	0.755008	0.878896	0.90141	1.33229	1.21558	0.49102
chr14_100007149_100072889	0.654104	0.645428	-0.473925	0.143554	-0.30992	-0.266348	-0.468079	-0.79902	-0.0588831	0.176785	-0.200122	0.0994194	0.059232	-1.27072	0.409869	0.796397	0.276426
chr14_100210330_100226182	-0.904381	-0.525802	0.73743	-0.00746819	-0.750916	-0.832864	-0.988705	1.29933	0.364004	-0.601626	-0.664077	-1.53757	-0.696461	-0.771718	-1.11146	-0.152538	0.243643
chr14_100232266_100247206	-1.44218	-0.953443	-0.734816	-0.901112	-1.24431	-1.53639	-1.91315	0.794339	-1.21841	-1.31927	-1.40454	-1.68368	-1.81649	-1.45158	-1.30589	-0.668582	-0.830661
chr14_100425641_100546555	-0.205518	-0.149469	-0.479978	-0.87839	-0.719622	-1.02038	-0.616422	-0.574517	-0.400846	1.0759	-1.04374	-0.625316	-1.05494	-0.748949	0.156623	0.431402	-1.01706
chr14_100596399_100626953	0.91004	0.288986	-1.19369	-0.71299	-0.402459	-1.57127	-1.17227	-1.13907	-0.313594	0.00412597	-1.8085	-0.638498	-1.36477	-1.67705	0.698761	0.874219	-0.254854
chr14_100703327_100707896	1.48517	1.82438	1.51902	1.61306	1.55009	1.3368	1.77596	0.760618	1.67205	1.59655	1.28171	1.36035	1.11551	1.49906	1.75253	1.49794	0.726948
chr14_100767162_100781104	1.08737	1.35583	0.372053	0.400168	0.218147	-0.0268015	-0.431163	-1.28282	0.873918	0.680486	0.107808	0.0344653	-0.00380477	-0.535644	0.67167	1.28757	0.368562
chr14_100872250_100907309	-0.997004	-0.772233	-0.805895	-0.871804	-0.87327	-0.887565	-0.40582	-0.108513	-0.645376	-0.737481	-0.777072	-1.19698	0.538925	-1.32991	-0.807301	-0.437044	-0.0961281
chr14_101152743_101163637	-0.301694	-0.397651	1.43006	-1.39411	-0.984357	-0.0992848	0.463902	-0.378019	0.142744	-1.51566	0.682697	-2.11712	-0.227615	0.611005	-1.1137	-0.391991	0.544736
chr14_101535321_101545505	0.31084	0.610546	1.34061	-1.43469	-0.620476	-0.651028	-1.24038	-1.51823	-0.382967	0.338291	-0.96394	-2.17122	-0.413382	-1.0271	-0.97015	-0.0742372	0.127061
chr14_102274082_102290804	0.00569861	0.402265	0.0409858	0.466759	-0.095242	-0.20517	-0.0770994	-0.554595	-0.398818	0.841285	0.257016	-0.0241015	-0.418616	-0.216061	0.805617	0.390457	-0.65036
chr14_102427285_102456461	0.345612	-0.171402	0.727614	0.0286617	-0.0435101	-0.0697807	0.235342	-0.25433	0.130894	0.612769	0.84538	-0.353702	-0.129552	0.0037857	0.586165	0.0859991	-0.198154
chr14_102511617_102566121	0.326853	0.0539248	0.0983504	0.15752	0.376227	0.0185126	-0.177124	-0.66797	-0.0221845	0.279816	0.240054	0.356571	-0.0624846	-0.406862	0.604372	0.581115	0.205826
chr14_102715923_102788055	0.0981608	-0.268037	1.04953	-0.144921	-0.153595	0.264453	0.206361	0.248913	-0.280587	-0.0944122	0.798192	1.02359	-0.00479956	0.136207	-0.173516	0.198394	0.331467
chr14_102956713_103019820	0.153348	-0.297819	-0.424848	0.28229	0.142631	-0.456549	0.300062	-1.04089	0.356595	-0.153241	0.020187	-0.225492	0.0727825	-0.215573	0.028851	0.248527	0.237344
chr14_103044859_103070091	0.702403	0.350316	0.275284	0.809244	0.519715	0.146125	0.66973	-0.367006	0.817505	0.454297	0.459561	0.125145	0.195712	0.382099	0.756866	0.675258	0.335939
chr14_103532324_103543071	-0.350958	-0.61844	-1.02891	0.985223	-0.337976	0.00420945	0.0162409	-0.798503	1.32964	-0.122367	-0.428156	-0.894803	0.569993	0.155084	-0.469899	-0.172044	0.205838
chr14_103556868_103580745	0.430828	-0.167952	-1.5449	0.305756	-0.446168	-0.027061	-1.56343	-0.841508	-0.56529	-0.482525	-0.279667	0.287277	-0.215096	-0.318227	0.13289	0.915399	0.0867971
chr14_103587479_103611476	0.440542	-0.57131	-1.46883	0.33871	-0.145219	0.921228	-0.609328	-1.29802	0.072831	-0.145254	-0.103816	0.472756	0.640775	0.0281809	-0.028014	0.228746	0.459437
chr14_103707754_103727812	-0.341974	-0.645762	-1.23464	1.19963	-0.911474	0.0291079	-1.15269	-1.46032	-0.4792	0.132779	-0.780329	-0.0552787	-0.359816	-0.72479	-0.508948	0.0477348	-0.659665
chr14_103798107_103869355	0.297227	-0.0649487	-0.124931	0.035929	-0.290734	-0.647283	0.593354	-0.296025	0.144796	-0.112352	0.288923	-0.642185	-0.236145	-0.330268	0.0446839	0.235316	-0.0182719
chr14_103977407_104031128	0.57779	0.740851	0.179406	0.134419	0.29228	-0.186465	0.679132	-0.175935	0.831153	-0.0836515	0.192973	-0.353324	0.0315739	-0.223143	0.648858	0.635011	0.401492
chr14_104089962_104097057	1.26856	1.11313	1.08926	0.96537	0.99606	0.502526	1.39636	0.523915	1.41104	0.62066	1.10912	0.310077	1.11836	1.17682	0.529994	0.98295	0.975908
chr14_104308720_104334806	0.661497	0.150007	-0.937774	0.510022	0.178611	0.0205199	-0.228999	-1.77631	0.000996586	0.605679	-0.769318	0.127088	-0.220369	-0.555202	0.656062	0.834238	-0.30949
chr14_104564688_104587096	0.844524	0.229014	-1.63746	-1.06947	-0.352784	-0.395614	-0.191268	-2.50642	0.470351	-0.493484	-2.41171	-0.917425	-0.657563	-1.82913	0.369133	0.49924	-0.548239
chr14_105142398_105167164	1.23937	0.0561545	0.221515	0.610563	0.495717	0.797561	0.701959	-0.332246	1.22939	0.190619	0.715226	0.890946	0.783212	1.03872	0.345309	0.696297	1.21442
chr14_105188882_105203710	0.441742	-0.164586	-0.91181	-0.469223	-0.0957576	-1.06543	-0.417046	-0.70853	1.19088	-0.620273	-0.934642	-0.778439	-0.297643	0.349918	-0.138315	0.252295	-0.0153657
chr14_105249255_105294757	0.84188	0.48755	0.251411	0.00860596	0.534694	-0.236954	-0.196357	-0.849346	0.369872	0.427118	-0.0882732	-0.175412	-0.0741674	-0.0280772	1.02241	0.979914	0.409673
chr14_105329312_105336543	1.36915	0.932187	0.208591	-0.00356291	0.948817	0.706196	1.3028	-0.88986	1.37391	0.773258	0.00849389	0.579658	1.03247	0.404215	1.02044	1.16601	0.283473
chr14_105431698_105453517	0.633968	0.413741	1.04585	-0.0161658	0.126097	0.23397	1.18253	-0.131507	1.7682	-0.249002	0.609533	-0.0344503	0.860723	0.979315	0.508861	0.598182	0.677767
chr14_105477815_105513544	0.26689	0.0488385	0.422183	0.160414	-0.062715	0.643508	0.588381	-0.42008	0.278337	0.84182	0.670414	-0.355663	0.300484	0.390263	1.37946	0.623619	0.478304
chr14_105551769_105565087	0.699421	0.269659	0.234931	0.498832	0.840961	1.17843	1.24186	-1.4372	1.6826	-0.272454	0.305601	-0.411843	1.1276	0.948482	0.850362	0.0345409	0.234394
chr14_105914128_105968253	1.39862	1.67341	0.235935	0.896743	0.455501	0.0494281	0.12381	0.130744	0.529539	0.97345	-0.222521	-0.179437	0.199797	-0.185969	1.16099	1.02217	0.82842
chr15_22482964_22493639	-1.07206	-0.914887	-0.680284	-1.49597	-1.67228	-0.596614	-1.44985	-2.04205	1.25671	-1.996	-2.77419	-1.77723	-1.51896	-1.49328	-1.53167	-1.88377	-1.19952
chr15_22891100_22894537	1.53313	1.04642	0.817872	0.863624	1.02061	0.904359	1.32156	-0.488768	1.61511	0.484478	0.704428	1.00108	1.48018	1.19254	1.08225	0.954104	0.911945
chr15_30916232_30919768	0.997517	0.941472	1.47765	1.82189	0.865926	1.44144	1.4974	1.05165	1.29376	1.26558	1.39497	1.47938	1.77089	1.94485	1.69753	1.21634	1.37814
chr15_31505231_31509657	0.595869	0.262891	-1.39504	-0.00373815	0.0424817	-0.761075	1.03467	-1.15182	1.73696	-1.57635	0.128229	0.835151	0.94627	1.30007	-0.353622	0.0313802	0.607737
chr15_31617022_31622690	1.48627	1.3712	0.690324	0.798116	1.15489	0.683069	1.68058	-0.141371	1.84105	0.29827	0.641261	1.24062	1.00792	1.41394	0.295974	0.790863	0.743896
chr15_31635591_31667337	-0.545256	-0.341636	-1.46421	-0.149407	-0.276129	-1.59104	-0.183326	-0.649447	0.90228	-1.30654	-1.3545	0.447983	-0.909402	0.315705	-0.823906	-0.41411	-0.0314533
chr15_31683291_31693658	0.573994	0.400897	-1.37044	0.147135	0.303723	-1.16988	0.756428	-0.0245865	1.26955	-0.487611	-0.371025	0.122808	0.260477	0.784359	-0.621488	0.434209	0.39109
chr15_32905635_32909223	0.931689	0.79241	1.38684	1.74849	0.924713	1.42905	1.4066	0.937727	1.22001	1.24766	1.32574	1.49278	1.76255	1.93139	1.63998	1.18318	1.30481
chr15_32950155_32964098	-1.22725	-0.873133	-1.6812	-0.937992	-0.431947	-1.23581	-0.363711	0.791138	-0.94461	-0.434728	-0.211628	-0.742175	-0.440404	-0.687698	-0.471925	-0.44	-0.446582
chr15_32968972_32980958	-1.84345	-0.959781	-1.61574	-0.966385	-1.27026	-1.41629	0.380784	1.17773	-1.04112	-0.471009	-0.111444	-1.65383	0.685611	0.71582	-1.13589	-0.511281	-0.915646
chr15_33110090_33124978	-1.4852	-1.31306	-1.85056	-1.68349	-1.42843	-0.83678	-1.36576	1.10942	-1.50051	-0.484536	0.289386	-1.15312	0.208392	-0.589519	-1.02083	-1.1905	-0.7759
chr15_33129607_33136649	-1.28033	-1.08635	-2.02735	-1.29922	-1.5511	-2.01551	-1.81217	1.4334	-1.71368	-1.00137	0.120368	-1.09681	-1.2024	-0.836733	-0.909691	-0.81461	-1.19834
chr15_33140979_33166810	-1.74849	-1.24712	-1.86409	-1.44972	-1.1969	-0.878671	-0.197752	1.00977	-0.703755	-1.39126	0.24949	-0.902001	0.567692	0.664618	-0.784904	-1.47842	-0.763529
chr15_33375132_33404939	-1.52306	-1.28874	-1.48498	-1.07202	-1.49974	0.0145373	-1.35989	-0.334871	-1.64588	-1.38949	0.669152	-1.47864	-0.977566	-1.06585	-0.938967	-1.62695	-0.870013
chr15_34330095_34350443	0.134807	-0.619339	0.752442	-0.0773281	-0.00397848	-0.697495	-0.0499728	0.655185	-0.232849	-1.05789	-0.089706	-0.662899	-0.478023	-0.0131136	0.0257145	-0.469215	-0.509685
chr15_35278648_35293208	0.366338	0.134379	-0.113729	0.514758	-0.202857	0.048127	0.163354	0.0806497	0.478387	-0.0794052	0.191356	-0.00152924	0.71321	0.34866	0.467928	0.117191	0.0843714
chr15_35577490_35641954	-1.84226	-1.46746	-1.9719	1.30839	-2.04016	-1.03187	-1.57383	-1.10137	-1.44119	-1.45765	-1.9265	-1.99962	-2.09828	-1.76707	-1.4112	-1.87673	-1.34603
chr15_35717256_35745997	-1.64821	-1.53291	-1.75336	1.36216	-1.94792	-1.25785	-1.4276	-0.610731	-1.50034	-1.26355	-1.71285	-1.92113	-2.14207	-1.48845	-1.01552	-1.78318	-0.765548
chr15_35765649_35814984	-1.78274	-1.45818	-1.65031	1.21061	-2.24107	-1.91807	-1.18484	-1.10446	-1.52704	-0.917087	-1.69937	-1.40586	-2.23397	-1.53242	-1.11555	-1.84752	-1.65789
chr15_35982564_36007174	-1.76105	-1.47681	-1.90441	1.23813	-1.80111	-0.220007	-1.49734	-0.763732	-1.32397	-1.303	-1.39003	0.0941453	-0.91258	-0.214364	-1.65773	-1.99199	-1.56467
chr15_38321614_38366489	-0.886275	-1.25431	-1.80888	-0.428073	-0.37925	-1.20085	-0.865168	-0.874962	-1.15958	-1.18493	0.0462982	-0.592643	-0.674363	1.11574	-1.02053	-0.809961	-0.456818
chr15_39418899_39433820	-1.01931	-1.01979	0.498101	0.23009	-1.31393	0.269331	-0.849796	0.86083	-1.09358	0.218431	0.484493	0.157455	0.47336	0.000621277	-0.379539	-0.8609	-0.537915
chr15_39463580_39507607	-1.60717	-1.18381	0.235281	-0.655558	-1.3731	0.235575	0.5142	-0.0308773	-0.345928	-0.757358	0.288245	0.523985	1.12314	0.700068	-1.04463	-0.893053	-1.09014
chr15_39523090_39580896	-1.56874	-1.14121	-1.28682	-0.993081	-1.8851	-0.789223	-1.27978	-0.287006	-1.42781	-0.344281	0.275983	-0.668877	0.21936	-0.088597	-1.24292	-0.2578	-1.07529
chr15_39870675_39876737	0.890518	0.700887	1.05114	0.98479	-0.645579	0.903978	0.983031	1.17899	0.657852	0.755074	0.891905	0.776767	1.57581	0.950714	1.18466	0.838269	0.949177
chr15_39904702_39936099	-0.60247	-0.339943	-1.81194	-0.882251	-1.61229	-0.776511	0.796903	-0.96568	-0.586449	0.778995	0.0040345	-1.38834	-0.243375	-0.256246	0.0860043	-0.384518	-0.860087
chr15_40330223_40362113	0.330343	-0.249773	0.0234376	0.535178	-0.153107	0.0516826	-0.36096	-0.274413	-0.0587378	-0.43873	-0.113694	-0.0230386	0.150075	0.300627	0.324919	0.011541	0.361532
chr15_40366981_40402289	0.417982	0.275122	-0.864803	0.461235	0.154225	0.408243	-0.871133	-0.439362	-0.598263	0.397412	-0.157891	0.708076	-0.478961	0.612063	0.607995	0.362454	0.698011
chr15_40523762_40543113	0.147178	-0.251881	-1.10418	-0.447527	-0.229707	-0.0751225	1.00371	-1.42551	0.878651	-0.969274	-1.21902	-0.275212	0.394776	-1.15185	-0.613969	0.126789	0.14283
chr15_40549095_40559611	-0.99655	-1.02631	-0.718626	-0.755306	-0.656642	-0.180645	-0.466564	-1.24707	-0.536497	-1.79062	0.0398458	-1.14583	-0.246181	-0.629952	-0.957064	-1.01452	1.18331
chr15_40615383_40641317	0.696188	0.497444	-0.739411	-0.296539	0.833893	0.578659	0.374472	0.878694	0.444449	-0.665254	0.771016	0.405225	1.23402	0.698742	0.438015	0.0862182	1.17438
chr15_40721872_40735183	0.613131	0.821127	0.422848	0.697687	0.677474	-0.642452	-0.258035	-0.396386	0.274176	-0.763248	-0.246674	0.315568	0.214741	0.115264	1.04796	1.21438	0.409586
chr15_41038226_41087036	0.658729	0.298372	-0.499391	0.185341	-0.085155	0.151899	-0.0921829	-0.806801	0.484037	0.716314	-0.184422	0.693586	0.0245181	0.218544	0.771252	0.65109	0.498137
chr15_41098694_41172857	0.669812	0.707583	-1.17701	-0.359975	-0.0392502	0.498129	-0.0737098	-1.27842	0.332617	0.887776	-0.836616	0.570206	0.0712083	-0.648066	0.737876	0.82292	0.0381826
chr15_41407189_41410627	1.42553	1.80191	1.51374	1.77726	1.66688	1.33798	1.63686	1.79131	1.75804	1.4666	1.08344	1.08015	1.44843	1.79681	1.67993	1.22441	1.38284
chr15_42065459_42102190	-0.10156	-0.8881	-0.7103	-0.1655	-0.833709	-0.453724	0.893794	-0.62165	0.416711	-0.996496	0.312388	-0.0854245	-0.555082	-0.423458	-0.340602	-0.484759	-0.00764353
chr15_44083351_44095756	0.986744	1.12916	0.722184	0.882158	0.895818	0.465945	0.49001	0.789821	0.72649	1.29428	0.408145	0.679896	0.844529	0.68718	1.51702	0.90036	0.807259
chr15_45734486_45750516	-0.355151	-0.612035	0.400015	-0.933468	0.3717	0.970487	-0.545224	-0.176134	-0.39378	0.228719	0.283642	0.283144	0.698838	0.0431533	-0.553704	0.218276	0.232371
chr15_45922633_45943003	0.59579	0.204772	-0.183073	-1.15014	-0.114233	0.947468	1.20271	-0.150806	0.761293	-0.131844	0.538443	0.932542	0.382364	0.452031	0.495133	0.335065	-0.278548
chr15_48959604_48975558	-1.58269	-1.33554	-0.572919	-0.926455	-1.81422	-1.59951	-1.17925	0.798728	-1.34464	-1.26516	-1.09488	-1.75996	-0.978506	-1.34649	-1.37701	-1.61176	-1.89603
chr15_49217487_49233332	-1.61819	-1.25985	-1.43344	-1.31582	-0.830206	-1.68759	-1.07887	0.770791	-1.79892	-1.0275	-0.818464	-0.146375	0.423604	-0.700768	-1.48204	-1.15647	-0.34034
chr15_50644228_50649454	1.321	1.61017	1.34533	1.74009	1.56192	1.3502	1.63442	1.17733	1.62652	1.88194	1.20506	1.21331	1.40545	1.75358	1.65167	1.85575	1.33083
chr15_51510070_51522908	-1.66377	-1.09434	-2.02284	-1.64669	-1.54605	-1.5166	-0.437174	-0.384371	-1.63567	-0.886669	-0.44638	-0.972415	-0.731332	1.41743	-1.47154	-1.27177	-1.00447
chr15_52260215_52266235	0.84786	0.70837	0.601681	0.667117	0.691251	0.633688	0.515868	0.341173	0.574016	1.34425	0.476713	0.27054	0.522129	0.648634	0.978804	1.53794	0.920882
chr15_52285164_52326934	-0.0648938	-0.21314	-0.0989202	-0.196743	0.279024	-0.181774	0.863048	-0.240483	0.427727	0.357064	-0.0322136	-0.518354	-0.632824	-0.088033	0.201051	0.567205	0.0505552
chr15_52358501_52373334	-0.994876	-0.947675	-0.747819	-0.972537	0.196562	0.0589678	1.12761	-0.844298	1.18499	-0.877707	-0.929888	-1.06017	-1.00824	-0.418863	-0.631796	-0.394374	-0.45214
chr15_52571909_52589042	0.739295	0.540582	-1.39735	0.337759	-0.722106	0.370554	-1.36476	-1.78217	-0.320899	1.64458	0.202561	0.302915	-0.157888	-1.58001	1.11198	1.16542	-0.377435
chr15_52967273_52976583	0.883366	1.15555	-0.0651594	0.559374	0.623575	0.827099	0.443659	0.151934	0.96076	1.57394	0.474797	0.37926	-0.251825	-0.400114	1.29202	1.28814	0.616747
chr15_56186126_56211757	-1.64251	-1.41317	0.25689	-0.452163	-1.4598	-1.21523	0.400706	-0.227296	-0.102361	-1.17154	0.614845	-0.938644	-0.776434	0.785489	-0.815932	-1.09843	-0.433967
chr15_57833990_57847866	-0.853941	-0.729841	0.0805696	1.48594	0.443965	-0.968465	-1.36855	-0.524946	-1.50723	-0.950112	-0.359296	0.00937715	-0.155007	-0.737813	-0.930508	-1.03311	-0.0428771
chr15_58614419_58627528	0.528797	0.083715	-0.891078	0.0182892	-0.336086	1.08804	-0.767139	-0.442679	-0.804389	1.72705	0.194407	1.03164	-0.771276	-0.0141124	-0.769273	0.48686	-1.0375
chr15_58723247_58741305	-0.287858	-0.884699	-1.36925	0.991687	-0.77409	0.83619	-0.415482	-0.316339	-0.262258	0.546409	0.229652	1.17319	-0.563413	-0.528561	-1.15209	-0.331229	0.130003
chr15_58748931_58775347	-0.795578	-0.952921	-0.968126	1.46836	-0.472906	0.5393	-0.772441	-0.237815	-1.02825	0.544869	0.21361	0.853894	-0.292645	-0.230798	-1.21266	-0.347165	-0.0196693
chr15_58808838_58822886	-0.23291	-0.185517	-1.37926	1.68555	-0.650162	0.215411	-1.16277	-1.34153	-1.19431	0.048909	-0.590418	0.771542	-1.32467	-1.55016	-0.825452	-0.568041	-0.763325
chr15_59566529_59600300	-0.638127	-1.23621	0.558793	-0.597321	0.424504	0.814875	0.729205	0.420875	-0.237199	0.145701	0.213123	0.00824981	0.351894	0.564043	-0.657845	-0.905343	0.705387
chr15_59840804_59864755	-0.975808	-0.918034	-1.81497	-0.43039	-1.2197	0.838075	0.343715	-1.60125	-1.06597	0.0375296	-1.30352	0.860735	-1.43979	-0.872117	-1.17592	-1.03268	-0.935032
chr15_60637987_60726308	0.0975493	-0.342944	0.575648	0.518857	0.610981	0.400038	0.612852	0.403042	0.27536	0.760292	0.526245	0.488682	0.0330419	0.407759	0.193484	-0.172002	0.271575
chr15_63139070_63151434	-0.428549	-0.854442	0.560374	0.572974	-0.305195	0.336638	-0.656342	-0.100125	-1.30157	-0.214143	0.291153	1.63134	0.142726	0.0620007	-0.472687	-0.39536	-0.596709
chr15_63167440_63207530	-0.0494185	0.244857	0.206966	0.104425	0.166326	-0.236936	-0.0382393	-0.0640459	-0.225444	0.755734	-0.232096	0.857548	-0.433683	0.18452	0.146901	0.190837	-0.495895
chr15_63328824_63348684	0.921951	0.23001	0.845883	1.44511	1.0841	0.801416	0.652282	0.504311	0.52672	0.436396	0.140598	1.42183	-0.936091	0.97591	0.655867	0.667051	0.33447
chr15_63661487_63689371	0.180888	0.064906	-0.340031	-0.418974	-0.791867	-1.17978	0.353797	-0.0560296	0.588429	-0.0801014	-0.380169	-0.160237	-0.793314	0.519032	0.955443	0.637724	-0.365504
chr15_63788551_63816535	0.608353	0.674211	0.0741463	0.590748	0.0433131	0.24987	0.797528	-0.065147	0.675566	0.847609	0.334819	-0.148605	-0.205038	0.423277	0.482152	0.592787	0.00897805
chr15_66788624_66798766	0.70465	1.05223	0.862234	1.20363	0.912772	0.704075	0.430318	0.772871	0.393305	1.3522	0.846983	0.592368	0.871368	1.15823	1.50276	0.677475	0.450293
chr15_66992675_67078576	0.0763809	-0.641859	0.128414	1.48315	0.269109	-0.48936	-1.48032	-0.504843	-0.725211	-0.138928	-0.193653	0.116871	-0.304406	-0.0678115	-0.512009	-0.0731244	0.270591
chr15_67122112_67146438	0.203352	-0.549428	0.760171	1.0823	0.26901	-0.407571	-0.979512	-0.137889	-0.634038	0.165584	-0.381157	-0.189159	-0.47554	0.000735617	-0.156157	-0.205942	0.0821635
chr15_67334171_67343455	-0.573804	-0.502499	0.126772	0.591971	0.275564	0.651919	0.57854	0.94245	0.393314	0.732216	0.422413	0.715625	0.404434	1.29249	-1.0468	-0.331348	0.44722
chr15_67367936_67445526	-0.524549	-0.612374	0.518478	0.430041	0.155392	0.459803	0.303648	0.795016	0.197214	0.969219	0.502712	0.418009	0.462859	0.655929	-0.504518	0.322231	0.821761
chr15_68131054_68159004	-0.221554	-0.372432	-0.358546	1.19467	0.00561558	-0.942105	-0.798818	-0.849167	-0.402784	-0.832762	-0.67941	-0.545518	-0.776446	-0.557204	-0.240233	-0.140398	-0.344113
chr15_68547808_68583525	0.589398	0.712685	-0.113147	-0.252017	0.0390332	0.224673	1.0612	-0.200702	0.638451	0.938805	0.0199357	0.188061	0.122269	0.197402	0.265977	0.313567	0.0795459
chr15_68770532_68786852	-1.04574	-1.43524	-1.42613	-1.54964	-0.911137	-2.1308	-1.84506	0.975673	-1.63789	-1.69728	-1.80942	-1.89355	-1.7537	-1.60328	-1.52016	-1.17898	-0.51295
chr15_68827515_68838401	-1.63162	-1.46926	-1.44143	-1.38961	-1.03505	-1.98223	-1.14138	1.03336	-1.19818	-1.6359	-0.25349	-2.00417	-1.6207	-0.552306	-1.56128	-1.31518	-0.667625
chr15_69108755_69115260	1.65767	1.65208	1.56811	1.79915	1.68127	1.53003	1.84488	0.72289	1.88221	1.34349	1.18053	1.48261	1.55596	1.76415	1.68001	1.58473	1.99951
chr15_69323401_69340325	-1.13046	-0.912716	-0.986742	-1.30881	-0.570941	0.167043	-0.315156	-1.11792	-0.619964	-0.681109	0.184078	-0.796201	0.930113	-0.31202	-0.596747	-0.27443	-0.217523
chr15_70380799_70396920	1.157	1.22453	0.174446	0.733112	1.31492	0.534518	0.441737	-0.262901	0.896014	0.884325	0.495303	0.906195	0.54908	0.754608	1.00624	1.27987	0.691132
chr15_70778434_70810951	0.143587	-0.527347	-0.237004	-0.999322	-0.256477	0.794692	-0.951079	-0.642045	-0.361581	0.518531	0.113347	0.587217	0.455307	0.39387	-1.02409	-0.10302	0.236599
chr15_71050302_71105259	-0.381038	-0.736269	0.0624007	0.0571546	-0.342153	-0.599161	-0.343833	-0.174237	-0.213059	-0.481699	0.546584	-0.592485	-0.507148	0.100179	-0.431234	-0.353612	-0.163574
chr15_71361562_71432994	0.353481	0.629626	-0.229804	-0.510288	-0.830626	-0.0630159	-0.00427763	-0.655203	-0.849792	0.266216	-0.164151	-0.0795844	-0.270724	-1.19273	1.06857	0.861278	-0.654707
chr15_71566499_71590754	-0.185534	-0.992499	0.301965	-0.77719	-0.912626	0.749974	0.784447	-0.100698	-0.954967	1.13286	0.24904	0.920823	0.657847	-0.190973	-0.216241	-0.236556	-0.0138253
chr15_71735040_71751932	-0.419407	-0.562137	-1.02803	1.47054	-0.873613	0.0535989	0.831642	-0.9754	-0.0965112	0.0914143	-0.382674	-0.565544	0.0542813	-1.65188	-0.287788	-0.734524	-0.828681
chr15_71777745_71831611	-1.48142	-1.21843	-1.64935	1.51064	-1.44025	-1.74825	-0.805238	-1.45738	-1.35108	-1.23557	-1.35324	-1.1642	-1.82101	-1.70238	-0.951084	-1.28549	-1.41419
chr15_72458741_72477589	0.754917	0.612673	-1.11956	0.742478	0.622107	0.583879	-0.0401903	-1.4554	-0.253762	-0.706232	-1.51292	1.14292	0.516956	-1.4947	-0.206146	0.30934	0.21176
chr15_72489101_72533424	0.51112	0.0439584	0.609216	0.547946	0.574474	0.425215	0.989419	-0.0352526	0.799315	0.704129	0.666881	0.0627333	0.846091	0.669635	0.493462	0.475255	0.690731
chr15_72764707_72770115	1.36129	1.51754	0.967125	1.47536	1.69194	0.907836	1.41562	1.2469	1.40553	1.80871	1.02331	0.746885	1.29841	1.29772	1.30425	1.07283	1.18505
chr15_73975601_73990136	0.63356	0.474406	-0.104894	0.0913009	0.623811	-0.0512254	0.32925	0.123158	0.349407	0.105936	-0.00329308	-0.450949	0.800446	0.328138	0.0644164	0.456568	0.842908
chr15_74213305_74292214	-0.0851332	-0.360758	0.479894	-0.901521	0.107322	-0.642113	-0.39465	0.104901	0.418221	-0.339961	0.509615	-0.439934	0.37402	0.0643035	-0.420033	-0.349214	0.536118
chr15_74483662_74503988	-0.219161	-0.26673	1.01838	-0.079017	-0.273939	0.425504	-0.463413	0.169969	-0.662275	0.301259	-1.48655	0.797234	0.970394	-0.557141	-1.06127	0.195802	1.46303
chr15_74665757_74700863	-0.0532664	-0.106311	-1.16878	-0.873623	0.233005	0.310249	-0.18458	-0.107873	-0.666968	-0.459045	0.223808	0.612752	1.29412	-0.473579	-0.431517	-0.373697	0.412247
chr15_74708978_74727322	-0.361452	-0.547266	-1.08223	-0.580981	1.28221	-0.136164	-0.0889551	0.0450093	-0.927184	-1.43274	0.467922	0.549189	0.848542	-0.411832	-0.719088	-0.270205	1.6805
chr15_74905776_74909629	1.60008	1.67623	1.10987	1.37264	1.75216	0.934252	1.38145	1.288	1.62785	1.59118	1.03086	0.858175	1.47784	1.33957	1.50099	1.30297	1.55424
chr15_75062922_75093957	0.775806	-0.0501297	-0.324369	0.325145	0.368161	-0.295151	0.106981	-0.750495	0.266968	0.37008	0.0254423	0.178423	0.0185435	-0.395999	0.693639	0.742399	0.781185
chr15_75315356_75360564	0.210771	-0.179639	-0.703185	-0.258206	0.311771	0.385422	-0.845442	-0.594748	-0.659855	-0.223364	-0.0401216	0.831481	0.104758	0.574106	-0.00868327	-0.122204	0.412913
chr15_75490572_75503964	0.869861	0.244801	0.367027	0.831924	0.875701	0.984068	0.707795	0.0810733	1.15923	0.0313797	0.447735	0.695865	0.958376	0.879251	0.643778	0.560232	0.583379
chr15_75734696_75755305	1.07319	1.07163	0.601717	0.933447	1.05012	0.445834	1.04391	-0.192705	1.07875	1.09055	0.552733	0.272155	0.702659	0.620228	0.913903	0.817873	0.992182
chr15_75929208_75967036	0.374781	0.15362	-0.241433	0.137106	0.373473	0.463096	0.982828	0.829806	1.0379	0.134224	0.489841	-0.0459732	0.599109	0.659544	0.308339	0.466747	0.707069
chr15_75986634_75993457	-0.347853	-0.774306	0.169606	-1.12615	0.595663	-0.845175	0.742294	-0.507803	0.763951	-1.94611	-0.785548	-0.912723	0.063891	0.2971	-0.705837	-0.507735	2.18257
chr15_77787661_77803729	-0.0483777	-0.555004	-0.141897	-0.082347	0.82697	0.162426	-0.607516	-0.054796	0.0587065	-0.313205	-0.455484	1.42528	0.451857	-1.46724	0.0760556	0.552211	0.475694
chr15_78581112_78593173	0.312659	0.846103	-0.298701	-0.366298	0.124849	-0.824963	-0.842885	0.0554647	-0.599443	1.40822	-0.157022	-0.245906	-0.416532	-0.459616	0.369771	-0.14868	-0.269194
chr15_80767877_80775433	-1.38223	-1.33069	-0.134232	-0.741314	-0.951147	-1.72219	-1.49561	1.18729	-1.28323	-1.63839	0.92121	-1.87987	-1.46117	-1.92185	-1.61412	-0.982402	-0.371467
chr15_81028852_81045468	0.301543	0.36437	-1.56671	-0.981918	-1.48002	-0.822897	-1.26907	-0.681141	-1.35491	0.987229	-0.871408	0.137534	-1.58506	-1.82186	-0.609367	0.425261	-0.639678
chr15_81133384_81155016	-0.924632	-0.503843	-0.521136	-1.73286	-0.715656	-0.791636	-1.00024	-1.09607	-1.3847	-1.38374	-1.8802	-0.650137	0.756909	-1.52939	-1.27171	-0.139925	-0.242022
chr15_81292092_81295811	1.64077	1.55563	1.56113	1.29369	1.83538	1.55466	1.62386	0.759655	1.73564	1.54867	1.09542	1.33287	1.63699	1.53277	1.2861	1.5674	1.49861
chr15_83943613_83962587	-0.769974	-1.18488	-1.53205	-1.62071	-0.867417	-0.196336	1.19805	0.235689	1.17141	-1.22835	0.24482	-2.285	1.10893	0.321935	-1.46134	-0.419273	-0.192065
chr15_84046034_84050256	-1.06665	-0.992478	-1.56584	-1.34556	-0.923215	1.18386	0.83617	-0.865915	1.60363	-1.28698	0.522943	-1.74418	1.73962	0.0179884	-1.2089	-0.514911	0.115185
chr15_85451312_85474522	0.320651	-0.544741	0.768277	-0.261324	0.435966	0.308303	-0.828191	0.0456848	0.246576	0.762445	0.182887	0.452211	0.729786	-0.00473352	-0.233712	0.0484634	0.503659
chr15_88061733_88082860	-0.914471	-0.616902	-1.28224	-1.58861	-1.76244	-0.877241	-1.7406	-1.22316	-1.82096	1.38378	-1.14511	-2.38519	-1.06187	-1.48559	-1.06056	-1.82434	-1.89556
chr15_88287247_88312049	-1.55322	-1.04078	0.749122	-1.66691	-1.08273	-1.64917	-1.91664	-1.19139	-1.84589	0.263231	-0.661366	-1.87093	-0.480279	-0.898158	-1.12845	-1.63042	-1.31958
chr15_89157305_89207271	0.304517	0.258748	-0.0587194	-0.113819	0.57045	-0.438952	-0.180349	-0.474506	-0.0234688	0.834065	-0.275485	-0.333221	0.229117	-0.42126	-0.0256668	0.270927	0.838383
chr15_89559235_89567700	-1.26364	-0.844482	-1.30612	-0.999282	-0.11171	-1.63052	-0.238432	0.98423	0.153956	-1.41101	-1.54264	1.23843	-0.00462458	-1.385	-1.27813	-0.468166	-0.135078
chr15_89643335_89673712	-0.106316	-0.427695	-0.787667	-0.794672	-0.654703	-0.833642	-0.0335747	-0.0218259	-0.801565	0.952615	0.174473	-0.481725	-0.0464607	0.313926	-0.706984	0.0396393	-0.509272
chr15_89919924_89929140	1.21334	1.23623	-1.28905	-1.90636	0.730962	0.0715795	-0.342825	-1.89694	-0.933367	0.950378	-2.20287	0.820416	0.108155	-1.75265	0.866587	1.29483	-0.593315
chr15_90038571_90061568	-0.418117	-1.22731	-1.13767	-1.51557	-0.745224	-0.45832	0.978009	-1.67811	0.626833	0.0427413	-1.31436	-0.31229	-0.253988	-2.00173	-1.17036	-0.926735	-0.811445
chr15_90289542_90330076	0.840345	0.302072	0.0809744	-0.572759	0.764489	0.712938	-0.314232	-1.02095	-0.180078	0.423545	-0.490339	1.14417	0.65007	-0.87492	-0.512453	0.0273378	0.00445948
chr15_90349232_90396272	0.182361	0.0882329	0.936922	-0.869771	0.239542	0.665332	0.538544	-0.278469	0.215675	-0.366376	0.451387	0.630993	1.0919	1.11954	-0.613246	-0.523559	0.519183
chr15_90539865_90550363	0.925938	0.683899	0.403211	0.319399	0.983137	1.38347	1.17877	-0.0325106	1.13954	0.578198	0.745447	0.982339	1.58361	0.832511	0.944415	0.938823	0.497346
chr15_90692004_90778372	0.297937	0.312013	0.50306	0.0607882	0.170772	0.516031	0.922346	-0.769729	0.759783	0.668634	0.0962707	0.00793823	0.323639	-0.0652343	0.224754	0.350004	0.376306
chr15_90930185_90965607	0.0297324	-0.0677117	-0.120917	0.204606	0.195477	0.0494809	0.312835	-0.0151053	-0.093924	0.648131	0.549155	0.297323	0.129075	0.00983336	-0.0404059	-0.269048	-0.131361
chr15_91188584_91210880	0.297905	-0.106627	-0.78045	-0.255932	0.816389	-0.72599	-0.305543	-0.446624	0.208863	-0.158355	-0.53589	0.0911657	0.221919	-0.320497	-0.279526	0.224339	0.0195853
chr15_91403871_91417937	0.287679	0.216898	-0.0339637	0.907987	0.729669	-0.300092	0.702355	-0.0720503	0.794481	-0.308167	0.51027	0.598692	1.30826	0.90131	0.141277	0.727317	1.0255
chr15_91472487_91479633	1.16229	0.993169	0.681576	0.939572	0.794701	0.606247	0.592502	0.420573	1.06334	1.30869	0.763805	0.746259	1.13695	0.975991	1.32944	1.19172	1.09308
chr15_91492278_91501286	0.655733	0.446274	0.724599	0.813957	1.08055	0.195002	0.222358	-0.61097	0.924265	0.440003	0.394047	0.0423257	0.982017	-0.953658	0.921168	0.639029	0.681083
chr15_91971829_92001343	-0.394995	-1.06404	-1.78063	-1.4855	-1.66636	-0.475798	-1.26379	-1.07021	-1.2403	1.05148	-2.2791	-1.93002	-1.042	-1.56707	-0.431601	0.203273	-1.34289
chr15_92482859_92519411	-1.08092	-0.216565	0.378303	-0.353448	-0.144834	-0.0898778	0.0548144	-0.756412	-0.0418869	0.623505	-0.944142	0.486381	0.870333	-1.5394	-1.28263	-0.0708885	-0.221901
chr15_93159614_93211899	0.572073	0.770468	-1.03153	0.418737	-0.892439	0.453031	-1.92428	-1.83593	-1.54641	1.4468	-0.300789	0.558104	-1.48072	-1.81877	0.665426	0.746152	-0.826945
chr15_93339805_93389392	0.477323	0.726575	0.890718	1.27541	0.891839	0.82157	0.610789	0.269177	0.395644	1.38368	0.672848	1.0585	0.632659	0.609612	1.17105	0.705795	0.574761
chr15_93423404_93481995	0.0854819	0.514083	0.051553	0.987017	0.328873	0.458583	0.537103	0.0280214	0.0800092	1.48677	0.822295	0.42729	0.0584717	0.595455	1.19748	0.159709	-0.277878
chr15_93568265_93593974	-0.776188	-1.23419	-0.239366	-0.698806	0.734131	-1.63573	-0.374696	-2.015	-0.0623689	-1.40622	-1.36039	-0.642806	-1.05834	-1.39806	-0.63215	-0.656101	-0.12354
chr15_94772800_94782239	-0.169073	-1.50549	-1.69074	-1.57182	0.113014	-0.877129	0.821593	-1.82146	0.654363	-1.49861	-2.04146	-2.16174	1.14878	-0.19271	-1.64369	-1.78624	-1.65155
chr15_94846892_94867831	-1.90552	-1.55962	-1.47038	-1.57115	-1.1309	-2.01021	-1.39475	-2.42165	-1.42217	-1.43191	-2.24171	-1.97236	0.653785	-1.5209	-1.50278	-1.87825	-1.2956
chr15_96404959_96428284	-1.70733	-1.17698	-1.33831	1.03586	-1.06965	-0.888252	-1.52152	-1.24534	-1.82657	0.693002	-0.88914	-0.676267	-1.69955	-1.72896	-1.29745	-0.519457	-1.47901
chr15_96430261_96457201	-1.4039	-1.05982	-1.49729	0.361858	-1.40956	-1.83805	-1.84505	-1.64907	-1.76958	1.19194	-1.78301	-1.19577	-2.00888	-1.95462	-0.41405	0.710809	-1.49205
chr15_96707514_96718736	-1.80087	-1.42605	-1.51117	1.60683	-1.11805	-1.84629	-1.76616	-1.92421	-1.93597	-0.383227	-1.5319	-0.234416	-1.9918	-1.64868	-0.458042	-0.809687	-1.32671
chr15_96855340_96907355	0.342137	-0.329172	1.40926	2.08482	0.518973	0.357084	0.0955877	-0.449274	0.191316	1.14484	0.70798	-0.694519	0.041447	0.0664389	0.908648	0.90233	0.644179
chr15_97220500_97246760	-1.91236	-1.73055	-1.65417	0.863515	-2.02124	-2.2604	-2.31196	-2.05598	-1.99026	-1.32736	-2.22368	-0.650266	-2.24363	-1.94447	-1.687	-2.06514	-2.06072
chr15_99189963_99233436	0.455488	0.211413	-0.743066	-0.265142	0.468658	-0.774159	0.392072	-0.996673	0.281512	0.821777	-0.199587	-0.0574901	-0.0643385	-0.798088	0.283282	0.257631	0.393848
chr15_99256014_99350044	0.0262995	-0.0263582	-0.556464	-0.251168	-0.057232	-0.551567	-0.131388	-0.836577	-0.740469	1.28582	-0.454227	-0.233469	-0.124917	-0.50364	0.404542	0.144007	0.355848
chr15_99384258_99470863	-0.10303	0.218478	-0.000905627	-0.178186	-0.167094	0.0582753	-0.220367	0.0818158	-0.10408	1.80272	0.189677	0.459161	-0.0449129	0.581541	0.7276	0.32657	0.250926
chr15_99705841_99712870	-1.12097	-1.13376	-1.08944	-0.469189	1.53861	-1.82091	-1.19168	0.119906	-1.42667	-1.53045	-1.33645	-0.711285	-1.16381	-1.63074	-0.863503	-1.28884	0.51989
chr15_99859352_99869355	-1.85089	-1.35331	-0.053228	-0.0121855	-0.867994	-0.565318	1.38277	0.235204	0.618756	-1.01853	0.00515011	-1.21307	-0.416716	0.922737	-1.06438	-1.73161	-2.08057
chr15_99964513_99996703	-0.694375	-0.491584	0.205707	-0.500127	0.367829	-0.591548	0.123928	-0.438312	0.264459	-1.11789	-0.422421	0.13559	0.511521	0.68474	-1.31227	-0.351512	0.265085
chr15_101242954_101276460	0.406187	-0.915102	0.603994	-1.43601	-0.0952713	1.15992	0.906415	0.650543	0.434588	1.05583	0.239461	1.31634	1.35315	0.24968	-0.105213	-0.856243	0.735934
chr15_101603066_101613333	-0.790485	-0.756173	-1.27874	-0.686171	0.787344	0.197413	0.263582	-0.0595557	-0.463153	-1.22657	-0.00216324	1.52861	0.750656	-0.217747	-0.83932	-0.672526	1.41582
chr15_101660555_101670230	-0.830728	-0.969359	1.46718	-0.913239	0.292138	-0.494804	-0.681639	1.04202	-0.820588	-1.41619	0.936672	0.445746	0.38949	0.11467	-0.581737	-0.958261	0.722888
chr16_101755_137335	0.917794	0.62137	0.41018	0.678817	0.869988	-0.139205	0.203043	-0.0126854	0.470955	0.128695	0.444247	-0.0158372	0.834632	0.585642	0.760072	0.956796	1.45803
chr16_278346_286770	0.926344	1.31349	0.995021	0.940659	1.00344	0.384613	0.860339	0.438447	0.933896	1.35777	0.507731	0.415031	0.696655	0.914867	0.994999	1.00258	1.05315
chr16_570815_586813	0.986612	0.716163	0.679759	0.76453	1.1236	0.304753	0.703941	0.357638	1.1229	0.518531	0.590514	-0.00996908	0.841751	0.826763	0.780229	0.928485	1.29912
chr16_634064_647468	1.39923	1.44271	0.619208	0.648693	1.16238	0.605287	0.927136	0.229004	1.44512	1.08231	0.27451	0.499985	0.669009	1.02242	1.14527	1.30398	0.823022
chr16_670762_793018	0.859648	1.05787	0.179523	0.18775	0.737155	-0.405318	0.205623	-0.487597	0.999208	-0.0199832	-0.108719	-0.415432	0.45456	0.424241	0.621639	0.749016	0.9139
chr16_808941_819361	-0.518522	0.00658021	-0.0257459	0.0379144	0.353676	-1.41467	-0.554057	-1.22329	0.637649	-1.61719	-0.12313	-0.695092	1.06937	-1.02362	-0.862012	-0.622535	0.00196429
chr16_831506_864292	0.589583	0.815451	5.96766e-06	-0.0651511	0.635633	-0.538093	-0.669147	-0.94694	0.278917	-0.49249	-0.217691	-0.821208	0.0454007	-0.118371	0.197457	0.578699	0.504237
chr16_1013832_1032579	0.469418	0.386316	-0.266303	-0.255159	0.965056	-0.923057	-0.661037	-1.54325	0.177349	-0.900694	-0.442609	-1.29255	-0.896679	-0.561891	0.0514518	0.0215362	0.566216
chr16_1229610_1249052	0.354898	1.51793	-1.60532	-0.289649	0.0785245	-2.04402	-1.75887	-0.486898	-0.958512	-1.01349	-2.22419	-2.20688	-1.5146	-1.63077	0.907398	-0.000243223	0.0903617
chr16_1334414_1365558	0.812728	0.863018	0.0727647	-0.053834	0.495016	0.209282	0.167466	-0.259709	0.388263	0.647525	-0.147584	-0.365521	-0.147045	0.115071	0.554324	0.64855	0.363939
chr16_1457351_1482838	0.7051	0.948071	0.330981	0.27996	0.759949	-0.393081	0.21656	0.0806639	0.45777	0.942707	-0.0421072	-0.0324189	-0.145676	-0.112669	0.573548	0.597043	0.654924
chr16_1612026_1632707	-0.173603	-0.199362	-1.4313	-0.583217	-0.630449	-1.93611	-1.69698	-2.06789	-1.31198	-0.058979	-1.51914	-1.23006	-1.50155	-1.61151	-0.0704939	0.812964	-0.14714
chr16_1659612_1665619	1.38201	1.52977	1.23537	0.80392	1.521	0.589748	1.39451	0.234981	1.50919	1.34444	0.980418	0.91953	1.15444	1.06622	1.19559	1.45226	1.43389
chr16_1719885_1774616	0.557912	0.552249	-0.0227534	0.0893316	0.237549	0.152243	0.262415	-0.757851	0.415995	1.12072	0.383456	0.102398	0.341301	-0.123915	0.441147	0.578098	0.605072
chr16_1793133_1797772	-0.377495	-0.995958	0.465918	-0.210165	1.03315	-1.1301	1.06963	1.15993	1.45696	-0.70477	0.470287	1.06289	1.60051	1.34584	-0.829614	-0.752901	1.55159
chr16_1812655_1845756	0.922369	0.898107	0.239413	0.368354	0.483674	-0.165693	0.473728	-1.09167	0.85962	0.0949123	-0.0353808	-0.192738	0.37484	0.267305	0.717503	0.759695	0.888083
chr16_1999787_2099695	0.799481	0.624298	0.178863	0.534116	0.649551	-0.102133	0.230912	-0.183097	0.602068	0.310535	0.214822	0.0751343	0.30185	0.158539	0.697884	0.736513	0.990519
chr16_2166185_2187235	0.484167	0.356663	0.841334	0.45323	0.523646	-0.419116	0.697041	0.101512	0.921546	0.00567857	-0.298423	0.112856	-0.443207	0.189904	0.377549	0.373171	1.22273
chr16_2196558_2216944	0.950317	0.75354	0.60193	0.635773	0.82512	0.325599	0.740103	-0.428692	1.51876	0.801513	0.288415	0.452691	0.996252	0.843942	1.22978	0.842473	1.42334
chr16_2244297_2287485	0.710504	0.840291	0.235202	0.560192	0.62959	-0.220479	0.109837	-0.48325	0.518933	0.173625	0.0257174	-0.111145	0.245263	0.340332	0.756212	0.695263	0.779974
chr16_2316273_2320527	1.52316	1.71135	1.387	1.38685	1.65869	0.99388	1.37309	1.04845	1.61518	1.2966	0.985057	0.956524	1.31504	1.39029	1.376	1.35281	1.38219
chr16_2561662_2589351	1.01526	0.865732	0.259955	0.386108	0.890675	-0.0993551	0.581684	-0.340979	0.936132	0.578121	0.221736	-0.287083	-0.0765945	0.333824	0.651499	0.783782	0.625336
chr16_2758794_2772358	0.844181	1.45259	-0.156499	-0.193122	0.602706	0.558568	-0.332164	-1.3065	0.273929	0.724358	-0.0879683	0.356911	0.402325	0.00173005	1.07558	0.914346	0.485273
chr16_2788804_2836491	0.671284	0.784064	0.440093	0.667544	0.776741	0.0670536	0.830798	0.0946406	1.064	0.525296	0.246602	-0.19652	0.201807	0.646941	0.6877	0.539279	0.645359
chr16_2905198_2919296	0.970017	1.08893	0.00778675	-0.0280281	0.240533	0.877559	-0.226974	-0.73902	-0.0380278	0.827677	0.170958	0.508638	0.453543	-0.189093	0.702964	0.889244	-0.00287925
chr16_2953330_2976091	0.531879	0.303357	-0.072138	0.623194	0.422454	-0.078869	0.971035	-0.760357	0.722851	0.119483	0.172348	-0.450988	-0.187203	0.473771	0.0911844	0.690071	0.607741
chr16_3011095_3097134	1.04127	0.827835	0.24489	0.39836	0.715144	0.301682	0.241286	-0.328391	0.623076	0.573523	-0.162839	0.605881	0.84351	0.365517	0.641258	1.02107	0.783216
chr16_3107774_3117560	0.625259	0.675269	-0.0898328	0.282421	1.35445	-0.281797	-0.183244	0.510587	0.674978	-0.696034	-0.147737	-0.287083	0.677186	0.871462	0.0815395	0.678308	0.444193
chr16_3173376_3209968	0.589479	0.864038	0.196195	0.194555	0.612853	-0.130457	0.178866	-0.175843	0.494624	0.533985	-0.00179291	-0.147123	0.156127	-0.136106	0.528238	0.639652	0.67203
chr16_3331448_3335490	1.50262	1.67395	1.33593	1.62412	1.68783	1.01711	1.11828	1.44851	1.48309	1.33541	0.949997	0.779504	1.15247	1.28868	1.34167	1.36693	1.44462
chr16_4320474_4324698	1.47199	1.60885	1.41465	1.59945	1.58808	1.26675	1.12119	0.401463	1.85043	1.01565	1.01416	1.47916	1.54947	1.61799	1.49399	1.58551	1.76638
chr16_4338005_4369048	0.362166	-0.00951971	0.540449	0.281791	0.610789	-0.270299	0.236748	-0.732499	0.28298	0.382187	0.248507	0.117371	0.588229	0.670565	0.139901	0.725294	0.473989
chr16_4417355_4428416	1.07168	1.00337	0.694104	-0.0560076	0.689367	0.805666	0.524885	0.639764	0.256417	0.685832	0.103437	1.06522	-0.241066	0.701883	0.973544	1.26586	0.654707
chr16_4464931_4477060	0.963303	0.978043	0.688333	0.65133	0.985962	0.165952	0.248021	0.481559	0.673503	0.556587	0.36087	-0.141081	0.534976	0.734607	0.783836	0.80443	0.812268
chr16_4660248_4676953	1.30951	1.5854	0.819017	1.0821	1.49076	0.395286	0.836488	0.745238	1.01288	1.0678	0.408553	-2.42562	0.716239	0.478674	1.08668	1.16152	1.14625
chr16_4728525_4748377	0.904893	0.86174	0.546417	0.129332	0.67016	-0.0525346	0.316523	-0.674474	0.751721	0.0888092	-0.101794	-5.32974	0.279602	-0.610883	0.453451	0.750498	0.921676
chr16_9160158_9174159	-0.902209	-0.707487	0.718774	-0.39444	-0.171804	0.696819	1.37074	-0.0531569	0.0883041	-1.14023	0.477446	-0.777305	0.193427	0.219001	-0.437286	-0.842881	0.118207
chr16_9183766_9187759	1.55895	1.80877	1.50253	1.71344	1.68544	1.3656	1.67725	0.891307	1.72054	1.3333	1.13221	1.27412	1.39716	1.61931	1.48609	1.39632	1.59227
chr16_10669794_10697000	0.642587	0.459495	-0.587175	-1.11205	-0.3912	0.0550316	-0.452017	-1.60372	-0.165399	1.01023	-0.671517	0.575284	0.21564	-1.25825	0.829241	0.902319	0.00145295
chr16_10702821_10726195	0.470352	0.465038	-1.37878	-1.5294	-0.87667	-0.222133	-0.295922	-2.23804	-0.277375	0.880592	-1.84343	0.436952	0.16139	-1.78651	0.763346	1.07057	-0.0708914
chr16_11438459_11457902	0.807747	0.477195	-0.636196	-0.0257653	0.647678	0.558169	-0.659877	-0.0769921	-0.895846	1.13968	-0.429125	0.383252	-0.398316	-0.77006	0.0492273	0.522877	0.376068
chr16_11653542_11692375	0.542581	-0.761437	-0.497506	0.282553	0.171928	0.00635215	0.517873	-0.652821	0.183544	0.43789	-0.593873	0.0763995	-0.537372	-0.329417	-0.0917346	0.368171	0.0614324
chr16_11701675_11736005	0.278492	-0.425499	-1.02564	0.285678	-0.0806188	0.287786	0.37142	-0.0198805	0.203938	0.76036	-0.208922	0.667992	-0.0486968	-0.0539265	-0.0978495	-0.170431	0.148623
chr16_11873506_11894531	0.622276	0.462512	-0.0165379	0.712531	0.729081	0.300694	1.04481	0.00252715	0.466454	0.782643	0.390708	0.414165	-0.390499	0.0355501	0.6985	0.280636	0.953343
chr16_12115295_12134697	0.385732	-0.435407	-1.27648	0.165929	-0.88255	-1.26675	-0.670232	-0.866722	-0.407827	0.86866	-1.04201	-0.53725	-0.77771	-0.673921	-0.812327	-0.379255	-0.465623
chr16_14186004_14195339	-0.224585	0.590607	-1.50981	-0.72585	-0.653246	0.453382	-0.408627	-0.993514	-1.41266	1.58941	-1.25557	-0.172027	-0.547765	-1.23631	0.939069	0.287419	-1.36177
chr16_14394594_14429957	0.301063	0.265598	-0.488028	0.00640996	-0.474678	-0.11315	0.19913	-1.10196	0.398201	0.924264	-1.07228	0.136103	-0.199442	-0.780398	0.79626	0.815451	0.0305786
chr16_14723580_14731325	1.01098	1.28672	0.989197	1.26056	1.31278	0.452944	0.999143	0.417046	0.985487	1.17051	0.662455	0.470964	0.741603	0.618185	1.04459	0.756462	1.31608
chr16_15067589_15070502	1.41639	1.96971	1.21208	1.57626	1.95447	1.55152	1.60532	1.9915	1.85661	1.65555	1.04468	1.43551	1.72864	1.54203	1.7089	1.70427	1.15642
chr16_15568803_15596896	-1.23145	-1.04848	0.0589768	-1.26621	-0.863291	-0.671222	-0.861075	0.0247126	-1.34399	1.01933	-0.1095	-1.1483	-0.20389	-0.510008	-1.0059	-0.529347	0.700569
chr16_15684250_15694463	-0.345093	-1.06644	-0.930352	-0.180401	-0.847313	-0.0109558	0.218823	-1.06743	-0.931117	-0.494539	0.475685	-0.533585	-0.484361	0.209618	-1.03411	-0.651454	1.41346
chr16_15735148_15748219	0.793421	0.908674	0.637514	0.842017	0.728362	0.900576	1.25404	0.427401	0.942925	0.914868	0.896502	0.52339	0.432993	0.851045	1.16127	0.641577	0.944805
chr16_16042820_16061063	-0.0415011	0.0385889	0.35943	1.15915	0.368523	-0.135287	-0.0880182	-0.628329	-0.134587	0.280611	-0.00825946	0.140142	-0.0800315	-0.147015	-0.14311	0.142178	0.000322805
chr16_17389559_17410694	0.397643	0.493616	-1.54474	-1.55475	0.0680817	-1.67935	-1.36513	-1.83904	-1.70072	1.2972	-2.28989	-0.440408	-1.89013	-2.00637	-0.211903	0.262116	-0.0683658
chr16_18994560_19021470	0.386372	-0.321062	0.304109	-0.57375	0.374186	-0.00705632	1.15383	-0.815233	0.129621	0.0784869	0.467991	-1.0618	0.0209253	-0.041392	-0.393403	-0.130165	0.1726
chr16_19113288_19133868	0.739886	-0.273168	0.559081	0.327855	0.282581	0.746042	0.460473	-0.195949	0.725306	0.452099	0.408138	0.687973	0.398679	0.545591	0.444213	0.643659	0.618269
chr16_19424254_19449872	-0.126241	-0.621121	0.188006	-1.14978	-1.34746	0.943925	-1.44884	-2.30259	-0.926138	-0.58671	-0.526798	0.187876	-0.650974	-0.824823	-0.774103	-0.681447	-1.11408
chr16_20908848_20931006	0.599404	0.840818	0.883036	0.387148	0.334611	0.731398	0.812802	0.394342	0.54819	0.690042	0.82269	-0.424215	1.03789	0.984748	0.456556	0.273302	0.446612
chr16_21510272_21538745	0.924169	0.934541	0.612367	1.27288	1.10757	0.472324	0.942253	-0.292166	0.829636	1.36887	0.485577	0.457119	0.767148	0.696196	1.09634	0.926787	1.26571
chr16_21778772_21803112	-1.27998	-1.29738	-1.0382	-1.45516	-1.03394	-0.578649	0.0602316	-1.28499	-0.797865	-0.795199	-0.470016	-0.655103	0.607914	-0.398671	-1.32095	-1.31069	-0.438965
chr16_22018703_22039426	-0.412136	-0.539653	-0.730327	-0.334429	-0.373192	-0.241702	0.430481	-0.461512	-0.364629	-0.490073	0.203854	-1.04618	-0.0257321	-0.448032	-0.499257	-0.235897	1.05271
chr16_22595083_22635143	-1.45862	-1.10153	-0.962598	-1.34447	-1.22017	-0.843591	-0.351957	-1.54378	-1.01374	-1.07466	-0.649986	-0.865357	0.421871	-0.5408	-1.5644	-1.53586	-0.6756
chr16_24986740_25007362	-0.587796	-0.290256	0.934398	-0.125724	-0.0365219	-0.925586	-1.12643	0.146258	-0.608516	0.203609	0.503251	-0.685431	-0.382191	-0.95902	0.265769	-0.143663	-0.366469
chr16_27323747_27344118	0.223342	0.173477	0.468583	-0.286181	0.528462	1.05328	1.80129	0.666501	0.915636	-0.133691	0.305642	-0.125341	0.760368	0.52817	-0.115199	0.106946	0.262117
chr16_28500477_28520102	0.823759	0.75319	0.125421	0.0164356	0.0959367	-0.375141	-0.454428	-0.844077	0.237494	0.161853	-0.670737	0.51235	-0.0881625	-0.613628	0.454308	0.877176	0.281536
chr16_28596398_28635131	-0.068368	-0.164545	-1.1336	-0.247216	-0.388746	-0.561488	-0.666399	-1.95227	-0.597395	-0.705264	-1.36288	0.306822	0.374252	-1.18041	0.033058	0.289521	0.0676708
chr16_28832884_28836980	1.65771	1.88165	1.7419	2.04317	1.82245	1.49486	1.77045	1.15954	1.91279	1.60632	1.18022	1.39047	1.82478	1.78752	1.75578	1.46489	1.67064
chr16_28932955_28937851	1.32876	1.42895	0.971565	0.853603	1.03773	0.928893	1.18982	0.281816	1.38849	1.38253	0.519424	0.660533	1.22805	0.97821	1.39561	1.16939	1.09272
chr16_29268225_29286630	0.383568	0.479635	1.37933	-1.1425	-0.339895	0.216198	-0.0285657	1.10247	-0.430879	0.563801	0.256266	0.804579	0.657929	0.478403	-0.726224	0.445354	1.35574
chr16_29463370_29482828	0.767454	0.662992	0.430999	0.516931	0.860206	1.03846	0.35146	-0.62587	1.13386	1.4037	0.204343	0.940205	1.0924	0.501664	0.795112	0.892276	1.38742
chr16_29604358_29630220	0.694466	0.887103	0.288558	0.614604	0.854706	0.202987	0.594827	-0.143036	0.765575	0.874268	0.0897756	0.364417	0.55764	0.256508	0.683234	0.768245	1.12304
chr16_29786607_29804434	0.351181	0.657646	0.254601	0.467961	0.316838	0.611213	-0.783554	-0.805918	0.0987424	0.382354	-0.35309	0.0482273	0.206343	-0.384552	0.34323	0.546028	0.418215
chr16_29813910_29838515	1.06393	1.08329	1.27696	1.03767	0.99455	1.15997	0.958537	0.256955	1.27101	0.916146	0.882411	0.753591	1.12479	1.28877	1.06175	1.17303	1.69278
chr16_30054486_30136472	0.79959	0.807451	0.426779	0.51766	0.669095	0.0997952	0.31802	-0.309706	0.555796	0.866799	0.151489	0.338318	0.5441	0.0982707	0.579727	0.776793	0.815583
chr16_30193576_30222129	0.681642	0.5224	0.295482	0.370348	0.733128	0.802692	0.264047	-0.6306	0.906835	1.20808	0.0554895	0.760368	1.02915	0.25203	0.624312	0.785453	1.16144
chr16_30363809_30391426	0.930829	0.651515	0.640603	0.903848	0.529946	-0.244741	0.474957	-0.247814	0.753556	0.594879	0.324405	0.0853653	0.379491	0.357961	0.689609	0.710716	1.08082
chr16_30405291_30430575	0.752446	0.563167	0.567531	0.838208	0.414436	-0.243342	-0.0969578	-0.712591	0.328358	0.13867	0.161764	-0.118818	0.529741	0.0770861	0.516068	0.563845	0.796735
chr16_30535797_30547995	1.22195	1.58275	1.12914	1.17378	1.18065	0.980962	1.11156	0.409563	1.38915	1.09524	0.563948	1.05231	1.29037	1.12296	1.40728	1.15619	0.898386
chr16_30568565_30584356	0.85162	0.88718	0.468973	0.617212	0.3987	0.0979191	0.482369	0.134316	0.758936	0.557282	0.392964	0.183284	0.750882	0.0332485	0.723263	0.716095	0.678894
chr16_30660733_30680245	1.09971	1.16105	0.906782	1.0624	0.973312	0.325232	0.886802	0.408216	0.926807	0.767097	0.449197	0.281532	0.550038	0.664214	1.15323	0.960972	0.977195
chr16_30708570_30712415	1.4384	1.73441	1.47932	1.75542	1.6794	1.31282	1.60834	1.16476	1.83571	1.79904	1.09975	1.21675	1.59647	1.59811	1.58886	1.36751	1.66042
chr16_30750058_30760227	0.710167	1.04972	0.101177	0.126914	0.821359	0.608256	0.726639	-0.177618	0.527617	1.57223	0.315872	0.50043	0.86591	0.0786394	0.983603	0.638857	0.106672
chr16_30785598_30799647	0.984746	0.912024	0.731137	1.08916	0.762216	0.0719088	0.389545	0.0445805	0.947723	0.312935	0.185104	0.223641	0.787693	0.694464	0.811581	0.835449	1.05232
chr16_30948943_30970818	0.745755	0.560127	0.300443	0.717197	0.596991	-0.0162645	0.848308	-0.391163	1.04719	-2.06965e-05	0.146551	-0.432784	0.0964508	0.0514474	0.424664	0.666483	0.997453
chr16_30995975_31011459	0.198931	0.0870829	1.0325	-0.303142	0.772022	-0.0790834	-0.078804	0.205193	0.282021	-0.340584	0.530275	-0.835912	0.542003	0.387868	-0.0396263	0.13292	0.420074
chr16_31074905_31086849	0.877187	1.10172	1.11781	0.994957	0.957026	0.329199	0.551681	0.703336	0.955395	0.617049	0.529804	0.117503	0.88903	0.867424	0.995695	0.804877	1.09774
chr16_31116287_31160591	0.723789	0.981434	-0.182446	0.15132	0.78925	0.339534	0.523631	-0.524347	0.623932	0.630973	-0.106053	0.497339	0.395762	0.124652	0.610459	0.700295	0.390592
chr16_31190157_31194555	1.43868	1.63711	1.41246	1.65008	1.71356	1.00686	1.17126	1.4875	1.44665	1.15725	1.05976	0.964155	1.28576	1.28493	1.47439	1.13802	1.59557
chr16_31453209_31472629	0.779532	0.657206	0.527288	0.279227	0.893323	0.0606667	1.11111	0.0962457	1.01204	0.502844	0.215925	-0.328637	0.366388	0.756699	0.547231	0.52626	0.833978
chr16_33864796_33906270	-1.11393	-2.3135	-2.07702	-2.70734	-2.22238	-2.26678	-1.71632	-2.81779	-1.70373	-2.08946	-3.88308	-2.55443	-2.12264	0.338829	-2.31138	-3.30066	-1.68565
chr16_33942328_33976215	-1.65756	-1.41608	-1.53846	-0.581897	-0.168012	-2.39724	-1.566	-2.23006	-0.548013	-0.387318	-1.63875	-2.3105	-1.19466	0.75818	-0.916186	-0.759082	0.648311
chr16_46721742_46724980	1.53808	1.70806	1.3552	1.59502	1.29047	1.36578	1.09952	1.18425	1.40452	1.39087	1.06614	1.10927	1.27413	1.31072	1.30271	1.10004	1.36594
chr16_47493596_47497110	1.40973	1.95511	1.24363	1.63649	1.07469	1.65863	1.63095	1.20955	1.4748	1.44241	1.22765	1.4912	1.73961	1.60481	1.50965	1.01579	1.26761
chr16_48155201_48163631	-0.802	-0.25345	1.14192	-1.16621	-1.41866	-0.588808	-1.26766	0.38028	-1.47188	-0.754449	1.07248	-1.16214	1.40765	1.25554	-0.396646	-0.20843	0.325462
chr16_49721472_49740008	-1.22013	-1.19789	-1.76226	1.52621	-1.09117	-2.1763	-2.08661	-1.81662	-1.51622	-1.83247	-2.4946	-1.87407	-1.80199	-1.80108	-1.73354	-1.27998	-0.435166
chr16_53073921_53096874	0.586583	-0.140533	0.193772	1.10341	0.275299	0.00606449	0.571709	-0.809939	0.558764	-0.324748	-0.328592	0.957582	0.135032	0.231845	0.434329	0.00630708	0.178835
chr16_53462094_53470343	0.988197	0.831562	0.254793	0.161551	0.447532	1.3554	0.328656	0.297736	0.62878	1.04855	0.408189	0.654578	0.457009	0.287249	0.517694	0.658795	0.356439
chr16_53800215_53826999	-0.442225	-0.771643	-0.18784	-0.478928	-0.776939	-0.351087	-0.084227	-0.419087	-0.257282	0.00644461	-0.381799	1.40335	0.0341359	-0.63072	0.661608	-0.191238	-1.68623
chr16_53836737_53865144	-1.18564	-1.17202	0.172873	-0.896705	-1.35407	-0.452028	-0.185331	-0.341682	-0.815328	-1.13475	-0.597929	1.21745	-0.330912	-0.565766	-0.404543	-1.10508	-1.11975
[truncated: 3,918 more rows]
