# Supplementary material for: Super-enhancer profiling reveals ThPOK/ZBTB7B, a CD4+ cell lineage commitment factor, as a master regulator that restricts breast cancer cells to a luminal non-migratory phenotype
Source: Cell Mol Life Sci. 2025 Nov 13;82(1):397. doi: 10.1007/s00018-025-05913-4 (PMC12615902; doi:10.1007/s00018-025-05913-4)
Supplement: Supplementary file 12 — Supplementary file12 (XLSX 333 KB) [file 18_2025_5913_MOESM12_ESM.xlsx]

## Sheet: TableS3_sign_GO_BP_allSE.txt
ID	name	Binom_Genome_Fraction	Binom_Expected	Binom_Observed_Region_Hits	Binom_Fold_Enrichment	Binom_Region_Set_Coverage	Binom_Raw_PValue	Binom_Adjp_BH	Hyper_Total_Genes	Hyper_Expected	Hyper_Observed_Gene_Hits	Hyper_Fold_Enrichment	Hyper_Gene_Set_Coverage	Hyper_Term_Gene_Coverage	Hyper_Raw_PValue	Hyper_Adjp_BH
GO:0006950	response to stress	0.243678	1441.84	1853	1.28516	0.313165	5.99145e-34	7.87576e-30	3265	1151.53	1292	1.12199	0.197493	0.395712	9.98353e-09	4.78954e-07
GO:0031323	regulation of cellular metabolic process	0.480737	2844.52	3301	1.16048	0.557884	9.04648e-33	5.9458e-29	5933	2092.49	2419	1.15604	0.369765	0.40772	5.95442e-27	4.89193e-24
GO:0060255	regulation of macromolecule metabolic process	0.478024	2828.47	3281	1.15999	0.554504	3.10068e-32	1.35861e-28	5896	2079.45	2418	1.16281	0.369612	0.410108	6.54375e-29	9.55751e-26
GO:0019222	regulation of metabolic process	0.503996	2982.15	3432	1.15085	0.580024	5.5996e-32	1.84017e-28	6289	2218.05	2564	1.15597	0.391929	0.407696	3.13712e-29	5.15468e-26
GO:0009987	cellular process	0.873011	5165.61	5447	1.05447	0.920568	9.23857e-32	2.42882e-28	14666	5172.52	5341	1.03257	0.816417	0.364176	8.17126e-11	5.13929e-09
GO:0080090	regulation of primary metabolic process	0.479672	2838.22	3285	1.15742	0.55518	1.8039e-31	3.95205e-28	5944	2096.37	2413	1.15104	0.368847	0.405956	1.92231e-25	1.26344e-22
GO:0050794	regulation of cellular process	0.722573	4275.47	4656	1.089	0.786885	4.46193e-30	8.37887e-27	10412	3672.18	3991	1.08682	0.610058	0.383308	2.49427e-23	9.64328e-21
GO:0050789	regulation of biological process	0.745361	4410.3	4777	1.08315	0.807335	1.0371e-29	1.70408e-26	10964	3866.86	4166	1.07736	0.636808	0.379971	3.82815e-21	1.02696e-18
GO:0065007	biological regulation	0.769101	4550.77	4900	1.07674	0.828122	4.82342e-29	7.04488e-26	11581	4084.47	4364	1.06844	0.667074	0.376824	3.07623e-19	6.31488e-17
GO:0044260	cellular macromolecule metabolic process	0.521292	3084.49	3502	1.13536	0.591854	6.27593e-28	8.24972e-25	6921	2440.95	2701	1.10654	0.412871	0.390261	9.79253e-17	1.3135e-14
GO:0043170	macromolecule metabolic process	0.558964	3307.39	3720	1.12475	0.628697	8.11445e-28	9.69677e-25	7540	2659.26	2917	1.09692	0.445888	0.38687	4.75224e-16	6.12434e-14
GO:0008152	metabolic process	0.652309	3859.71	4247	1.10034	0.717762	3.46094e-27	3.79117e-24	9567	3374.16	3598	1.06634	0.549985	0.376084	3.17262e-12	2.52752e-10
GO:0044237	cellular metabolic process	0.614049	3633.33	4029	1.1089	0.680919	5.94157e-27	6.00784e-24	8773	3094.13	3343	1.08043	0.511006	0.381055	1.06362e-14	1.15548e-12
GO:0071704	organic substance metabolic process	0.639091	3781.5	4165	1.10142	0.703904	3.39789e-26	3.19038e-23	9242	3259.54	3491	1.07101	0.533629	0.377732	6.22282e-13	5.64131e-11
GO:0010556	regulation of macromolecule biosynthetic process	0.351483	2079.73	2469	1.18718	0.417272	6.82271e-26	5.97897e-23	4171	1471.06	1713	1.16447	0.261846	0.410693	5.71996e-19	1.10572e-16
GO:0048519	negative regulation of biological process	0.420056	2485.47	2881	1.15914	0.486902	2.18232e-25	1.76084e-22	4725	1666.45	2042	1.22536	0.312137	0.432169	1.46412e-39	1.56203e-35
GO:0044238	primary metabolic process	0.613093	3627.67	4011	1.10567	0.677877	2.28929e-25	1.76084e-22	8850	3121.28	3354	1.07456	0.512687	0.378983	4.56073e-13	4.16325e-11
GO:0010468	regulation of gene expression	0.3694	2185.74	2574	1.17763	0.435018	2.41119e-25	1.76084e-22	4393	1549.36	1814	1.17081	0.277285	0.41293	1.32373e-21	4.04662e-19
GO:2000112	regulation of cellular macromolecule biosynthetic process	0.345677	2045.37	2426	1.18609	0.410005	5.32873e-25	3.68664e-22	4071	1435.79	1675	1.1666	0.256038	0.411447	7.18212e-19	1.3487e-16
GO:0010605	negative regulation of macromolecule metabolic process	0.223531	1322.63	1657	1.2528	0.280041	1.77158e-24	1.16437e-21	2366	834.459	1053	1.2619	0.16096	0.445055	1.9147e-23	8.11895e-21
GO:0009892	negative regulation of metabolic process	0.242577	1435.33	1778	1.23874	0.30049	2.01934e-24	1.26401e-21	2571	906.76	1133	1.2495	0.173189	0.440685	1.86122e-23	8.11895e-21
GO:0033554	cellular response to stress	0.125883	744.848	1013	1.36001	0.171202	5.76343e-24	3.44365e-21	1590	560.773	686	1.22331	0.104861	0.431447	6.85839e-12	5.09342e-10
GO:0031326	regulation of cellular biosynthetic process	0.368596	2180.98	2552	1.17012	0.4313	2.4316e-23	1.38971e-20	4371	1541.6	1782	1.15594	0.272394	0.407687	3.17897e-18	5.28956e-16
GO:0048518	positive regulation of biological process	0.472662	2796.74	3177	1.13597	0.536928	2.56028e-23	1.40229e-20	5418	1910.86	2301	1.20417	0.351727	0.424696	2.37661e-39	1.56203e-35
GO:0048523	negative regulation of cellular process	0.398868	2360.1	2735	1.15885	0.462228	2.88553e-23	1.51721e-20	4412	1556.06	1921	1.23453	0.293641	0.435403	4.39855e-39	1.9273e-35
GO:0031324	negative regulation of cellular metabolic process	0.229747	1359.41	1687	1.24098	0.285111	3.19706e-23	1.61636e-20	2428	856.325	1069	1.24836	0.163406	0.44028	6.98607e-22	2.18647e-19
GO:0009889	regulation of biosynthetic process	0.373724	2211.32	2581	1.16717	0.436201	4.35593e-23	2.12069e-20	4441	1566.29	1809	1.15496	0.276521	0.407341	2.30772e-18	3.99145e-16
GO:0010604	positive regulation of macromolecule metabolic process	0.289662	1713.93	2060	1.20192	0.348149	1.12247e-22	5.2696e-20	3003	1059.12	1342	1.26709	0.205136	0.446886	1.4868e-31	3.9088e-28
GO:0009893	positive regulation of metabolic process	0.30338	1795.1	2145	1.19492	0.362515	1.22275e-22	5.54243e-20	3192	1125.78	1414	1.25602	0.216142	0.442983	2.91992e-31	6.39706e-28
GO:0002376	immune system process	0.176185	1042.48	1332	1.27772	0.225114	6.64533e-22	2.91176e-19	2319	817.882	919	1.12363	0.140477	0.396292	1.7199e-06	5.58223e-05
GO:0010629	negative regulation of gene expression	0.152512	902.413	1176	1.30317	0.198749	8.79637e-22	3.72995e-19	1484	523.388	717	1.36992	0.1096	0.483154	3.56503e-27	3.34731e-24
GO:2001141	regulation of RNA biosynthetic process	0.316955	1875.42	2221	1.18427	0.375359	1.02773e-21	4.22172e-19	3676	1296.48	1517	1.17009	0.231886	0.412677	2.0182e-17	3.04934e-15
GO:0051252	regulation of RNA metabolic process	0.326753	1933.4	2281	1.17979	0.385499	1.14371e-21	4.55579e-19	3805	1341.98	1575	1.17364	0.240752	0.413929	8.48391e-19	1.57072e-16
GO:0044271	cellular nitrogen compound biosynthetic process	0.282115	1669.28	2004	1.20052	0.338685	1.24919e-21	4.82957e-19	3459	1219.95	1397	1.14513	0.213543	0.403874	2.34362e-12	1.91347e-10
GO:0006355	regulation of transcription, DNA-templated	0.315472	1866.65	2210	1.18394	0.3735	1.65998e-21	6.2344e-19	3636	1282.37	1506	1.17439	0.230205	0.414191	5.45033e-18	8.84501e-16
GO:0031325	positive regulation of cellular metabolic process	0.284698	1684.56	2018	1.19794	0.341051	2.18994e-21	7.7853e-19	2967	1046.42	1301	1.24328	0.198869	0.43849	3.38601e-26	2.47272e-23
GO:1903506	regulation of nucleic acid-templated transcription	0.316617	1873.42	2216	1.18286	0.374514	2.19137e-21	7.7853e-19	3658	1290.13	1514	1.17352	0.231428	0.413887	5.93184e-18	9.50904e-16
GO:0090304	nucleic acid metabolic process	0.310644	1838.08	2177	1.18439	0.367923	3.76904e-21	1.30379e-18	3977	1402.64	1558	1.11076	0.238153	0.391753	4.02415e-09	2.02672e-07
GO:0010467	gene expression	0.296703	1755.59	2088	1.18934	0.352882	7.46142e-21	2.51488e-18	3718	1311.29	1469	1.12027	0.224549	0.395105	9.95724e-10	5.49949e-08
GO:0051171	regulation of nitrogen compound metabolic process	0.377581	2234.15	2580	1.1548	0.436032	2.13319e-20	7.0102e-18	4477	1578.98	1821	1.15328	0.278355	0.406746	3.50737e-18	5.76305e-16
GO:0043067	regulation of programmed cell death	0.139693	826.564	1077	1.30298	0.182018	8.81272e-20	2.82545e-17	1486	524.094	668	1.27458	0.102109	0.449529	6.40923e-16	8.1009e-14
GO:0048522	positive regulation of cellular process	0.441411	2611.83	2956	1.13177	0.499578	1.52268e-19	4.71293e-17	4905	1729.93	2104	1.21623	0.321614	0.42895	2.05989e-38	6.76933e-35
GO:0030198	extracellular matrix organization	0.0314946	186.353	319	1.7118	0.0539125	1.5417e-19	4.71293e-17	304	107.217	161	1.50163	0.0246102	0.529605	1.54933e-10	9.34215e-09
GO:0042981	regulation of apoptotic process	0.138172	817.563	1065	1.30265	0.17999	1.63281e-19	4.87801e-17	1472	519.156	660	1.27129	0.100887	0.44837	1.9125e-15	2.24462e-13
GO:0006139	nucleobase-containing compound metabolic process	0.345982	2047.17	2379	1.16209	0.402062	1.70927e-19	4.99296e-17	4526	1596.26	1761	1.1032	0.269184	0.389085	2.4748e-09	1.30648e-07
GO:0043062	extracellular structure organization	0.0315474	186.666	319	1.70894	0.0539125	1.94346e-19	5.55366e-17	305	107.57	161	1.4967	0.0246102	0.527869	2.14711e-10	1.2829e-08
GO:0034654	nucleobase-containing compound biosynthetic process	0.256483	1517.61	1823	1.20123	0.308095	2.81309e-19	7.86767e-17	3028	1067.94	1238	1.15924	0.189239	0.408851	1.35924e-12	1.16779e-10
GO:1901362	organic cyclic compound biosynthetic process	0.270474	1600.39	1906	1.19096	0.322123	8.92025e-19	2.44285e-16	3219	1135.3	1308	1.15212	0.199939	0.406337	2.06647e-12	1.73017e-10
GO:0034641	cellular nitrogen compound metabolic process	0.381196	2255.54	2586	1.14651	0.437046	9.64277e-19	2.58682e-16	5137	1811.76	1965	1.08458	0.300367	0.382519	8.61382e-08	3.65254e-06
GO:0018130	heterocycle biosynthetic process	0.261101	1544.94	1847	1.19552	0.312151	9.93427e-19	2.61172e-16	3094	1091.21	1261	1.15559	0.192754	0.407563	2.2334e-12	1.84642e-10
GO:0010941	regulation of cell death	0.151582	896.91	1144	1.27549	0.193341	2.73722e-18	7.05506e-16	1601	564.653	721	1.27689	0.110211	0.450344	2.22247e-17	3.31981e-15
GO:0019438	aromatic compound biosynthetic process	0.262593	1553.76	1852	1.19195	0.312997	2.94562e-18	7.44618e-16	3098	1092.63	1261	1.1541	0.192754	0.407037	3.42258e-12	2.694e-10
GO:0002682	regulation of immune system process	0.111832	661.707	880	1.32989	0.148724	3.63329e-18	9.01123e-16	1416	499.406	575	1.15137	0.0878936	0.406073	8.25102e-06	0.000229788
GO:2000113	negative regulation of cellular macromolecule biosynthetic process	0.140246	829.837	1068	1.287	0.180497	4.50808e-18	1.09627e-15	1348	475.423	650	1.3672	0.099358	0.482196	2.48359e-24	1.36028e-21
GO:0016070	RNA metabolic process	0.280368	1658.94	1961	1.18208	0.331418	4.58688e-18	1.09627e-15	3460	1220.3	1364	1.11776	0.208499	0.39422	9.81353e-09	4.72523e-07
GO:0010558	negative regulation of macromolecule biosynthetic process	0.146088	864.401	1106	1.2795	0.186919	5.0162e-18	1.15735e-15	1432	505.048	676	1.33848	0.103332	0.472067	2.70493e-22	9.11698e-20
GO:0019219	regulation of nucleobase-containing compound metabolic process	0.359306	2126.01	2446	1.15051	0.413385	5.01858e-18	1.15735e-15	4201	1481.64	1709	1.15345	0.261235	0.406808	6.67787e-17	9.14382e-15
GO:0006807	nitrogen compound metabolic process	0.418879	2478.51	2801	1.13011	0.473382	1.55059e-17	3.51422e-15	5628	1984.92	2142	1.07913	0.327423	0.380597	9.04129e-08	3.82147e-06
GO:0031327	negative regulation of cellular biosynthetic process	0.153931	910.81	1153	1.26591	0.194862	1.75151e-17	3.9023e-15	1513	533.616	700	1.3118	0.107001	0.462657	2.60459e-20	6.11381e-18
GO:0051246	regulation of protein metabolic process	0.236696	1400.53	1682	1.20097	0.284266	1.94554e-17	4.26236e-15	2673	942.734	1125	1.19334	0.171966	0.420875	1.74201e-15	2.06295e-13
GO:0034645	cellular macromolecule biosynthetic process	0.305415	1807.14	2109	1.16704	0.356431	2.47211e-17	5.3272e-15	3648	1286.6	1483	1.15265	0.226689	0.406524	2.80917e-14	2.88488e-12
GO:0009058	biosynthetic process	0.385971	2283.79	2599	1.13802	0.439243	3.62964e-17	7.69542e-15	4805	1694.66	1923	1.13474	0.293947	0.400208	9.65393e-16	1.18599e-13
GO:1901576	organic substance biosynthetic process	0.380966	2254.18	2568	1.13922	0.434004	4.27366e-17	8.91702e-15	4720	1664.68	1889	1.13475	0.28875	0.400212	2.07084e-15	2.40896e-13
GO:0009890	negative regulation of biosynthetic process	0.155328	919.073	1158	1.25997	0.195707	5.64568e-17	1.15957e-14	1534	541.023	705	1.30309	0.107765	0.459583	1.43346e-19	3.03917e-17
GO:0009059	macromolecule biosynthetic process	0.313202	1853.21	2153	1.16176	0.363867	6.17663e-17	1.2491e-14	3730	1315.52	1516	1.15239	0.231733	0.406434	1.37049e-14	1.44121e-12
GO:0006725	cellular aromatic compound metabolic process	0.363016	2147.96	2457	1.14387	0.415244	6.91017e-17	1.37627e-14	4734	1669.62	1817	1.08827	0.277744	0.383819	1.25566e-07	5.12597e-06
GO:1901360	organic cyclic compound metabolic process	0.374941	2218.53	2529	1.13994	0.427412	7.47963e-17	1.46746e-14	4940	1742.28	1892	1.08594	0.289208	0.382996	1.17902e-07	4.8432e-06
GO:0044249	cellular biosynthetic process	0.375445	2221.51	2531	1.13932	0.42775	9.43753e-17	1.82436e-14	4651	1640.35	1860	1.1339	0.284317	0.399914	5.62425e-15	6.26531e-13
GO:0032268	regulation of cellular protein metabolic process	0.222855	1318.63	1588	1.20428	0.268379	1.04472e-16	1.99026e-14	2496	880.308	1057	1.20072	0.161571	0.423478	2.09471e-15	2.41535e-13
GO:0032774	RNA biosynthetic process	0.234313	1386.43	1660	1.19732	0.280548	1.10439e-16	2.07388e-14	2703	953.314	1106	1.16016	0.169061	0.409175	2.49465e-11	1.69908e-09
GO:0046483	heterocycle metabolic process	0.357169	2113.37	2417	1.14367	0.408484	1.85536e-16	3.43503e-14	4699	1657.28	1806	1.08974	0.276062	0.384337	9.12445e-08	3.84426e-06
GO:1903706	regulation of hemopoiesis	0.0409178	242.111	376	1.55301	0.0635457	2.12349e-16	3.87685e-14	442	155.888	209	1.34071	0.0319474	0.472851	9.76923e-08	4.07672e-06
GO:0045892	negative regulation of transcription, DNA-templated	0.124574	737.102	944	1.28069	0.15954	2.26374e-15	4.07629e-13	1148	404.885	571	1.41028	0.0872822	0.497387	2.21362e-25	1.32264e-22
GO:1902679	negative regulation of RNA biosynthetic process	0.1278	756.195	965	1.27613	0.163089	2.41242e-15	4.28531e-13	1207	425.694	588	1.38128	0.0898808	0.487158	2.43708e-23	9.64328e-21
GO:1903507	negative regulation of nucleic acid-templated transcription	0.126936	751.077	959	1.27683	0.162075	2.64434e-15	4.63464e-13	1191	420.051	583	1.38793	0.0891165	0.489505	9.07139e-24	4.25869e-21
GO:2001233	regulation of apoptotic signaling pathway	0.0322176	190.632	306	1.60519	0.0517154	3.00502e-15	5.19749e-13	377	132.963	194	1.45905	0.0296545	0.514589	5.88445e-11	3.79172e-09
GO:0048534	hematopoietic or lymphoid organ development	0.0603919	357.339	509	1.42442	0.0860233	3.29134e-15	5.61879e-13	560	197.505	276	1.39743	0.0421889	0.492857	3.44806e-12	2.6979e-10
GO:0051172	negative regulation of nitrogen compound metabolic process	0.157771	933.528	1159	1.24153	0.195876	3.33582e-15	5.62171e-13	1557	549.134	716	1.30387	0.109447	0.459859	5.91786e-20	1.31848e-17
GO:0051253	negative regulation of RNA metabolic process	0.13271	785.244	996	1.2684	0.168328	3.39588e-15	5.65048e-13	1256	442.976	611	1.37931	0.0933965	0.486465	4.71465e-24	2.38362e-21
GO:0010608	posttranscriptional regulation of gene expression	0.0396692	234.722	360	1.53373	0.0608416	5.07199e-15	8.33391e-13	554	195.389	237	1.21297	0.0362275	0.427798	0.000122994	0.00247211
GO:0006402	mRNA catabolic process	0.0118802	70.2951	144	2.04851	0.0243367	5.85139e-15	9.49586e-13	212	74.7697	99	1.32407	0.015133	0.466981	0.000371988	0.00644443
GO:0044403	symbiosis, encompassing mutualism through parasitism	0.0498594	295.018	433	1.46771	0.073179	6.25313e-15	1.00241e-12	690	243.354	306	1.25743	0.0467747	0.443478	3.30292e-07	1.25482e-05
GO:0000956	nuclear-transcribed mRNA catabolic process	0.0107445	63.575	134	2.10775	0.0226466	6.61156e-15	1.0471e-12	197	69.4794	94	1.35292	0.0143687	0.477157	0.000203315	0.00384543
GO:0097659	nucleic acid-templated transcription	0.22877	1353.63	1608	1.18792	0.271759	6.69815e-15	1.04818e-12	2583	910.992	1058	1.16137	0.161724	0.409601	5.73896e-11	3.71619e-09
GO:2001235	positive regulation of apoptotic signaling pathway	0.0136717	80.8955	159	1.9655	0.0268717	6.8148e-15	1.05389e-12	174	61.3676	92	1.49916	0.014063	0.528736	1.36496e-06	4.49683e-05
GO:0006351	transcription, DNA-templated	0.228735	1353.42	1607	1.18736	0.27159	8.03278e-15	1.2278e-12	2582	910.639	1057	1.16072	0.161571	0.409373	6.86552e-11	4.35977e-09
GO:0044419	interspecies interaction between organisms	0.0499741	295.697	433	1.46434	0.073179	8.76237e-15	1.32392e-12	692	244.06	306	1.25379	0.0467747	0.442196	4.54827e-07	1.67003e-05
GO:0002520	immune system development	0.0628351	371.795	523	1.40669	0.0883894	1.05342e-14	1.57354e-12	587	207.028	285	1.37663	0.0435647	0.48552	1.31714e-11	9.3085e-10
GO:0043933	macromolecular complex subunit organization	0.178267	1054.8	1285	1.21824	0.217171	1.43834e-14	2.12438e-12	2194	773.796	897	1.15922	0.137114	0.408842	3.58472e-09	1.8264e-07
GO:0043065	positive regulation of apoptotic process	0.0598631	354.21	501	1.41441	0.0846713	1.70872e-14	2.49569e-12	591	208.438	287	1.37691	0.0438704	0.485618	1.08354e-11	7.74084e-10
GO:0030097	hemopoiesis	0.0543184	321.402	462	1.43745	0.0780801	1.78453e-14	2.57776e-12	512	180.576	252	1.39553	0.0385203	0.492188	3.62325e-11	2.40543e-09
GO:0009611	response to wounding	0.0541739	320.547	460	1.43505	0.0777421	2.62497e-14	3.75057e-12	554	195.389	265	1.35627	0.0405075	0.478339	4.67186e-10	2.63569e-08
GO:0034248	regulation of cellular amide metabolic process	0.0355347	210.259	326	1.55047	0.0550955	2.79171e-14	3.929e-12	458	161.531	204	1.26292	0.0311831	0.445415	2.11175e-05	0.000525738
GO:1902105	regulation of leukocyte differentiation	0.0277551	164.227	268	1.63189	0.0452932	2.80963e-14	3.929e-12	252	88.8772	128	1.44019	0.0195659	0.507937	2.6603e-07	1.02852e-05
GO:0043068	positive regulation of programmed cell death	0.0603661	357.186	502	1.40543	0.0848403	4.38031e-14	6.06096e-12	597	210.554	288	1.36782	0.0440232	0.482412	2.5356e-11	1.71807e-09
GO:0042060	wound healing	0.0446973	264.474	391	1.47841	0.0660808	5.29431e-14	7.24934e-12	467	164.705	223	1.35394	0.0340874	0.477516	1.33549e-08	6.24732e-07
GO:0044764	multi-organism cellular process	0.0456806	270.292	398	1.47248	0.0672638	5.37044e-14	7.27778e-12	636	224.309	285	1.27057	0.0435647	0.448113	2.78346e-07	1.06672e-05
GO:0016032	viral process	0.0448973	265.657	392	1.47559	0.0662498	6.34309e-14	8.50816e-12	624	220.077	282	1.28137	0.0431061	0.451923	1.28467e-07	5.22815e-06
GO:0050896	response to stimulus	0.56973	3371.09	3652	1.08333	0.617205	6.75061e-14	8.96331e-12	7699	2715.34	2904	1.06948	0.443901	0.377192	2.30335e-09	1.22087e-07
GO:0006417	regulation of translation	0.0323144	191.204	300	1.569	0.0507014	8.01621e-14	1.05373e-11	424	149.54	186	1.24382	0.0284317	0.438679	0.000132567	0.00264549
GO:0045786	negative regulation of cell cycle	0.0496832	293.975	425	1.4457	0.0718269	9.70634e-14	1.26327e-11	557	196.447	263	1.33878	0.0402018	0.472172	2.63409e-09	1.37401e-07
GO:0009968	negative regulation of signal transduction	0.124416	736.172	929	1.26193	0.157005	1.18924e-13	1.5326e-11	1154	407.001	564	1.38575	0.0862122	0.488735	8.3619e-23	2.97074e-20
GO:1902531	regulation of intracellular signal transduction	0.177549	1050.56	1271	1.20984	0.214805	1.44788e-13	1.84781e-11	1776	626.373	811	1.29476	0.123968	0.456644	1.44384e-21	4.21761e-19
GO:0030155	regulation of cell adhesion	0.0761672	450.681	605	1.34241	0.102248	3.01313e-13	3.80842e-11	651	229.6	342	1.48955	0.0522776	0.525346	3.63259e-20	8.37727e-18
GO:0019538	protein metabolic process	0.338053	2000.26	2262	1.13085	0.382288	5.75784e-13	7.20826e-11	4199	1480.93	1665	1.12429	0.254509	0.396523	1.03189e-11	7.41213e-10
GO:0051248	negative regulation of protein metabolic process	0.100355	593.799	763	1.28495	0.12895	1.03191e-12	1.27967e-10	1092	385.135	459	1.19179	0.070162	0.42033	1.08797e-06	3.66701e-05
GO:0006401	RNA catabolic process	0.0140179	82.9439	154	1.85668	0.0260267	1.32132e-12	1.62324e-10	240	84.645	108	1.27592	0.0165087	0.45	0.00109753	0.0158665
GO:0006357	regulation of transcription from RNA polymerase II promoter	0.207869	1229.96	1453	1.18134	0.245564	1.40783e-12	1.71351e-10	1963	692.326	905	1.30719	0.138337	0.461029	8.90394e-26	6.16012e-23
GO:0009966	regulation of signal transduction	0.287383	1700.45	1947	1.14499	0.329052	1.51185e-12	1.82324e-10	3029	1068.29	1326	1.24124	0.20269	0.437768	2.14529e-26	1.65881e-23
GO:0010942	positive regulation of cell death	0.0648864	383.933	523	1.36222	0.0883894	1.66008e-12	1.98379e-10	643	226.778	300	1.32288	0.0458575	0.466563	9.79334e-10	5.43179e-08
GO:0044267	cellular protein metabolic process	0.303292	1794.58	2043	1.13843	0.345276	2.11377e-12	2.5032e-10	3706	1307.06	1489	1.1392	0.227606	0.401781	2.17476e-12	1.80932e-10
GO:1902532	negative regulation of intracellular signal transduction	0.0499175	295.362	418	1.41521	0.0706439	2.76161e-12	3.24119e-10	492	173.522	244	1.40616	0.0372975	0.495935	2.84569e-11	1.9085e-09
GO:0071364	cellular response to epidermal growth factor stimulus	0.00435641	25.7769	68	2.63802	0.0114923	3.23796e-12	3.76663e-10	38	13.4021	26	1.93999	0.00397432	0.684211	3.20595e-05	0.000764831
GO:0006996	organelle organization	0.212896	1259.71	1480	1.17488	0.250127	3.784e-12	4.36321e-10	2819	994.226	1118	1.12449	0.170896	0.396595	7.97066e-08	3.424e-06
GO:0051716	cellular response to stimulus	0.483618	2861.57	3125	1.09206	0.528139	4.01969e-12	4.59468e-10	6117	2157.39	2366	1.0967	0.361663	0.386791	5.99021e-12	4.52537e-10
GO:0051726	regulation of cell cycle	0.103656	613.334	779	1.27011	0.131655	5.28569e-12	5.98969e-10	1141	402.416	508	1.26237	0.0776521	0.445223	1.76933e-11	1.2241e-09
GO:0045785	positive regulation of cell adhesion	0.0447911	265.029	380	1.4338	0.0642217	5.89628e-12	6.6245e-10	377	132.963	200	1.50418	0.0305717	0.530504	7.70248e-13	6.88769e-11
GO:0048583	regulation of response to stimulus	0.347431	2055.75	2306	1.12173	0.389724	6.84068e-12	7.6204e-10	3868	1364.19	1617	1.18531	0.247172	0.418046	1.52768e-21	4.36551e-19
GO:0048584	positive regulation of response to stimulus	0.192052	1136.37	1346	1.18447	0.22748	7.07076e-12	7.81052e-10	2015	710.665	869	1.2228	0.132834	0.431266	6.81725e-15	7.53048e-13
GO:0010648	negative regulation of cell communication	0.136278	806.355	990	1.22775	0.167315	7.76955e-12	8.5109e-10	1253	441.917	600	1.35772	0.0917151	0.478851	1.40924e-21	4.21011e-19
GO:0023057	negative regulation of signaling	0.136465	807.465	991	1.2273	0.167484	8.1814e-12	8.88798e-10	1257	443.328	601	1.35566	0.0918679	0.478123	2.02298e-21	5.65789e-19
GO:0060548	negative regulation of cell death	0.0933323	552.247	709	1.28384	0.119824	8.80994e-12	9.49235e-10	928	327.294	432	1.31991	0.0660349	0.465517	2.64499e-13	2.44848e-11
GO:0051701	interaction with host	0.0118181	69.9274	133	1.90197	0.0224776	9.22711e-12	9.861e-10	153	53.9612	81	1.50108	0.0123815	0.529412	5.33502e-06	0.000153455
GO:0006955	immune response	0.0970618	574.314	733	1.2763	0.12388	1.06436e-11	1.12831e-09	1484	523.388	532	1.01645	0.0813207	0.358491	0.322294	0.762926
GO:0002684	positive regulation of immune system process	0.073733	436.278	577	1.32255	0.0975156	1.20872e-11	1.27109e-09	892	314.597	361	1.1475	0.0551819	0.404709	0.000539792	0.00879252
GO:0032270	positive regulation of cellular protein metabolic process	0.146334	865.861	1052	1.21498	0.177793	1.49035e-11	1.55482e-09	1490	525.504	645	1.22739	0.0985937	0.432886	1.54964e-11	1.07778e-09
GO:0051173	positive regulation of nitrogen compound metabolic process	0.193299	1143.75	1350	1.18033	0.228156	1.6292e-11	1.68629e-09	1865	657.762	838	1.27402	0.128095	0.44933	7.10138e-20	1.55579e-17
GO:0045619	regulation of lymphocyte differentiation	0.0169396	100.231	173	1.726	0.0292378	1.75983e-11	1.80726e-09	153	53.9612	80	1.48255	0.0122287	0.522876	1.1183e-05	0.000300614
GO:0012501	programmed cell death	0.0892216	527.924	678	1.28428	0.114585	2.56036e-11	2.60898e-09	1041	367.148	439	1.1957	0.0671049	0.42171	1.23884e-06	4.10192e-05
GO:0010628	positive regulation of gene expression	0.187775	1111.07	1313	1.18175	0.221903	2.60107e-11	2.63009e-09	1798	634.132	823	1.29784	0.125803	0.457731	2.96754e-22	9.75208e-20
GO:0070849	response to epidermal growth factor	0.00470098	27.8157	69	2.48062	0.0116613	3.14619e-11	3.157e-09	42	14.8129	27	1.82274	0.00412718	0.642857	0.00011925	0.00242278
GO:0043412	macromolecule modification	0.291053	1722.16	1953	1.13404	0.330066	3.66177e-11	3.64652e-09	3387	1194.55	1369	1.14604	0.209263	0.404193	3.26346e-12	2.58423e-10
GO:0032269	negative regulation of cellular protein metabolic process	0.0947227	560.474	713	1.27214	0.1205	3.76926e-11	3.72533e-09	1035	365.031	438	1.1999	0.066952	0.423188	8.1117e-07	2.82834e-05
GO:0071822	protein complex subunit organization	0.106507	630.201	790	1.25357	0.133514	4.19586e-11	4.11601e-09	1294	456.378	526	1.15255	0.0804036	0.406492	1.79269e-05	0.000454921
GO:0048585	negative regulation of response to stimulus	0.151371	895.664	1079	1.20469	0.182356	5.0392e-11	4.90669e-09	1435	506.106	670	1.32383	0.102415	0.466899	1.2608e-20	3.12701e-18
GO:0034097	response to cytokine	0.0750519	444.082	581	1.30832	0.0981917	5.35387e-11	5.17476e-09	899	317.066	375	1.18272	0.0573219	0.41713	2.38912e-05	0.000591431
GO:0006915	apoptotic process	0.0843639	499.181	643	1.28811	0.10867	5.60603e-11	5.37892e-09	913	322.004	405	1.25775	0.0619077	0.443593	3.854e-09	1.94849e-07
GO:0051247	positive regulation of protein metabolic process	0.153987	911.139	1095	1.20179	0.18506	5.89763e-11	5.6177e-09	1578	556.541	682	1.22543	0.104249	0.432193	5.37842e-12	4.11043e-10
GO:0045934	negative regulation of nucleobase-containing compound metabolic process	0.147895	875.092	1056	1.20673	0.178469	6.02115e-11	5.69411e-09	1415	499.053	659	1.3205	0.100734	0.465724	5.753e-20	1.30385e-17
GO:0001817	regulation of cytokine production	0.0498803	295.142	409	1.38577	0.0691229	6.70707e-11	6.29746e-09	605	213.376	259	1.21382	0.0395903	0.428099	5.76326e-05	0.00128653
GO:1901988	negative regulation of cell cycle phase transition	0.0149528	88.4755	155	1.7519	0.0261957	7.01436e-11	6.53928e-09	207	73.0063	94	1.28756	0.0143687	0.454106	0.00157248	0.0213978
GO:0006974	cellular response to DNA damage stimulus	0.054149	320.4	438	1.36704	0.074024	7.85466e-11	7.27109e-09	739	260.636	300	1.15103	0.0458575	0.405954	0.00123372	0.0175322
GO:0043069	negative regulation of programmed cell death	0.0848876	502.28	645	1.28414	0.109008	8.53349e-11	7.84425e-09	849	299.432	390	1.30247	0.0596148	0.459364	3.6998e-11	2.44391e-09
GO:0044092	negative regulation of molecular function	0.102861	608.63	763	1.25364	0.12895	9.557e-11	8.72408e-09	1127	397.479	473	1.19	0.0723021	0.419698	9.08613e-07	3.11847e-05
GO:0044763	single-organism cellular process	0.711287	4208.69	4428	1.05211	0.748352	1.00147e-10	9.07888e-09	9908	3494.43	3788	1.08401	0.579028	0.382317	7.73984e-20	1.66787e-17
GO:0009967	positive regulation of signal transduction	0.14873	880.035	1059	1.20336	0.178976	1.0254e-10	9.23208e-09	1480	521.977	672	1.28741	0.102721	0.454054	3.47152e-17	5.01464e-15
GO:0051272	positive regulation of cellular component movement	0.0545825	322.964	440	1.36238	0.074362	1.09408e-10	9.78348e-09	449	158.357	237	1.49662	0.0362275	0.52784	1.2091e-14	1.29216e-12
GO:0051254	positive regulation of RNA metabolic process	0.161566	955.984	1140	1.19249	0.192665	1.21218e-10	1.07663e-08	1487	524.446	683	1.30233	0.104402	0.459314	6.85672e-19	1.30626e-16
GO:0044085	cellular component biogenesis	0.206268	1220.49	1421	1.16429	0.240155	1.40738e-10	1.24161e-08	2562	903.585	1005	1.11224	0.153623	0.392272	3.96868e-06	0.000118835
GO:0010948	negative regulation of cell cycle process	0.024078	142.469	223	1.56525	0.037688	1.56659e-10	1.37285e-08	298	105.101	137	1.30351	0.0209416	0.459732	8.0001e-05	0.00171273
GO:1901991	negative regulation of mitotic cell cycle phase transition	0.014635	86.5954	151	1.74374	0.0255197	1.6743e-10	1.45753e-08	199	70.1848	90	1.28233	0.0137573	0.452261	0.00226107	0.0288841
GO:0008219	cell death	0.0936288	554.002	700	1.26353	0.118303	1.8144e-10	1.5691e-08	1076	379.492	456	1.20161	0.0697035	0.423792	3.93848e-07	1.46661e-05
GO:0001775	cell activation	0.0817987	484.003	621	1.28305	0.104952	2.28857e-10	1.96622e-08	1007	355.156	404	1.13753	0.0617548	0.401192	0.000571574	0.00925288
GO:0035966	response to topologically incorrect protein	0.0110846	65.5876	122	1.86011	0.0206186	2.40633e-10	2.05398e-08	182	64.1891	85	1.32421	0.012993	0.467033	0.000922655	0.0136888
GO:0071840	cellular component organization or biogenesis	0.454576	2689.73	2929	1.08896	0.495014	2.44847e-10	2.07646e-08	5469	1928.85	2258	1.17065	0.345154	0.412873	1.75949e-28	2.10258e-25
GO:0031331	positive regulation of cellular catabolic process	0.0246342	145.76	226	1.55049	0.038195	2.63272e-10	2.2184e-08	287	101.221	129	1.27443	0.0197187	0.449477	0.000409747	0.00696781
GO:0061014	positive regulation of mRNA catabolic process	0.00243531	14.4097	44	3.05349	0.0074362	2.70508e-10	2.26486e-08	25	8.81719	17	1.92805	0.00259859	0.68	0.000869394	0.0130757
GO:0010033	response to organic substance	0.248017	1467.52	1677	1.14274	0.283421	2.81978e-10	2.34595e-08	2749	969.538	1140	1.17582	0.174259	0.414696	1.63909e-13	1.57269e-11
GO:0009894	regulation of catabolic process	0.0504962	298.786	409	1.36887	0.0691229	2.94055e-10	2.43104e-08	560	197.505	242	1.22529	0.0369917	0.432143	4.80158e-05	0.00108822
GO:1903708	positive regulation of hemopoiesis	0.0194614	115.153	187	1.62393	0.0316039	3.18228e-10	2.61444e-08	164	57.8407	84	1.45226	0.0128401	0.512195	1.89606e-05	0.000476552
GO:0043066	negative regulation of apoptotic process	0.0836957	495.227	632	1.27618	0.106811	3.54368e-10	2.89327e-08	837	295.199	381	1.29065	0.0582391	0.455197	2.60132e-10	1.52653e-08
GO:0043086	negative regulation of catalytic activity	0.0757481	448.201	579	1.29183	0.0978536	3.77129e-10	3.0601e-08	855	301.548	354	1.17394	0.0541119	0.414035	8.19894e-05	0.00174676
GO:0045935	positive regulation of nucleobase-containing compound metabolic process	0.184001	1088.73	1276	1.17201	0.21565	4.10092e-10	3.30716e-08	1751	617.556	785	1.27114	0.119994	0.448315	2.65724e-18	4.47814e-16
GO:0040017	positive regulation of locomotion	0.0565124	334.384	449	1.34277	0.075883	4.36682e-10	3.50011e-08	469	165.41	244	1.47512	0.0372975	0.520256	4.1422e-14	4.22087e-12
GO:0071310	cellular response to organic substance	0.197616	1169.3	1361	1.16395	0.230015	4.49382e-10	3.58008e-08	2116	746.287	892	1.19525	0.13635	0.42155	1.90729e-12	1.60714e-10
GO:0051348	negative regulation of transferase activity	0.0348113	205.978	298	1.44676	0.0503634	5.05293e-10	4.00125e-08	360	126.968	172	1.35468	0.0262916	0.477778	5.66598e-07	2.04053e-05
GO:0051338	regulation of transferase activity	0.103736	613.808	762	1.24143	0.128781	5.31859e-10	4.1864e-08	992	349.866	461	1.31765	0.0704677	0.464718	5.59161e-14	5.5836e-12
GO:0030335	positive regulation of cell migration	0.0522473	309.147	419	1.35534	0.0708129	5.80388e-10	4.54119e-08	421	148.481	220	1.48167	0.0336289	0.522565	4.17443e-13	3.83726e-11
GO:0009896	positive regulation of catabolic process	0.0316767	187.431	275	1.46721	0.0464762	6.58324e-10	5.09352e-08	345	121.677	158	1.29852	0.0241516	0.457971	3.05824e-05	0.000738981
GO:0045930	negative regulation of mitotic cell cycle	0.0246347	145.763	224	1.53674	0.037857	6.58728e-10	5.09352e-08	279	98.3998	132	1.34147	0.0201773	0.473118	2.03515e-05	0.000508595
GO:2000147	positive regulation of cell motility	0.0536521	317.459	428	1.3482	0.0723339	7.08489e-10	5.44625e-08	439	154.83	229	1.47904	0.0350046	0.52164	1.75905e-13	1.67556e-11
GO:0070887	cellular response to chemical stimulus	0.232371	1374.94	1575	1.1455	0.266182	7.29979e-10	5.57882e-08	2552	900.058	1066	1.18437	0.162947	0.417712	1.35922e-13	1.32348e-11
GO:0030968	endoplasmic reticulum unfolded protein response	0.00676431	40.0244	84	2.09872	0.0141964	7.83157e-10	5.95064e-08	115	40.5591	56	1.3807	0.00856007	0.486957	0.00204025	0.0266326
GO:0035556	intracellular signal transduction	0.153302	907.088	1078	1.18842	0.182187	9.41717e-10	7.11429e-08	1512	533.264	685	1.28454	0.104708	0.453042	3.05689e-17	4.46475e-15
GO:0001890	placenta development	0.0151763	89.7983	152	1.69268	0.0256887	1.03114e-09	7.74532e-08	146	51.4924	78	1.51479	0.011923	0.534247	5.05671e-06	0.000146089
GO:0071900	regulation of protein serine/threonine kinase activity	0.05327	315.199	424	1.34518	0.0716579	1.11366e-09	8.31764e-08	487	171.759	253	1.473	0.0386732	0.519507	1.7337e-14	1.80869e-12
GO:1900153	positive regulation of nuclear-transcribed mRNA catabolic process, deadenylation-dependent decay	0.00191309	11.3197	37	3.26863	0.00625317	1.16167e-09	8.62719e-08	16	5.643	11	1.94932	0.00168144	0.6875	0.00659998	0.0680979
GO:0071496	cellular response to external stimulus	0.0264699	156.623	236	1.50681	0.0398851	1.22444e-09	9.04231e-08	280	98.7525	139	1.40756	0.0212473	0.496429	4.67182e-07	1.70586e-05
GO:0070482	response to oxygen levels	0.0326491	193.185	280	1.44939	0.0473213	1.43264e-09	1.05207e-07	366	129.084	174	1.34796	0.0265974	0.47541	7.30521e-07	2.57515e-05
GO:0016043	cellular component organization	0.446849	2644.01	2872	1.08623	0.485381	1.46353e-09	1.06878e-07	5312	1873.48	2201	1.17482	0.336442	0.414345	1.17579e-28	1.54557e-25
GO:0006464	cellular protein modification process	0.271006	1603.54	1809	1.12813	0.305729	1.59094e-09	1.15541e-07	3109	1096.51	1265	1.15366	0.193366	0.406883	3.53438e-12	2.74908e-10
GO:1903313	positive regulation of mRNA metabolic process	0.00400594	23.7031	58	2.44693	0.00980226	1.78032e-09	1.28584e-07	52	18.3397	28	1.52674	0.00428004	0.538462	0.00458965	0.0522345
GO:0042127	regulation of cell proliferation	0.169152	1000.87	1175	1.17398	0.19858	1.86042e-09	1.33635e-07	1558	549.487	713	1.29757	0.108988	0.457638	3.12261e-19	6.31488e-17
GO:0006986	response to unfolded protein	0.0102595	60.7057	112	1.84497	0.0189285	1.96737e-09	1.40549e-07	162	57.1354	76	1.33017	0.0116172	0.469136	0.00142871	0.0199156
GO:0010557	positive regulation of macromolecule biosynthetic process	0.178586	1056.69	1234	1.1678	0.208552	2.01171e-09	1.42941e-07	1675	590.751	756	1.27973	0.115561	0.451343	1.65191e-18	2.93437e-16
GO:0031329	regulation of cellular catabolic process	0.0347689	205.727	294	1.42908	0.0496873	2.12288e-09	1.50028e-07	404	142.486	178	1.24925	0.0272088	0.440594	0.00013892	0.0027419
GO:0034660	ncRNA metabolic process	0.0302802	179.168	262	1.46231	0.0442792	2.23853e-09	1.57355e-07	553	195.036	194	0.994687	0.0296545	0.350814	0.55357	0.930015
GO:0007167	enzyme linked receptor protein signaling pathway	0.0831422	491.952	621	1.26232	0.104952	2.56682e-09	1.79473e-07	705	248.645	342	1.37546	0.0522776	0.485106	1.2887e-13	1.26418e-11
GO:1902107	positive regulation of leukocyte differentiation	0.0161865	95.7757	158	1.64969	0.0267027	2.65662e-09	1.84768e-07	132	46.5547	70	1.50361	0.0107001	0.530303	2.09435e-05	0.000522396
GO:0000184	nuclear-transcribed mRNA catabolic process, nonsense-mediated decay	0.00548227	32.4386	71	2.18875	0.0119993	2.94762e-09	2.03929e-07	119	41.9698	55	1.31047	0.00840721	0.462185	0.00873832	0.0872174
GO:0033673	negative regulation of kinase activity	0.0293305	173.549	254	1.46357	0.0429272	3.65458e-09	2.51515e-07	264	93.1095	138	1.48213	0.0210945	0.522727	9.31625e-09	4.52609e-07
GO:0045862	positive regulation of proteolysis	0.032171	190.356	274	1.43941	0.0463073	3.97994e-09	2.72481e-07	377	132.963	165	1.24094	0.0252216	0.437666	0.000351198	0.00613897
GO:0071901	negative regulation of protein serine/threonine kinase activity	0.0126838	75.0501	130	1.73218	0.0219706	4.38517e-09	2.98669e-07	124	43.7332	71	1.62348	0.010853	0.572581	4.46188e-07	1.6429e-05
GO:0006412	translation	0.0219571	129.92	200	1.5394	0.0338009	4.70719e-09	3.18949e-07	373	131.552	149	1.13263	0.0227759	0.399464	0.0325933	0.227893
GO:0071345	cellular response to cytokine stimulus	0.0665831	393.972	509	1.29197	0.0860233	4.7499e-09	3.20192e-07	805	283.913	329	1.1588	0.0502904	0.408696	0.000431168	0.00727561
GO:2001242	regulation of intrinsic apoptotic signaling pathway	0.0100767	59.624	109	1.82812	0.0184215	5.13126e-09	3.44135e-07	155	54.6666	76	1.39025	0.0116172	0.490323	0.000281407	0.00507515
GO:0009888	tissue development	0.178577	1056.64	1229	1.16312	0.207707	5.26923e-09	3.51594e-07	1625	573.117	718	1.2528	0.109752	0.441846	5.01305e-15	5.63218e-13
GO:0000288	nuclear-transcribed mRNA catabolic process, deadenylation-dependent decay	0.00425031	25.1491	59	2.34601	0.00997127	5.71785e-09	3.79601e-07	67	23.6301	34	1.43884	0.00519719	0.507463	0.00656041	0.0680979
GO:0043085	positive regulation of catalytic activity	0.14194	839.861	997	1.1871	0.168497	6.0153e-09	3.97343e-07	1418	500.111	617	1.23373	0.0943137	0.43512	1.53919e-11	1.07778e-09
GO:0000122	negative regulation of transcription from RNA polymerase II promoter	0.0978849	579.185	714	1.23277	0.120669	6.08928e-09	4.00218e-07	793	279.681	405	1.44808	0.0619077	0.510719	9.23855e-21	2.3354e-18
GO:0044699	single-organism process	0.82032	4853.84	5019	1.03403	0.848234	6.22969e-09	4.07409e-07	12608	4446.68	4622	1.03943	0.706512	0.366593	3.77761e-09	1.91725e-07
GO:0040012	regulation of locomotion	0.103087	609.968	747	1.22465	0.126246	7.28402e-09	4.74002e-07	834	294.141	424	1.44148	0.064812	0.508393	3.23375e-21	8.85576e-19
GO:1901796	regulation of signal transduction by p53 class mediator	0.0123012	72.7865	126	1.73109	0.0212946	7.77029e-09	5.03155e-07	176	62.073	82	1.32102	0.0125344	0.465909	0.00122632	0.0174648
GO:0045682	regulation of epidermis development	0.00942719	55.7807	103	1.84652	0.0174075	8.17563e-09	5.26807e-07	79	27.8623	43	1.5433	0.00657291	0.544304	0.000371942	0.00644443
GO:0045637	regulation of myeloid cell differentiation	0.0235102	139.11	210	1.5096	0.035491	8.60311e-09	5.51259e-07	239	84.2923	117	1.38803	0.0178844	0.48954	8.49344e-06	0.000235045
GO:0023056	positive regulation of signaling	0.162605	962.135	1126	1.17031	0.190299	8.63898e-09	5.51259e-07	1610	567.827	717	1.26271	0.1096	0.445342	6.28985e-16	8.02719e-14
GO:0007346	regulation of mitotic cell cycle	0.0566101	334.962	440	1.31358	0.074362	8.82492e-09	5.60403e-07	640	225.72	283	1.25377	0.0432589	0.442188	1.22789e-06	4.07593e-05
GO:0002683	negative regulation of immune system process	0.0370357	219.14	306	1.39637	0.0517154	8.97053e-09	5.66912e-07	400	141.075	182	1.29009	0.0278202	0.455	1.2863e-05	0.00034021
GO:0035967	cellular response to topologically incorrect protein	0.00835766	49.4523	94	1.90082	0.0158864	9.5702e-09	6.01915e-07	140	49.3762	65	1.31642	0.0099358	0.464286	0.00410034	0.0472797
GO:0010810	regulation of cell-substrate adhesion	0.024653	145.872	218	1.49446	0.036843	9.74744e-09	6.10143e-07	184	64.8945	117	1.80293	0.0178844	0.63587	3.93686e-15	4.46121e-13
GO:0045859	regulation of protein kinase activity	0.0836936	495.215	619	1.24996	0.104614	1.09643e-08	6.83062e-07	771	271.922	366	1.34597	0.0559462	0.474708	7.69737e-13	6.88769e-11
GO:0065003	macromolecular complex assembly	0.121075	716.398	861	1.20185	0.145513	1.10467e-08	6.84945e-07	1503	530.089	589	1.11113	0.0900336	0.391883	0.000540528	0.00879361
GO:0010811	positive regulation of cell-substrate adhesion	0.0140954	83.4022	139	1.66662	0.0234916	1.28977e-08	7.95961e-07	106	37.3849	70	1.87241	0.0107001	0.660377	1.02633e-10	6.33384e-09
GO:1901987	regulation of cell cycle phase transition	0.0330409	195.503	277	1.41686	0.0468143	1.31343e-08	8.03689e-07	418	147.423	178	1.20741	0.0272088	0.425837	0.00104093	0.0151361
GO:0009891	positive regulation of biosynthetic process	0.193742	1146.37	1319	1.15059	0.222917	1.31452e-08	8.03689e-07	1842	649.65	823	1.26683	0.125803	0.446797	1.02476e-18	1.87089e-16
GO:0006461	protein complex assembly	0.0941338	556.99	686	1.23162	0.115937	1.45138e-08	8.83259e-07	1104	389.367	447	1.14802	0.0683277	0.404891	0.000117088	0.00238255
GO:0044773	mitotic DNA damage checkpoint	0.00699657	41.3987	82	1.98074	0.0138584	1.4822e-08	8.96356e-07	100	35.2687	46	1.30427	0.00703149	0.46	0.0170827	0.141852
GO:0070271	protein complex biogenesis	0.0941492	557.081	686	1.23142	0.115937	1.48654e-08	8.96356e-07	1105	389.72	447	1.14698	0.0683277	0.404525	0.000128619	0.00257729
GO:0097190	apoptotic signaling pathway	0.0259107	153.313	226	1.47411	0.038195	1.52138e-08	9.13178e-07	297	104.748	142	1.35563	0.0217059	0.478114	5.05082e-06	0.000146089
GO:0032436	positive regulation of proteasomal ubiquitin-dependent protein catabolic process	0.00796713	47.1415	90	1.90915	0.0152104	1.60275e-08	9.57645e-07	80	28.215	43	1.52401	0.00657291	0.5375	0.00053194	0.00867538
GO:2000145	regulation of cell motility	0.0965181	571.098	701	1.22746	0.118472	1.62876e-08	9.68781e-07	767	270.511	394	1.4565	0.0602262	0.51369	8.56583e-21	2.2078e-18
GO:0006469	negative regulation of protein kinase activity	0.0274881	162.647	237	1.45714	0.0400541	1.71299e-08	1.01429e-06	248	87.4665	128	1.46342	0.0195659	0.516129	8.27302e-08	3.54231e-06
GO:0050790	regulation of catalytic activity	0.214415	1268.69	1446	1.13975	0.244381	1.74645e-08	1.02746e-06	2250	793.547	942	1.18708	0.143993	0.418667	2.73862e-12	2.22217e-10
GO:0045655	regulation of monocyte differentiation	0.00231844	13.7182	39	2.84294	0.00659118	1.75348e-08	1.02746e-06	18	6.34837	9	1.41769	0.00137573	0.5	0.144501	0.537789
GO:0030334	regulation of cell migration	0.0924116	546.8	674	1.23263	0.113909	1.75867e-08	1.02746e-06	712	251.113	371	1.47742	0.0567105	0.521067	5.4193e-21	1.42473e-18
GO:0000077	DNA damage checkpoint	0.00970415	57.4194	104	1.81123	0.0175765	1.77732e-08	1.03376e-06	142	50.0816	61	1.21801	0.00932437	0.429578	0.0343916	0.23781
GO:0046907	intracellular transport	0.0994399	588.386	719	1.22199	0.121514	2.02661e-08	1.17356e-06	1310	462.021	525	1.13631	0.0802507	0.400763	0.0001004	0.00207836
GO:0023051	regulation of signaling	0.323215	1912.46	2112	1.10433	0.356938	2.04282e-08	1.17776e-06	3363	1186.09	1460	1.23094	0.223173	0.434136	2.035e-27	2.0577e-24
GO:2001267	regulation of cysteine-type endopeptidase activity involved in apoptotic signaling pathway	0.00133267	7.88541	28	3.55086	0.00473213	2.10792e-08	1.20998e-06	23	8.11181	16	1.97243	0.00244574	0.695652	0.000844917	0.0128449
GO:0010647	positive regulation of cell communication	0.161914	958.045	1117	1.16592	0.188778	2.12546e-08	1.21475e-06	1603	565.358	712	1.25938	0.108835	0.444167	1.64836e-15	1.96979e-13
GO:0031589	cell-substrate adhesion	0.0162047	95.8832	154	1.60612	0.0260267	2.19379e-08	1.24837e-06	161	56.7827	93	1.63782	0.0142158	0.57764	4.27659e-09	2.13748e-07
GO:0002521	leukocyte differentiation	0.0324114	191.778	271	1.41309	0.0458002	2.35993e-08	1.33712e-06	302	106.512	145	1.36135	0.0221645	0.480133	3.0196e-06	9.45064e-05
GO:0007049	cell cycle	0.111833	661.718	798	1.20595	0.134866	2.48931e-08	1.40438e-06	1341	472.954	532	1.12485	0.0813207	0.396719	0.000281328	0.00507515
GO:0019058	viral life cycle	0.0198753	117.602	181	1.53909	0.0305898	2.52189e-08	1.41668e-06	299	105.454	134	1.2707	0.020483	0.448161	0.000372925	0.00644443
GO:0071702	organic substance transport	0.154302	913.005	1068	1.16976	0.180497	2.59451e-08	1.44998e-06	1989	701.495	793	1.13044	0.121217	0.398693	3.62271e-06	0.000109978
GO:1901532	regulation of hematopoietic progenitor cell differentiation	0.00545512	32.2779	68	2.1067	0.0114923	2.60324e-08	1.44998e-06	113	39.8537	49	1.2295	0.00749006	0.433628	0.0452982	0.282469
GO:0031328	positive regulation of cellular biosynthetic process	0.190236	1125.63	1293	1.14869	0.218523	2.7731e-08	1.53808e-06	1813	639.422	813	1.27146	0.124274	0.448428	5.41457e-19	1.06231e-16
GO:0043549	regulation of kinase activity	0.0913352	540.431	665	1.2305	0.112388	2.83513e-08	1.56588e-06	828	292.025	394	1.3492	0.0602262	0.475845	6.30851e-14	6.23499e-12
GO:0006366	transcription from RNA polymerase II promoter	0.0867807	513.481	635	1.23666	0.107318	3.08413e-08	1.69627e-06	814	287.088	374	1.30274	0.0571691	0.45946	9.18325e-11	5.72103e-09
GO:0071453	cellular response to oxygen levels	0.0173685	102.769	162	1.57635	0.0273787	3.10762e-08	1.70207e-06	206	72.6536	96	1.32134	0.0146744	0.466019	0.000493424	0.00813809
GO:0061013	regulation of mRNA catabolic process	0.00328861	19.4587	48	2.46677	0.00811222	3.30637e-08	1.80341e-06	31	10.9333	20	1.82927	0.00305717	0.645161	0.000854718	0.012929
GO:0016192	vesicle-mediated transport	0.132098	781.622	926	1.18472	0.156498	3.41516e-08	1.85505e-06	1648	581.229	660	1.13552	0.100887	0.400485	1.36794e-05	0.000357487
GO:1902533	positive regulation of intracellular signal transduction	0.0977984	578.673	706	1.22003	0.119317	3.5073e-08	1.89726e-06	952	335.759	443	1.3194	0.0677163	0.465336	1.38916e-13	1.34268e-11
GO:1904628	cellular response to phorbol 13-acetate 12-myristate	0.00103941	6.15017	24	3.90233	0.00405611	3.79574e-08	2.04488e-06	8	2.8215	5	1.77211	0.000764292	0.625	0.109172	0.493804
GO:0034612	response to tumor necrosis factor	0.0189531	112.146	173	1.54264	0.0292378	4.3838e-08	2.35204e-06	256	90.288	101	1.11864	0.0154387	0.394531	0.0900369	0.449842
GO:0007166	cell surface receptor signaling pathway	0.208349	1232.8	1403	1.13806	0.237113	4.42554e-08	2.36479e-06	2140	754.751	923	1.22292	0.141088	0.431308	7.8179e-16	9.78726e-14
GO:0022607	cellular component assembly	0.193527	1145.1	1310	1.14401	0.221396	5.1592e-08	2.74566e-06	2310	814.708	912	1.11942	0.139407	0.394805	3.8274e-06	0.000115129
GO:0034620	cellular response to unfolded protein	0.00758266	44.8666	85	1.89451	0.0143654	5.41287e-08	2.86904e-06	122	43.0279	57	1.32472	0.00871293	0.467213	0.00584311	0.063425
GO:1902807	negative regulation of cell cycle G1/S phase transition	0.00784266	46.405	87	1.8748	0.0147034	5.92331e-08	3.12698e-06	101	35.6214	54	1.51594	0.00825436	0.534654	0.000132828	0.00264549
GO:0030260	entry into host cell	0.00796839	47.149	88	1.86642	0.0148724	6.03661e-08	3.16642e-06	102	35.9741	54	1.50108	0.00825436	0.529412	0.000186129	0.00359805
GO:0031570	DNA integrity checkpoint	0.0102105	60.4153	106	1.75452	0.0179145	6.04735e-08	3.16642e-06	151	53.2558	63	1.18297	0.00963008	0.417218	0.0581797	0.323371
GO:0044093	positive regulation of molecular function	0.173008	1023.69	1181	1.15367	0.199594	6.07027e-08	3.16642e-06	1736	612.265	743	1.21353	0.113574	0.427995	5.6338e-12	4.28071e-10
GO:1901990	regulation of mitotic cell cycle phase transition	0.0306507	181.36	256	1.41156	0.0432652	6.26084e-08	3.25291e-06	393	138.606	164	1.18321	0.0250688	0.417303	0.00426781	0.0489532
GO:0010646	regulation of cell communication	0.319178	1888.57	2080	1.10136	0.351529	6.40541e-08	3.31493e-06	3313	1168.45	1439	1.23154	0.219963	0.434349	4.40453e-27	3.85983e-24
GO:0030099	myeloid cell differentiation	0.0182531	108.004	167	1.54624	0.0282238	6.44522e-08	3.32245e-06	191	67.3633	98	1.4548	0.0149801	0.513089	3.63541e-06	0.000110109
GO:0065009	regulation of molecular function	0.297155	1758.27	1946	1.10677	0.328883	6.57357e-08	3.37537e-06	3287	1159.28	1321	1.1395	0.201926	0.401886	5.91762e-11	3.79449e-09
GO:1902680	positive regulation of RNA biosynthetic process	0.157659	932.868	1084	1.16201	0.183201	6.90138e-08	3.52991e-06	1433	505.401	654	1.29402	0.0999694	0.456385	2.45819e-17	3.63066e-15
GO:0045321	leukocyte activation	0.0683739	404.569	511	1.26307	0.0863613	7.03305e-08	3.58331e-06	866	305.427	343	1.12302	0.0524305	0.396074	0.00366045	0.0431152
GO:1902337	regulation of apoptotic process involved in morphogenesis	0.00124234	7.35094	26	3.53696	0.00439412	7.08688e-08	3.5968e-06	10	3.52687	6	1.70122	0.000917151	0.6	0.0980841	0.475938
GO:0036293	response to decreased oxygen levels	0.0311395	184.253	259	1.40568	0.0437722	7.3204e-08	3.70102e-06	342	120.619	162	1.34307	0.0247631	0.473684	2.27858e-06	7.28758e-05
GO:0080134	regulation of response to stress	0.123166	728.774	865	1.18693	0.146189	7.96971e-08	4.01386e-06	1374	484.593	568	1.17212	0.0868236	0.413392	7.31415e-07	2.57515e-05
GO:0045616	regulation of keratinocyte differentiation	0.00471909	27.9229	60	2.14878	0.0101403	8.59223e-08	4.31087e-06	39	13.7548	22	1.59944	0.00336289	0.564103	0.00554831	0.0607771
GO:1903707	negative regulation of hemopoiesis	0.0135263	80.035	131	1.63678	0.0221396	8.76936e-08	4.36974e-06	137	48.3182	68	1.40734	0.0103944	0.49635	0.000369899	0.00643164
GO:0070201	regulation of establishment of protein localization	0.0791672	468.432	581	1.24031	0.0981917	8.77605e-08	4.36974e-06	802	282.855	359	1.2692	0.0548762	0.447631	9.08221e-09	4.43813e-07
GO:0006839	mitochondrial transport	0.0153827	91.0193	145	1.59307	0.0245057	8.83433e-08	4.38216e-06	238	83.9396	98	1.16751	0.0149801	0.411765	0.0330541	0.23038
GO:0007160	cell-matrix adhesion	0.0110642	65.467	112	1.71078	0.0189285	9.02597e-08	4.4565e-06	117	41.2644	69	1.67214	0.0105472	0.589744	1.36017e-07	5.51833e-06
GO:0050865	regulation of cell activation	0.0497576	294.416	386	1.31107	0.0652358	9.052e-08	4.4565e-06	498	175.638	221	1.25827	0.0337817	0.443775	1.31647e-05	0.00034749
GO:0051249	regulation of lymphocyte activation	0.0409218	242.134	326	1.34636	0.0550955	9.12695e-08	4.47663e-06	400	141.075	181	1.28301	0.0276674	0.4525	2.01546e-05	0.000504632
GO:2001269	positive regulation of cysteine-type endopeptidase activity involved in apoptotic signaling pathway	0.00126309	7.47372	26	3.47886	0.00439412	9.70441e-08	4.74218e-06	18	6.34837	14	2.20529	0.00214002	0.777778	0.000285567	0.00512811
GO:0071356	cellular response to tumor necrosis factor	0.0170214	100.716	157	1.55884	0.0265337	9.76379e-08	4.75352e-06	235	82.8816	94	1.13415	0.0143687	0.4	0.0732035	0.385521
GO:0051707	response to other organism	0.0542776	321.16	416	1.2953	0.0703059	1.00584e-07	4.87889e-06	771	271.922	286	1.05177	0.0437175	0.370947	0.147991	0.548292
GO:0045893	positive regulation of transcription, DNA-templated	0.15672	927.314	1076	1.16034	0.181849	1.0189e-07	4.92406e-06	1412	497.995	647	1.29921	0.0988994	0.458215	1.26154e-17	1.95093e-15
GO:0044774	mitotic DNA integrity checkpoint	0.00745675	44.1216	83	1.88116	0.0140274	1.02306e-07	4.92605e-06	107	37.7376	47	1.24544	0.00718435	0.439252	0.03916	0.263708
GO:0010939	regulation of necrotic cell death	0.00102036	6.03745	23	3.80956	0.00388711	1.09384e-07	5.24762e-06	27	9.52256	14	1.47019	0.00214002	0.518518	0.056867	0.320157
GO:0046718	viral entry into host cell	0.0069871	41.3427	79	1.91086	0.0133514	1.1134e-07	5.32206e-06	90	31.7419	47	1.48069	0.00718435	0.522222	0.000704244	0.0109944
GO:0031668	cellular response to extracellular stimulus	0.0191184	113.124	172	1.52046	0.0290688	1.1851e-07	5.62835e-06	208	73.359	105	1.43132	0.0160501	0.504808	4.35134e-06	0.000128536
GO:1903391	regulation of adherens junction organization	0.00711947	42.1259	80	1.89907	0.0135204	1.18604e-07	5.62835e-06	57	20.1032	39	1.93999	0.00596148	0.684211	3.47438e-07	1.31238e-05
GO:0031098	stress-activated protein kinase signaling cascade	0.0129552	76.6556	126	1.64372	0.0212946	1.22852e-07	5.80897e-06	132	46.5547	68	1.46065	0.0103944	0.515151	9.00446e-05	0.00189079
GO:2000134	negative regulation of G1/S transition of mitotic cell cycle	0.00773724	45.7812	85	1.85666	0.0143654	1.23912e-07	5.8381e-06	97	34.2107	52	1.51999	0.00794864	0.536083	0.000160388	0.00314202
GO:0070487	monocyte aggregation	0.000444376	2.62937	15	5.70478	0.00253507	1.29163e-07	6.06375e-06	3	1.05806	3	2.83537	0.000458575	1	0.0438572	0.276712
GO:0006810	transport	0.323119	1911.9	2099	1.09786	0.354741	1.32055e-07	6.17745e-06	4214	1486.22	1603	1.07857	0.245032	0.380399	1.07565e-05	0.000290338
GO:0097191	extrinsic apoptotic signaling pathway	0.00838209	49.5968	90	1.81463	0.0152104	1.42674e-07	6.65055e-06	94	33.1526	55	1.65899	0.00840721	0.585106	3.46295e-06	0.000105616
GO:0002761	regulation of myeloid leukocyte differentiation	0.0134062	79.3248	129	1.62623	0.0218016	1.53286e-07	7.11993e-06	112	39.501	55	1.39237	0.00840721	0.491071	0.00175152	0.0233981
GO:1901800	positive regulation of proteasomal protein catabolic process	0.00940191	55.6311	98	1.76161	0.0165624	1.55385e-07	7.19202e-06	95	33.5053	48	1.43261	0.00733721	0.505263	0.00157493	0.0214089
GO:0045638	negative regulation of myeloid cell differentiation	0.00889955	52.6586	94	1.78508	0.0158864	1.56051e-07	7.19751e-06	89	31.3892	45	1.43362	0.00687863	0.505618	0.00213173	0.0276334
GO:0051291	protein heterooligomerization	0.00840263	49.7184	90	1.8102	0.0152104	1.58048e-07	7.26414e-06	120	42.3225	58	1.37043	0.00886579	0.483333	0.00213583	0.0276334
GO:1902806	regulation of cell cycle G1/S phase transition	0.0138136	81.7348	132	1.61498	0.0223086	1.59781e-07	7.31818e-06	155	54.6666	82	1.5	0.0125344	0.529032	4.85546e-06	0.000141519
GO:0043207	response to external biotic stimulus	0.0547098	323.718	417	1.28816	0.0704749	1.71284e-07	7.8178e-06	774	272.98	287	1.05136	0.0438704	0.370801	0.149465	0.551551
GO:2001243	negative regulation of intrinsic apoptotic signaling pathway	0.00634417	37.5385	73	1.94467	0.0123373	1.73375e-07	7.88588e-06	94	33.1526	48	1.44785	0.00733721	0.510638	0.00117808	0.0168875
GO:0043123	positive regulation of I-kappaB kinase/NF-kappaB signaling	0.0150547	89.0786	141	1.58287	0.0238296	1.87207e-07	8.48414e-06	184	64.8945	97	1.49473	0.0148273	0.527174	8.52422e-07	2.95017e-05
GO:0016331	morphogenesis of embryonic epithelium	0.0203644	120.496	180	1.49382	0.0304208	1.87819e-07	8.48414e-06	141	49.7289	84	1.68916	0.0128401	0.595745	3.14411e-09	1.61443e-07
GO:0043407	negative regulation of MAP kinase activity	0.00794288	46.998	86	1.82986	0.0145344	1.89767e-07	8.54278e-06	72	25.3935	40	1.57521	0.00611434	0.555556	0.000334898	0.00588533
GO:0043627	response to estrogen	0.00745792	44.1285	82	1.85821	0.0138584	1.97371e-07	8.85473e-06	73	25.7462	43	1.67015	0.00657291	0.589041	3.13173e-05	0.000751214
GO:0043122	regulation of I-kappaB kinase/NF-kappaB signaling	0.0210891	124.784	185	1.48256	0.0312658	2.07349e-07	9.27078e-06	240	84.645	121	1.4295	0.0184959	0.504167	9.18719e-07	3.13584e-05
GO:0071214	cellular response to abiotic stimulus	0.0238869	141.339	205	1.45042	0.0346459	2.11502e-07	9.42441e-06	274	96.6364	121	1.25212	0.0184959	0.441606	0.00135534	0.0190749
GO:0043409	negative regulation of MAPK cascade	0.0160416	94.9181	148	1.55924	0.0250127	2.20284e-07	9.78253e-06	153	53.9612	77	1.42695	0.0117701	0.503268	8.85555e-05	0.00186848
GO:0006413	translational initiation	0.00762314	45.1061	83	1.8401	0.0140274	2.45968e-07	1.08864e-05	144	50.787	64	1.26016	0.00978294	0.444444	0.0139517	0.122427
GO:1904627	response to phorbol 13-acetate 12-myristate	0.00115455	6.83146	24	3.51316	0.00405611	2.48159e-07	1.09465e-05	10	3.52687	5	1.41769	0.000764292	0.5	0.254381	0.756181
GO:0007599	hemostasis	0.0254969	150.865	216	1.43174	0.036505	2.49973e-07	1.09896e-05	308	108.628	131	1.20595	0.0200245	0.425325	0.0046399	0.0526243
GO:0051270	regulation of cellular component movement	0.104802	620.114	742	1.19655	0.125401	2.57898e-07	1.12917e-05	838	295.552	423	1.43122	0.0646591	0.504773	1.97429e-20	4.71854e-18
GO:0090150	establishment of protein localization to membrane	0.0138093	81.7096	131	1.60324	0.0221396	2.59057e-07	1.12917e-05	216	76.1805	98	1.28642	0.0149801	0.453704	0.00131412	0.0185344
GO:0007005	mitochondrion organization	0.0348301	206.089	281	1.36349	0.0474903	2.5942e-07	1.12917e-05	546	192.567	202	1.04898	0.0308774	0.369963	0.20796	0.681534
GO:0045765	regulation of angiogenesis	0.0266684	157.797	224	1.41954	0.037857	2.76815e-07	1.2009e-05	234	82.5289	115	1.39345	0.0175787	0.491453	8.03344e-06	0.000224203
GO:0051893	regulation of focal adhesion assembly	0.00691468	40.9142	77	1.88199	0.0130133	2.83178e-07	1.22446e-05	54	19.0451	37	1.94276	0.00565576	0.685185	6.56915e-07	2.34651e-05
GO:0034329	cell junction assembly	0.0142561	84.3532	134	1.58856	0.0226466	3.08083e-07	1.32779e-05	133	46.9074	79	1.68417	0.0120758	0.593985	1.10478e-08	5.24273e-07
GO:0051234	establishment of localization	0.331871	1963.68	2146	1.09285	0.362684	3.10351e-07	1.33319e-05	4323	1524.67	1641	1.0763	0.250841	0.379597	1.36233e-05	0.000356729
GO:0001666	response to hypoxia	0.0305755	180.915	251	1.38739	0.0424201	3.13145e-07	1.34081e-05	334	117.798	158	1.34128	0.0241516	0.473054	3.32626e-06	0.000102638
GO:0007596	blood coagulation	0.0253017	149.71	214	1.42943	0.036167	3.16625e-07	1.35131e-05	303	106.864	129	1.20714	0.0197187	0.425743	0.00474179	0.0536871
GO:1904951	positive regulation of establishment of protein localization	0.0469803	277.983	363	1.30584	0.0613487	3.19843e-07	1.36063e-05	510	179.871	225	1.2509	0.0343931	0.441177	1.77653e-05	0.000453067
GO:0035148	tube formation	0.0208188	123.185	182	1.47745	0.0307588	3.21136e-07	1.36172e-05	136	47.9655	84	1.75126	0.0128401	0.617647	2.51867e-10	1.48466e-08
GO:0006886	intracellular protein transport	0.0528105	312.48	402	1.28648	0.0679398	3.26475e-07	1.37991e-05	694	244.765	288	1.17664	0.0440232	0.414986	0.000307018	0.00547591
GO:0044406	adhesion of symbiont to host	0.000414602	2.4532	14	5.70683	0.00236606	3.33019e-07	1.40305e-05	10	3.52687	5	1.41769	0.000764292	0.5	0.254381	0.756181
GO:0050817	coagulation	0.0253225	149.833	214	1.42825	0.036167	3.34885e-07	1.40641e-05	305	107.57	129	1.19922	0.0197187	0.422951	0.00616257	0.0653172
GO:1902036	regulation of hematopoietic stem cell differentiation	0.0048069	28.4424	59	2.07436	0.00997127	3.38102e-07	1.4154e-05	103	36.3268	44	1.21123	0.00672577	0.427185	0.0703409	0.373739
GO:0060544	regulation of necroptotic process	0.000691816	4.09347	18	4.39724	0.00304208	3.39351e-07	1.41612e-05	20	7.05375	12	1.70122	0.0018343	0.6	0.020805	0.166149
GO:0010634	positive regulation of epithelial cell migration	0.0190425	112.674	169	1.4999	0.0285618	3.44079e-07	1.4313e-05	115	40.5591	76	1.87381	0.0116172	0.66087	1.54823e-11	1.07778e-09
GO:0042326	negative regulation of phosphorylation	0.0528626	312.788	402	1.28522	0.0679398	3.59375e-07	1.49022e-05	448	158.004	222	1.40503	0.0339346	0.495536	2.44503e-10	1.44775e-08
GO:0031399	regulation of protein modification process	0.172073	1018.16	1165	1.14422	0.19689	3.62955e-07	1.50033e-05	1721	606.975	746	1.22904	0.114032	0.433469	2.17657e-13	2.04365e-11
GO:0002694	regulation of leukocyte activation	0.0464731	274.981	359	1.30554	0.0606726	3.79423e-07	1.56348e-05	462	162.942	206	1.26426	0.0314888	0.445887	1.77849e-05	0.000453067
GO:0043043	peptide biosynthetic process	0.0245294	145.141	208	1.43309	0.035153	3.88673e-07	1.5966e-05	393	138.606	154	1.11106	0.0235402	0.391858	0.0567872	0.320157
GO:0051179	localization	0.421234	2492.44	2681	1.07565	0.453101	3.96866e-07	1.62517e-05	5241	1848.43	2049	1.10851	0.313207	0.390956	5.28186e-12	4.06023e-10
GO:0032147	activation of protein kinase activity	0.0357536	211.554	286	1.3519	0.0483353	4.04642e-07	1.65187e-05	315	111.097	154	1.38618	0.0235402	0.488889	3.86619e-07	1.44789e-05
GO:0034116	positive regulation of heterotypic cell-cell adhesion	0.000782179	4.62815	19	4.10531	0.00321109	4.49783e-07	1.83046e-05	12	4.23225	5	1.18141	0.000764292	0.416667	0.424481	0.856536
GO:1903827	regulation of cellular protein localization	0.0581275	343.94	436	1.26766	0.073686	4.69613e-07	1.90527e-05	597	210.554	283	1.34407	0.0432589	0.474037	3.9227e-10	2.24191e-08
GO:0006066	alcohol metabolic process	0.0203988	120.7	178	1.47473	0.0300828	4.80976e-07	1.94536e-05	269	94.8729	113	1.19107	0.017273	0.420074	0.0124149	0.114041
GO:0007165	signal transduction	0.39657	2346.51	2532	1.07905	0.42792	4.8709e-07	1.96405e-05	4700	1657.63	1814	1.09433	0.277285	0.385957	2.0792e-08	9.48995e-07
GO:0015031	protein transport	0.0986303	583.595	699	1.19775	0.118134	5.29421e-07	2.12821e-05	1226	432.395	497	1.14941	0.0759707	0.405383	4.23737e-05	0.00097378
GO:0031400	negative regulation of protein modification process	0.0624594	369.572	464	1.25551	0.0784181	5.49752e-07	2.2032e-05	615	216.903	274	1.26324	0.0418832	0.445528	8.52845e-07	2.95017e-05
GO:2000736	regulation of stem cell differentiation	0.0120228	71.1389	116	1.63061	0.0196045	5.51591e-07	2.20385e-05	141	49.7289	63	1.26687	0.00963008	0.446808	0.0128377	0.115704
GO:0001838	embryonic epithelial tube formation	0.0171497	101.475	154	1.51761	0.0260267	5.85145e-07	2.32581e-05	120	42.3225	72	1.70122	0.0110058	0.6	2.71087e-08	1.21619e-06
GO:0051403	stress-activated MAPK cascade	0.0100816	59.6527	101	1.69313	0.0170695	5.85655e-07	2.32581e-05	103	36.3268	55	1.51403	0.00840721	0.533981	0.000120859	0.0024404
GO:0061099	negative regulation of protein tyrosine kinase activity	0.00195945	11.5941	32	2.76003	0.00540815	5.8845e-07	2.32987e-05	27	9.52256	18	1.89025	0.00275145	0.666667	0.000877046	0.0131457
GO:1903037	regulation of leukocyte cell-cell adhesion	0.0331651	196.238	267	1.36059	0.0451242	6.02675e-07	2.37903e-05	323	113.918	152	1.33429	0.0232345	0.470588	7.25052e-06	0.000204964
GO:0045657	positive regulation of monocyte differentiation	0.00112964	6.6841	23	3.441	0.00388711	6.17409e-07	2.42989e-05	9	3.17419	5	1.57521	0.000764292	0.555556	0.176232	0.613662
GO:0045604	regulation of epidermal cell differentiation	0.00708133	41.9002	77	1.8377	0.0130133	6.82067e-07	2.67635e-05	58	20.4559	32	1.56434	0.00489147	0.551724	0.00149264	0.0205668
GO:0008285	negative regulation of cell proliferation	0.0800634	473.736	578	1.22009	0.0976846	6.99396e-07	2.73618e-05	653	230.305	331	1.43722	0.0505961	0.506891	1.53347e-16	2.01575e-14
GO:0045766	positive regulation of angiogenesis	0.014774	87.4178	136	1.55575	0.0229846	7.45388e-07	2.90746e-05	134	47.2601	70	1.48116	0.0107001	0.522388	4.00201e-05	0.000926169
GO:2000116	regulation of cysteine-type endopeptidase activity	0.0204169	120.807	177	1.46515	0.0299138	7.6322e-07	2.9682e-05	231	81.4708	102	1.25198	0.0155916	0.441558	0.0030818	0.0374748
GO:0009628	response to abiotic stimulus	0.102049	603.821	719	1.19075	0.121514	7.83221e-07	3.037e-05	1097	386.898	458	1.18377	0.0700092	0.417502	2.67912e-06	8.46563e-05
GO:0051128	regulation of cellular component organization	0.238544	1411.46	1571	1.11303	0.265506	8.15514e-07	3.15292e-05	2357	831.284	1049	1.2619	0.160349	0.445057	2.37507e-23	9.64328e-21
GO:0007006	mitochondrial membrane organization	0.00913869	54.0736	93	1.71988	0.0157174	8.47553e-07	3.26718e-05	124	43.7332	55	1.25762	0.00840721	0.443548	0.022369	0.176707
GO:0042325	regulation of phosphorylation	0.152556	902.671	1038	1.14992	0.175427	8.52413e-07	3.27631e-05	1464	516.335	649	1.25694	0.0992051	0.443306	5.60696e-14	5.5836e-12
GO:0009607	response to biotic stimulus	0.0580249	343.333	433	1.26117	0.073179	8.58876e-07	3.29152e-05	807	284.619	301	1.05756	0.0460104	0.372986	0.11605	0.493804
GO:0031581	hemidesmosome assembly	0.000663592	3.92647	17	4.32959	0.00287308	8.72977e-07	3.33584e-05	11	3.87956	9	2.31985	0.00137573	0.818182	0.00216237	0.0277853
GO:0051223	regulation of protein transport	0.0749933	443.735	544	1.22596	0.0919385	8.94392e-07	3.40776e-05	759	267.69	341	1.27386	0.0521247	0.449275	1.34088e-08	6.25031e-07
GO:0071363	cellular response to growth factor stimulus	0.059122	349.825	440	1.25777	0.074362	9.13911e-07	3.47207e-05	468	165.058	239	1.44798	0.0365332	0.510684	9.96812e-13	8.79402e-11
GO:0045647	negative regulation of erythrocyte differentiation	0.00115696	6.84574	23	3.35975	0.00388711	9.18665e-07	3.48007e-05	8	2.8215	7	2.48095	0.00107001	0.875	0.00374783	0.0437136
GO:0045577	regulation of B cell differentiation	0.00293431	17.3623	41	2.36144	0.00692919	9.24419e-07	3.49181e-05	26	9.16987	13	1.41769	0.00198716	0.5	0.0876615	0.439407
GO:0010212	response to ionizing radiation	0.012159	71.9449	116	1.61235	0.0196045	9.31096e-07	3.50695e-05	150	52.9031	64	1.20976	0.00978294	0.426667	0.0357689	0.245911
GO:0097435	supramolecular fiber organization	0.0336747	199.253	269	1.35004	0.0454622	9.8567e-07	3.70189e-05	368	129.789	170	1.30982	0.0259859	0.461956	8.45108e-06	0.000234366
GO:0043491	protein kinase B signaling	0.00393684	23.2943	50	2.14645	0.00845023	9.91559e-07	3.7134e-05	46	16.2236	20	1.23277	0.00305717	0.434783	0.155695	0.565049
GO:0002687	positive regulation of leukocyte migration	0.0094361	55.8334	95	1.70149	0.0160554	1.01365e-06	3.78537e-05	123	43.3806	54	1.2448	0.00825436	0.439024	0.0289916	0.206109
GO:0035457	cellular response to interferon-alpha	0.000749992	4.4377	18	4.05615	0.00304208	1.05311e-06	3.92155e-05	10	3.52687	8	2.2683	0.00122287	0.8	0.00507976	0.0565397
GO:0032880	regulation of protein localization	0.0987231	584.144	696	1.19149	0.117627	1.11323e-06	4.13372e-05	1005	354.451	445	1.25546	0.068022	0.442786	8.4758e-10	4.72095e-08
GO:0034976	response to endoplasmic reticulum stress	0.0172255	101.923	153	1.50113	0.0258577	1.14996e-06	4.25808e-05	244	86.0557	103	1.1969	0.0157444	0.422131	0.0140357	0.123082
GO:0031571	mitotic G1 DNA damage checkpoint	0.00524292	31.0223	61	1.96633	0.0103093	1.19051e-06	4.39524e-05	71	25.0408	34	1.35778	0.00519719	0.478873	0.0190547	0.15456
GO:0046578	regulation of Ras protein signal transduction	0.0246694	145.969	206	1.41126	0.0348149	1.19369e-06	4.39524e-05	210	74.0644	110	1.4852	0.0168144	0.52381	2.49278e-07	9.75224e-06
GO:0040029	regulation of gene expression, epigenetic	0.0150525	89.066	137	1.53819	0.0231536	1.2118e-06	4.44948e-05	249	87.8192	115	1.30951	0.0175787	0.461847	0.000228902	0.00424388
GO:0001701	in utero embryonic development	0.0356738	211.082	282	1.33597	0.0476593	1.21996e-06	4.46697e-05	312	110.038	151	1.37225	0.0230816	0.483974	1.06498e-06	3.60803e-05
GO:0010952	positive regulation of peptidase activity	0.0141091	83.4833	130	1.5572	0.0219706	1.23122e-06	4.49565e-05	164	57.8407	77	1.33124	0.0117701	0.469512	0.0012981	0.0183676
GO:0044783	G1 DNA damage checkpoint	0.00537474	31.8024	62	1.94954	0.0104783	1.28279e-06	4.671e-05	72	25.3935	35	1.37831	0.00535005	0.486111	0.0134116	0.118558
GO:0001818	negative regulation of cytokine production	0.0206033	121.91	177	1.4519	0.0299138	1.30221e-06	4.72859e-05	238	83.9396	103	1.22707	0.0157444	0.432773	0.00612867	0.0651791
GO:0044770	cell cycle phase transition	0.0234385	138.686	197	1.42048	0.0332939	1.35364e-06	4.90182e-05	270	95.2256	119	1.24966	0.0181902	0.440741	0.00160701	0.0217775
GO:0009299	mRNA transcription	0.00109684	6.49	22	3.38983	0.0037181	1.35814e-06	4.90459e-05	25	8.81719	14	1.58781	0.00214002	0.56	0.0271608	0.195418
GO:0038066	p38MAPK cascade	0.000686251	4.06055	17	4.18663	0.00287308	1.36396e-06	4.91211e-05	6	2.11612	5	2.36281	0.000764292	0.833333	0.0231006	0.177577
GO:0009057	macromolecule catabolic process	0.0722034	427.228	524	1.22651	0.0885584	1.37086e-06	4.9235e-05	989	348.808	380	1.08943	0.0580862	0.384227	0.0183183	0.150402
GO:0050776	regulation of immune response	0.0668434	395.513	489	1.23637	0.0826432	1.38636e-06	4.96557e-05	908	320.24	338	1.05546	0.0516662	0.372247	0.109776	0.493804
GO:0051336	regulation of hydrolase activity	0.112394	665.034	782	1.17588	0.132162	1.39895e-06	4.99705e-05	1159	408.765	490	1.19873	0.0749006	0.422778	2.01915e-07	7.9945e-06
GO:0007044	cell-substrate junction assembly	0.00376017	22.2489	48	2.15741	0.00811222	1.40435e-06	5.00275e-05	39	13.7548	26	1.89025	0.00397432	0.666667	6.39127e-05	0.00139557
GO:0000075	cell cycle checkpoint	0.0144196	85.3205	132	1.54711	0.0223086	1.41244e-06	5.01797e-05	199	70.1848	86	1.22534	0.0131458	0.432161	0.0119364	0.111596
GO:0031347	regulation of defense response	0.0536383	317.378	402	1.26663	0.0679398	1.43645e-06	5.08951e-05	731	257.815	277	1.07442	0.0423418	0.378933	0.070532	0.374603
GO:0050863	regulation of T cell activation	0.0303629	179.657	245	1.36371	0.0414061	1.47621e-06	5.21634e-05	308	108.628	144	1.32563	0.0220116	0.467533	1.89049e-05	0.000476064
GO:0061097	regulation of protein tyrosine kinase activity	0.00761323	45.0475	80	1.77591	0.0135204	1.49549e-06	5.27031e-05	75	26.4516	42	1.58781	0.00642006	0.56	0.000189665	0.00362368
GO:1904582	positive regulation of intracellular mRNA localization	0.000405205	2.3976	13	5.4221	0.00219706	1.50711e-06	5.2895e-05	2	0.705375	2	2.83537	0.000305717	1	0.124376	0.493804
GO:0046902	regulation of mitochondrial membrane permeability	0.00540296	31.9693	62	1.93936	0.0104783	1.51077e-06	5.2895e-05	73	25.7462	35	1.35943	0.00535005	0.479452	0.0171776	0.14246
GO:0034470	ncRNA processing	0.021079	124.724	180	1.44318	0.0304208	1.51674e-06	5.2895e-05	395	139.312	141	1.01212	0.021553	0.356962	0.447727	0.863591
GO:0002685	regulation of leukocyte migration	0.0136296	80.6464	126	1.56238	0.0212946	1.51703e-06	5.2895e-05	168	59.2515	74	1.24891	0.0113115	0.440476	0.0112063	0.106512
GO:1901342	regulation of vasculature development	0.0308124	182.317	248	1.36027	0.0419131	1.52506e-06	5.30341e-05	258	90.9934	126	1.38472	0.0192602	0.488372	4.54312e-06	0.000133005
GO:0022411	cellular component disassembly	0.0267706	158.401	220	1.38888	0.037181	1.53249e-06	5.31519e-05	396	139.664	158	1.13129	0.0241516	0.39899	0.0297481	0.211258
GO:0097296	activation of cysteine-type endopeptidase activity involved in apoptotic signaling pathway	0.000852128	5.04204	19	3.76832	0.00321109	1.55545e-06	5.38062e-05	13	4.58494	10	2.18106	0.00152859	0.769231	0.0026773	0.0333268
GO:0045184	establishment of protein localization	0.1062	628.385	742	1.18081	0.125401	1.57266e-06	5.42589e-05	1312	462.726	531	1.14755	0.0811678	0.404726	2.81876e-05	0.000689994
GO:0001954	positive regulation of cell-matrix adhesion	0.0056516	33.4405	64	1.91385	0.0108163	1.58344e-06	5.44877e-05	46	16.2236	33	2.03407	0.00504433	0.717391	5.01668e-07	1.81665e-05
GO:0038145	macrophage colony-stimulating factor signaling pathway	0.000131153	0.776031	8	10.3089	0.00135204	1.63532e-06	5.6126e-05	3	1.05806	3	2.83537	0.000458575	1	0.0438572	0.276712
GO:0014020	primary neural tube formation	0.0108606	64.2623	105	1.63393	0.0177455	1.68424e-06	5.76547e-05	93	32.7999	56	1.70732	0.00856007	0.602151	7.84266e-07	2.7418e-05
GO:0002763	positive regulation of myeloid leukocyte differentiation	0.00627582	37.134	69	1.85814	0.0116613	1.72786e-06	5.89941e-05	50	17.6344	26	1.47439	0.00397432	0.52	0.011101	0.105588
GO:0070646	protein modification by small protein removal	0.0218388	129.22	185	1.43166	0.0312658	1.76392e-06	6.00691e-05	300	105.806	118	1.11525	0.0180373	0.393333	0.0779245	0.406448
GO:0051347	positive regulation of transferase activity	0.0722205	427.329	523	1.22388	0.0883894	1.76884e-06	6.00812e-05	678	239.122	318	1.32986	0.048609	0.469027	1.45909e-10	8.83858e-09
GO:0045860	positive regulation of protein kinase activity	0.057116	337.955	424	1.2546	0.0716579	1.84528e-06	6.25161e-05	507	178.813	247	1.38133	0.037756	0.487179	2.03512e-10	1.22154e-08
GO:0070727	cellular macromolecule localization	0.107499	636.072	749	1.17754	0.126584	2.01073e-06	6.79462e-05	1239	436.98	529	1.21058	0.0808621	0.426957	1.31092e-08	6.17637e-07
GO:0061448	connective tissue development	0.0296404	175.382	239	1.36274	0.0403921	2.07345e-06	6.98859e-05	198	69.8321	108	1.54657	0.0165087	0.545454	1.99381e-08	9.16388e-07
GO:1901890	positive regulation of cell junction assembly	0.00347758	20.5769	45	2.18692	0.00760521	2.08005e-06	6.99291e-05	31	10.9333	20	1.82927	0.00305717	0.645161	0.000854718	0.012929
GO:0002274	myeloid leukocyte activation	0.0374078	221.342	292	1.31923	0.0493493	2.11029e-06	7.07648e-05	560	197.505	211	1.06833	0.0322531	0.376786	0.121878	0.493804
GO:0046164	alcohol catabolic process	0.00348085	20.5962	45	2.18487	0.00760521	2.13001e-06	7.12442e-05	46	16.2236	25	1.54096	0.00382146	0.543478	0.0061665	0.0653172
GO:0044772	mitotic cell cycle phase transition	0.0229048	135.528	192	1.41668	0.0324489	2.1505e-06	7.1747e-05	262	92.4041	115	1.24453	0.0175787	0.438931	0.00225507	0.0288355
GO:0007169	transmembrane receptor protein tyrosine kinase signaling pathway	0.0604048	357.415	445	1.24505	0.075207	2.15683e-06	7.1776e-05	512	180.576	256	1.41769	0.0391318	0.5	3.05086e-12	2.44534e-10
GO:0072175	epithelial tube formation	0.0175757	103.995	154	1.48084	0.0260267	2.20111e-06	7.29853e-05	121	42.6752	72	1.68716	0.0110058	0.595041	4.39257e-08	1.95069e-06
GO:0043620	regulation of DNA-templated transcription in response to stress	0.00782189	46.2821	81	1.75014	0.0136894	2.20427e-06	7.29853e-05	119	41.9698	59	1.40577	0.00901865	0.495798	0.000904622	0.0134964
GO:0036294	cellular response to decreased oxygen levels	0.016197	95.8378	144	1.50254	0.0243367	2.221e-06	7.33543e-05	190	67.0106	88	1.31323	0.0134515	0.463158	0.00104645	0.015166
GO:0022407	regulation of cell-cell adhesion	0.0441302	261.118	337	1.2906	0.0569545	2.27356e-06	7.49022e-05	398	140.37	189	1.34644	0.0288902	0.474874	2.72819e-07	1.05167e-05
GO:0007093	mitotic cell cycle checkpoint	0.0106764	63.172	103	1.63047	0.0174075	2.29392e-06	7.53841e-05	149	52.5504	64	1.21788	0.00978294	0.42953	0.0309428	0.218327
GO:0070371	ERK1 and ERK2 cascade	0.00383201	22.674	48	2.11696	0.00811222	2.31605e-06	7.59215e-05	27	9.52256	13	1.36518	0.00198716	0.481482	0.116256	0.493804
GO:0010564	regulation of cell cycle process	0.0606086	358.621	446	1.24365	0.075376	2.34152e-06	7.65654e-05	688	242.649	291	1.19926	0.0444818	0.422965	5.99622e-05	0.00133143
GO:1901028	regulation of mitochondrial outer membrane permeabilization involved in apoptotic signaling pathway	0.00349687	20.691	45	2.17486	0.00760521	2.39129e-06	7.79989e-05	46	16.2236	24	1.47932	0.0036686	0.521739	0.0136916	0.120386
GO:0032869	cellular response to insulin stimulus	0.0129569	76.6659	120	1.56523	0.0202806	2.43693e-06	7.92908e-05	147	51.8451	68	1.3116	0.0103944	0.462585	0.00377649	0.0440089
GO:0035927	RNA import into mitochondrion	0.000360281	2.13178	12	5.62908	0.00202805	2.5831e-06	8.38391e-05	5	1.76344	4	2.2683	0.000611434	0.8	0.0555103	0.320157
GO:0051056	regulation of small GTPase mediated signal transduction	0.0369315	218.524	288	1.31793	0.0486733	2.66305e-06	8.61247e-05	310	109.333	161	1.47256	0.0246102	0.519355	1.03996e-09	5.69595e-08
GO:0050727	regulation of inflammatory response	0.0261356	154.644	214	1.38382	0.036167	2.66662e-06	8.61247e-05	316	111.449	125	1.12159	0.0191073	0.39557	0.0614574	0.339293
GO:0033674	positive regulation of kinase activity	0.0604206	357.509	444	1.24193	0.075038	2.82071e-06	9.08779e-05	540	190.451	260	1.36518	0.0397432	0.481482	3.03149e-10	1.76323e-08
GO:0043281	regulation of cysteine-type endopeptidase activity involved in apoptotic process	0.0186376	110.279	161	1.45993	0.0272097	2.84564e-06	9.1457e-05	203	71.5956	91	1.27103	0.0139101	0.448276	0.00294989	0.0361242
GO:0002688	regulation of leukocyte chemotaxis	0.00839018	49.6447	85	1.71217	0.0143654	2.86968e-06	9.18978e-05	108	38.0902	46	1.20766	0.00703149	0.425926	0.0685903	0.369971
GO:0044265	cellular macromolecule catabolic process	0.0605849	358.481	445	1.24135	0.075207	2.87334e-06	9.18978e-05	845	298.021	327	1.09724	0.0499847	0.386982	0.0183789	0.150618
GO:1903393	positive regulation of adherens junction organization	0.0028593	16.9185	39	2.30517	0.00659118	2.9163e-06	9.30454e-05	26	9.16987	18	1.96295	0.00275145	0.692308	0.000435895	0.00730847
GO:0071806	protein transmembrane transport	0.00387019	22.8999	48	2.09607	0.00811222	3.00086e-06	9.55116e-05	63	22.2193	27	1.21516	0.00412718	0.428571	0.129693	0.495729
GO:1903533	regulation of protein targeting	0.0289353	171.21	233	1.3609	0.0393781	3.02913e-06	9.61785e-05	300	105.806	146	1.37988	0.0223173	0.486667	1.06912e-06	3.61276e-05
GO:0051641	cellular localization	0.17159	1015.3	1149	1.13169	0.194186	3.07071e-06	9.72638e-05	2025	714.192	834	1.16775	0.127484	0.411852	2.87937e-09	1.49013e-07
GO:0017148	negative regulation of translation	0.0120855	71.5098	113	1.5802	0.0190975	3.10844e-06	9.82222e-05	142	50.0816	66	1.31785	0.0100887	0.464789	0.00372569	0.0437136
GO:0033561	regulation of water loss via skin	0.0016251	9.61571	27	2.80791	0.00456312	3.13059e-06	9.86849e-05	22	7.75912	15	1.93321	0.00229288	0.681818	0.00169515	0.0227143
GO:0034655	nucleobase-containing compound catabolic process	0.0239112	141.483	198	1.39946	0.0334629	3.17174e-06	9.97428e-05	357	125.909	142	1.1278	0.0217059	0.397759	0.0414511	0.274496
GO:1901700	response to oxygen-containing compound	0.14102	834.415	958	1.14811	0.161906	3.19412e-06	0.000100207	1427	503.285	593	1.17826	0.0906451	0.415557	1.774e-07	7.10951e-06
GO:0010563	negative regulation of phosphorus metabolic process	0.067242	397.871	488	1.22653	0.0824742	3.21815e-06	0.00010072	577	203.501	273	1.34152	0.0417304	0.473137	1.01817e-09	5.59992e-08
GO:0051894	positive regulation of focal adhesion assembly	0.00276514	16.3613	38	2.32255	0.00642217	3.27353e-06	0.00010221	24	8.4645	17	2.00839	0.00259859	0.708333	0.000414315	0.00702732
GO:0050878	regulation of body fluid levels	0.0461339	272.974	349	1.27851	0.0589826	3.3202e-06	0.000103422	505	178.107	205	1.15099	0.031336	0.405941	0.00671922	0.0691112
GO:0006613	cotranslational protein targeting to membrane	0.00458647	27.1381	54	1.98982	0.00912625	3.35908e-06	0.000104386	99	34.9161	46	1.31744	0.00703149	0.464647	0.0138884	0.121953
GO:2000045	regulation of G1/S transition of mitotic cell cycle	0.0127807	75.6235	118	1.56036	0.0199425	3.377e-06	0.000104695	140	49.3762	73	1.47844	0.0111587	0.521429	2.9985e-05	0.000727219
GO:1901361	organic cyclic compound catabolic process	0.0300181	177.617	240	1.35122	0.0405611	3.50667e-06	0.000108459	441	155.535	171	1.09943	0.0261388	0.387755	0.0662997	0.359237
GO:0043618	regulation of transcription from RNA polymerase II promoter in response to stress	0.0069146	40.9137	73	1.78424	0.0123373	3.55502e-06	0.000109697	113	39.8537	55	1.38005	0.00840721	0.486726	0.00225474	0.0288355
GO:0008283	cell proliferation	0.0796832	471.485	568	1.2047	0.0959946	3.66133e-06	0.000112712	680	239.827	322	1.34263	0.0492204	0.473529	2.77954e-11	1.87369e-09
GO:0045639	positive regulation of myeloid cell differentiation	0.00949212	56.1649	93	1.65584	0.0157174	3.80358e-06	0.000116818	82	28.9204	39	1.34853	0.00596148	0.47561	0.0144335	0.126149
GO:0006605	protein targeting	0.0318123	188.233	252	1.33876	0.0425891	3.84077e-06	0.000117685	392	138.254	171	1.23686	0.0261388	0.436225	0.000336938	0.00591328
GO:1904018	positive regulation of vasculature development	0.0172083	101.822	150	1.47316	0.0253507	3.85726e-06	0.000117916	151	53.2558	79	1.48341	0.0120758	0.523179	1.23054e-05	0.000327438
GO:0071456	cellular response to hypoxia	0.015825	93.6363	140	1.49515	0.0236606	3.87853e-06	0.000118291	183	64.5418	86	1.33247	0.0131458	0.469945	0.0006795	0.0106842
GO:0071156	regulation of cell cycle arrest	0.00910782	53.891	90	1.67004	0.0152104	3.90607e-06	0.000118855	111	39.1483	53	1.35383	0.0081015	0.477477	0.00445109	0.0508779
GO:0033036	macromolecule localization	0.186041	1100.8	1237	1.12373	0.209059	3.9338e-06	0.000119422	2180	768.859	896	1.16536	0.136961	0.411009	1.0673e-09	5.82141e-08
GO:0045936	negative regulation of phosphate metabolic process	0.0672342	397.825	487	1.22416	0.0823052	3.99878e-06	0.000121115	576	203.148	272	1.33892	0.0415775	0.472222	1.38827e-09	7.44849e-08
GO:2000377	regulation of reactive oxygen species metabolic process	0.0141888	83.9554	128	1.52462	0.0216326	4.01524e-06	0.000121334	160	56.43	73	1.29364	0.0111587	0.45625	0.0042513	0.0488064
GO:0009725	response to hormone	0.0779011	460.941	556	1.20623	0.0939665	4.0799e-06	0.000122852	779	274.743	325	1.18292	0.049679	0.417202	8.11031e-05	0.0017335
GO:1901888	regulation of cell junction assembly	0.0104298	61.7129	100	1.62041	0.0169005	4.08863e-06	0.000122852	82	28.9204	50	1.72889	0.00764292	0.609756	1.7889e-06	5.79189e-05
GO:1901616	organic hydroxy compound catabolic process	0.00485743	28.7414	56	1.94841	0.00946426	4.09934e-06	0.000122852	62	21.8666	33	1.50915	0.00504433	0.532258	0.00280139	0.0345444
GO:0007029	endoplasmic reticulum organization	0.0029026	17.1747	39	2.27079	0.00659118	4.10286e-06	0.000122852	40	14.1075	23	1.63034	0.00351574	0.575	0.00332105	0.0395787
GO:0045787	positive regulation of cell cycle	0.034344	203.214	269	1.32373	0.0454622	4.13531e-06	0.000123013	357	125.909	167	1.32635	0.0255274	0.467787	4.09598e-06	0.000122367
GO:0035295	tube development	0.0797736	472.02	568	1.20334	0.0959946	4.14308e-06	0.000123013	547	192.92	292	1.51358	0.0446347	0.533821	1.20476e-18	2.16939e-16
GO:0034613	cellular protein localization	0.106997	633.099	742	1.17201	0.125401	4.14358e-06	0.000123013	1229	433.453	526	1.21351	0.0804036	0.42799	9.70196e-09	4.68869e-07
GO:1903047	mitotic cell cycle process	0.0516894	305.846	385	1.2588	0.0650668	4.14565e-06	0.000123013	642	226.425	252	1.11295	0.0385203	0.392523	0.0180461	0.148715
GO:0050732	negative regulation of peptidyl-tyrosine phosphorylation	0.0038076	22.5296	47	2.08615	0.00794321	4.25859e-06	0.000126079	47	16.5763	28	1.68916	0.00428004	0.595745	0.000571556	0.00925288
GO:1902172	regulation of keratinocyte apoptotic process	0.000517907	3.06446	14	4.56851	0.00236606	4.27717e-06	0.000126345	6	2.11612	3	1.41769	0.000458575	0.5	0.358335	0.762926
GO:0070972	protein localization to endoplasmic reticulum	0.00658096	38.9396	70	1.79766	0.0118303	4.35692e-06	0.000128412	125	44.0859	59	1.3383	0.00901865	0.472	0.00386973	0.044936
GO:0032984	macromolecular complex disassembly	0.0115187	68.1563	108	1.58459	0.0182525	4.50046e-06	0.000132346	192	67.716	81	1.19617	0.0123815	0.421875	0.0271951	0.195558
GO:0035455	response to interferon-alpha	0.00109411	6.47386	21	3.24382	0.0035491	4.52299e-06	0.000132711	20	7.05375	11	1.55945	0.00168144	0.55	0.0559624	0.320157
GO:0042990	regulation of transcription factor import into nucleus	0.00785681	46.4887	80	1.72085	0.0135204	4.60549e-06	0.000134831	88	31.0365	49	1.57879	0.00749006	0.556818	6.99116e-05	0.00150901
GO:1903311	regulation of mRNA metabolic process	0.0115338	68.2452	108	1.58253	0.0182525	4.75259e-06	0.000138542	144	50.787	70	1.37831	0.0107001	0.486111	0.000651439	0.0103171
GO:0010035	response to inorganic substance	0.0427337	252.856	325	1.28532	0.0549265	4.75332e-06	0.000138542	483	170.348	204	1.19755	0.0311831	0.42236	0.000779384	0.0119685
GO:1902338	negative regulation of apoptotic process involved in morphogenesis	0.000837938	4.95808	18	3.63044	0.00304208	4.77448e-06	0.000138851	6	2.11612	4	1.89025	0.000611434	0.666667	0.12033	0.493804
GO:0001841	neural tube formation	0.0126121	74.6256	116	1.55443	0.0196045	4.79801e-06	0.000139227	101	35.6214	60	1.68438	0.00917151	0.594059	6.1804e-07	2.21366e-05
GO:0001933	negative regulation of protein phosphorylation	0.0489112	289.408	366	1.26465	0.0618557	4.86732e-06	0.000140927	413	145.66	204	1.40052	0.0311831	0.493947	1.8284e-09	9.73052e-08
GO:0003342	proepicardium development	0.000455902	2.69757	13	4.81915	0.00219706	5.30439e-06	0.000153244	2	0.705375	2	2.83537	0.000305717	1	0.124376	0.493804
GO:0051093	negative regulation of developmental process	0.107686	637.179	745	1.16922	0.125908	5.35019e-06	0.000154229	856	301.901	392	1.29844	0.0599205	0.457944	5.43384e-11	3.53603e-09
GO:0006614	SRP-dependent cotranslational protein targeting to membrane	0.0043122	25.5153	51	1.9988	0.00861923	5.46156e-06	0.000157095	93	32.7999	44	1.34147	0.00672577	0.473118	0.0109459	0.104567
GO:0051259	protein oligomerization	0.0402693	238.274	308	1.29263	0.0520534	5.47385e-06	0.000157104	490	172.817	198	1.14572	0.030266	0.404082	0.00946394	0.0920144
GO:0002181	cytoplasmic translation	0.00177729	10.5162	28	2.66256	0.00473213	5.51025e-06	0.000157805	43	15.1656	22	1.45066	0.00336289	0.511628	0.0232969	0.178253
GO:0006518	peptide metabolic process	0.0333437	197.295	261	1.32289	0.0441102	5.97242e-06	0.000170668	519	183.045	187	1.02161	0.0285845	0.360308	0.372293	0.783258
GO:0000302	response to reactive oxygen species	0.0155551	92.0397	137	1.48849	0.0231536	6.04759e-06	0.000172442	187	65.9526	86	1.30397	0.0131458	0.459893	0.00153793	0.0211024
GO:0006325	chromatin organization	0.0596964	353.224	436	1.23435	0.073686	6.14055e-06	0.000174713	688	242.649	311	1.28169	0.047539	0.452035	2.81475e-08	1.2585e-06
GO:0090559	regulation of membrane permeability	0.00615316	36.4083	66	1.81278	0.0111543	6.18413e-06	0.000175573	81	28.5677	38	1.33017	0.00580862	0.469136	0.0200599	0.161376
GO:0060341	regulation of cellular localization	0.0882064	521.917	620	1.18793	0.104783	6.42625e-06	0.000182054	884	311.776	400	1.28297	0.0611434	0.452489	2.3645e-10	1.4064e-08
GO:0051649	establishment of localization in cell	0.123208	729.021	842	1.15497	0.142302	6.45797e-06	0.000182559	1523	537.143	612	1.13936	0.0935494	0.401838	1.82441e-05	0.000461189
GO:0045087	innate immune response	0.035169	208.095	273	1.3119	0.0461382	6.65437e-06	0.000187708	626	220.782	193	0.874164	0.0295017	0.308307	0.992398	1
GO:0031086	nuclear-transcribed mRNA catabolic process, deadenylation-independent decay	0.000616621	3.64855	15	4.11122	0.00253507	6.8653e-06	0.000193243	8	2.8215	4	1.41769	0.000611434	0.5	0.299347	0.762926
GO:0097403	cellular response to raffinose	0.000398215	2.35624	12	5.09286	0.00202805	7.00297e-06	0.000196697	1	0.352687	1	2.83537	0.000152859	1	0.352687	0.762926
GO:0030856	regulation of epithelial cell differentiation	0.0188237	111.38	160	1.43653	0.0270407	7.12084e-06	0.000199581	132	46.5547	72	1.54657	0.0110058	0.545454	4.33448e-06	0.000128326
GO:0045047	protein targeting to ER	0.00483591	28.6141	55	1.92213	0.00929525	7.22409e-06	0.000202044	102	35.9741	46	1.2787	0.00703149	0.45098	0.0252423	0.190258
GO:0030218	erythrocyte differentiation	0.00606309	35.8753	65	1.81183	0.0109853	7.34256e-06	0.000204921	69	24.3354	34	1.39714	0.00519719	0.492754	0.0114794	0.108857
GO:0042221	response to chemical	0.332207	1965.67	2124	1.08055	0.358966	7.4526e-06	0.000207552	4001	1411.1	1504	1.06583	0.229899	0.375906	0.00028941	0.00516888
GO:0035239	tube morphogenesis	0.0508312	300.768	377	1.25346	0.0637147	7.47835e-06	0.000207829	326	114.976	188	1.63512	0.0287374	0.576687	7.87816e-17	1.06761e-14
GO:0033365	protein localization to organelle	0.0487219	288.288	363	1.25916	0.0613487	7.62521e-06	0.00021136	589	207.733	249	1.19865	0.0380617	0.42275	0.000206006	0.00387958
GO:2000117	negative regulation of cysteine-type endopeptidase activity	0.00810114	47.9345	81	1.68981	0.0136894	7.63759e-06	0.00021136	109	38.4429	50	1.30063	0.00764292	0.458716	0.0141643	0.124044
GO:0072595	maintenance of protein localization in organelle	0.00141494	8.37218	24	2.86664	0.00405611	7.65585e-06	0.000211421	31	10.9333	18	1.64634	0.00275145	0.580645	0.00788877	0.079829
GO:0045646	regulation of erythrocyte differentiation	0.00413353	24.4581	49	2.00343	0.00828122	7.74748e-06	0.000213502	40	14.1075	21	1.48857	0.00321003	0.525	0.018807	0.153171
GO:0019220	regulation of phosphate metabolic process	0.176293	1043.12	1172	1.12355	0.198073	7.93421e-06	0.000218191	1695	597.805	732	1.22448	0.111892	0.431858	9.55007e-13	8.48214e-11
GO:0048146	positive regulation of fibroblast proliferation	0.00670588	39.6787	70	1.76417	0.0118303	7.96028e-06	0.000218451	53	18.6924	29	1.55143	0.0044329	0.54717	0.00288796	0.0355785
GO:0042059	negative regulation of epidermal growth factor receptor signaling pathway	0.00497971	29.465	56	1.90056	0.00946426	8.22422e-06	0.000225224	42	14.8129	26	1.75523	0.00397432	0.619048	0.00038571	0.00660177
GO:2001234	negative regulation of apoptotic signaling pathway	0.0193062	114.235	163	1.42688	0.0275477	8.35663e-06	0.000228374	208	73.359	109	1.48584	0.0166616	0.524038	2.7407e-07	1.05341e-05
GO:0030162	regulation of proteolysis	0.0603966	357.367	439	1.22843	0.074193	8.8547e-06	0.000241484	743	262.047	281	1.07233	0.0429532	0.378196	0.0745826	0.392312
GO:1903844	regulation of cellular response to transforming growth factor beta stimulus	0.0113062	66.8988	105	1.56953	0.0177455	8.89031e-06	0.000241953	102	35.9741	59	1.64007	0.00901865	0.578431	2.60054e-06	8.23713e-05
GO:0016071	mRNA metabolic process	0.0450466	266.541	338	1.2681	0.0571235	9.04729e-06	0.000245716	648	228.542	261	1.14203	0.0398961	0.402778	0.00398131	0.046069
GO:0045732	positive regulation of protein catabolic process	0.0244984	144.957	199	1.37282	0.0336319	9.34928e-06	0.000253395	265	93.4622	121	1.29464	0.0184959	0.456604	0.000284336	0.00511346
GO:0051174	regulation of phosphorus metabolic process	0.17763	1051.04	1179	1.12175	0.199256	9.60034e-06	0.000259229	1709	602.743	737	1.22274	0.112657	0.431246	1.11846e-12	9.67248e-11
GO:0032845	negative regulation of homeostatic process	0.0144626	85.5752	128	1.49576	0.0216326	9.60398e-06	0.000259229	143	50.4343	70	1.38794	0.0107001	0.489511	0.000508307	0.00836257
GO:0022613	ribonucleoprotein complex biogenesis	0.028007	165.717	223	1.34567	0.037688	9.8724e-06	0.000265414	451	159.062	174	1.09391	0.0265974	0.385809	0.0755196	0.396765
GO:0050730	regulation of peptidyl-tyrosine phosphorylation	0.0258244	152.803	208	1.36123	0.035153	9.87351e-06	0.000265414	231	81.4708	117	1.4361	0.0178844	0.506494	1.02512e-06	3.48195e-05
GO:0001932	regulation of protein phosphorylation	0.141476	837.116	954	1.13963	0.16123	9.92792e-06	0.000266331	1342	473.307	594	1.255	0.0907979	0.442623	1.04537e-12	9.16096e-11
GO:0016125	sterol metabolic process	0.00947178	56.0446	91	1.62371	0.0153794	9.94815e-06	0.000266331	129	45.4967	54	1.1869	0.00825436	0.418605	0.070672	0.375195
GO:0002009	morphogenesis of an epithelium	0.0581969	344.351	424	1.2313	0.0716579	1.02841e-05	0.000274765	406	143.191	221	1.54339	0.0337817	0.544335	1.24152e-15	1.49723e-13
GO:1901030	positive regulation of mitochondrial outer membrane permeabilization involved in apoptotic signaling pathway	0.00302718	17.9118	39	2.17733	0.00659118	1.04547e-05	0.000278756	37	13.0494	19	1.456	0.00290431	0.513513	0.0323472	0.226413
GO:0033157	regulation of intracellular protein transport	0.0361888	214.129	278	1.29828	0.0469833	1.14539e-05	0.000304781	372	131.2	178	1.35671	0.0272088	0.478495	3.19576e-07	1.21763e-05
GO:0043536	positive regulation of blood vessel endothelial cell migration	0.00468003	27.6917	53	1.91393	0.00895724	1.16982e-05	0.000310653	33	11.6387	25	2.14801	0.00382146	0.757576	2.42365e-06	7.71403e-05
GO:1903364	positive regulation of cellular protein catabolic process	0.0164744	97.4791	142	1.45672	0.0239986	1.17313e-05	0.000310904	195	68.7741	86	1.25047	0.0131458	0.441026	0.00641814	0.0673743
GO:0043154	negative regulation of cysteine-type endopeptidase activity involved in apoptotic process	0.00730226	43.2075	74	1.71267	0.0125063	1.18846e-05	0.000314333	90	31.7419	44	1.38618	0.00672577	0.488889	0.00531652	0.0589752
GO:0045944	positive regulation of transcription from RNA polymerase II promoter	0.127602	755.019	866	1.14699	0.146358	1.19371e-05	0.000315087	1094	385.84	510	1.32179	0.0779578	0.466179	1.12824e-15	1.37322e-13
GO:0046685	response to arsenic-containing substance	0.00195984	11.5964	29	2.50078	0.00490113	1.19912e-05	0.000315881	28	9.87525	16	1.62021	0.00244574	0.571429	0.0146631	0.127562
GO:0052547	regulation of peptidase activity	0.0323658	191.508	252	1.31587	0.0425891	1.21873e-05	0.000320405	405	142.838	158	1.10614	0.0241516	0.390124	0.0623348	0.341635
GO:1901185	negative regulation of ERBB signaling pathway	0.00680269	40.2515	70	1.73906	0.0118303	1.24913e-05	0.000327741	54	19.0451	35	1.83774	0.00535005	0.648148	9.18754e-06	0.00025213
GO:0006952	defense response	0.0756282	447.492	536	1.19779	0.0905864	1.25697e-05	0.000329142	1165	410.881	375	0.912673	0.0573219	0.321888	0.989746	1
GO:0045428	regulation of nitric oxide biosynthetic process	0.00457311	27.0591	52	1.92172	0.00878824	1.26351e-05	0.000330196	54	19.0451	27	1.41769	0.00412718	0.5	0.0182692	0.150092
GO:0070848	response to growth factor	0.0649498	384.308	467	1.21517	0.0789251	1.2707e-05	0.000331416	496	174.933	253	1.44627	0.0386732	0.510081	2.53663e-13	2.36483e-11
GO:0030199	collagen fibril organization	0.00470147	27.8186	53	1.9052	0.00895724	1.31957e-05	0.00034348	41	14.4602	21	1.45226	0.00321003	0.512195	0.0259725	0.193414
GO:1903845	negative regulation of cellular response to transforming growth factor beta stimulus	0.00669225	39.598	69	1.74251	0.0116613	1.34814e-05	0.000350223	69	24.3354	40	1.64369	0.00611434	0.57971	9.6223e-05	0.00200452
GO:0090207	regulation of triglyceride metabolic process	0.00250707	14.8343	34	2.29198	0.00574616	1.35131e-05	0.000350355	33	11.6387	13	1.11696	0.00198716	0.393939	0.370851	0.780723
GO:0051241	negative regulation of multicellular organismal process	0.122472	724.667	833	1.14949	0.140781	1.36296e-05	0.000352678	1037	365.737	469	1.28234	0.0716906	0.452266	6.62077e-12	4.97314e-10
GO:0007566	embryo implantation	0.00399049	23.6117	47	1.99054	0.00794321	1.36912e-05	0.000353578	41	14.4602	20	1.38311	0.00305717	0.487805	0.0516849	0.314215
GO:0031579	membrane raft organization	0.00166838	9.87182	26	2.63376	0.00439412	1.39678e-05	0.000360013	22	7.75912	16	2.06209	0.00244574	0.727273	0.000382463	0.00655473
GO:0010632	regulation of epithelial cell migration	0.0292013	172.784	230	1.33114	0.038871	1.42291e-05	0.00036603	184	64.8945	109	1.67965	0.0166616	0.592391	2.45903e-11	1.68354e-09
GO:1903052	positive regulation of proteolysis involved in cellular protein catabolic process	0.0150099	88.8134	131	1.475	0.0221396	1.43466e-05	0.000368332	178	62.7784	77	1.22654	0.0117701	0.432584	0.016195	0.135336
GO:0043434	response to peptide hormone	0.0327459	193.757	254	1.31092	0.0429272	1.44345e-05	0.000369865	366	129.084	161	1.24725	0.0246102	0.439891	0.000308622	0.00549707
GO:0032386	regulation of intracellular transport	0.0485267	287.133	359	1.25029	0.0606726	1.5067e-05	0.000381562	510	179.871	232	1.28982	0.0354632	0.454902	9.03831e-07	3.11017e-05
GO:0018012	N-terminal peptidyl-alanine trimethylation	0.000178534	1.05638	8	7.57299	0.00135204	1.50739e-05	0.000381562	1	0.352687	1	2.83537	0.000152859	1	0.352687	0.762926
GO:0018013	N-terminal peptidyl-glycine methylation	0.000178534	1.05638	8	7.57299	0.00135204	1.50739e-05	0.000381562	1	0.352687	1	2.83537	0.000152859	1	0.352687	0.762926
GO:0018016	N-terminal peptidyl-proline dimethylation	0.000178534	1.05638	8	7.57299	0.00135204	1.50739e-05	0.000381562	1	0.352687	1	2.83537	0.000152859	1	0.352687	0.762926
GO:0035572	N-terminal peptidyl-serine dimethylation	0.000178534	1.05638	8	7.57299	0.00135204	1.50739e-05	0.000381562	1	0.352687	1	2.83537	0.000152859	1	0.352687	0.762926
GO:0035573	N-terminal peptidyl-serine trimethylation	0.000178534	1.05638	8	7.57299	0.00135204	1.50739e-05	0.000381562	1	0.352687	1	2.83537	0.000152859	1	0.352687	0.762926
GO:0018201	peptidyl-glycine modification	0.000295469	1.74829	10	5.71987	0.00169005	1.50941e-05	0.000381562	3	1.05806	3	2.83537	0.000458575	1	0.0438572	0.276712
GO:0006900	membrane budding	0.00761679	45.0685	76	1.68632	0.0128443	1.52262e-05	0.000384162	108	38.0902	52	1.36518	0.00794864	0.481482	0.00388541	0.0450783
GO:0002690	positive regulation of leukocyte chemotaxis	0.00697929	41.2965	71	1.71928	0.0119993	1.55957e-05	0.00039273	89	31.3892	37	1.17875	0.00565576	0.41573	0.128404	0.493804
GO:0031401	positive regulation of protein modification process	0.121659	719.855	827	1.14884	0.139767	1.58257e-05	0.000397761	1187	418.64	510	1.21823	0.0779578	0.429655	8.81834e-09	4.32527e-07
GO:0010595	positive regulation of endothelial cell migration	0.012698	75.1341	114	1.51729	0.0192665	1.5875e-05	0.000398239	75	26.4516	54	2.04147	0.00825436	0.72	9.46958e-11	5.87159e-09
GO:0051222	positive regulation of protein transport	0.0438701	259.579	328	1.26358	0.0554335	1.60177e-05	0.000401054	475	167.527	208	1.24159	0.0317946	0.437895	6.25683e-05	0.00137535
GO:0090068	positive regulation of cell cycle process	0.0235891	139.577	191	1.36842	0.0322799	1.66849e-05	0.000416685	259	91.3461	118	1.29179	0.0180373	0.455599	0.000373204	0.00644443
GO:0022402	cell cycle process	0.0838047	495.873	587	1.18377	0.0992057	1.67054e-05	0.000416685	1006	354.804	396	1.11611	0.060532	0.393638	0.00304067	0.0370776
GO:0046580	negative regulation of Ras protein signal transduction	0.00598232	35.3974	63	1.77979	0.0106473	1.68824e-05	0.000420302	46	16.2236	29	1.78752	0.0044329	0.630435	0.000112605	0.00229843
GO:1902455	negative regulation of stem cell population maintenance	0.000749854	4.43689	16	3.60613	0.00270407	1.69699e-05	0.000421681	6	2.11612	3	1.41769	0.000458575	0.5	0.358335	0.762926
GO:0043090	amino acid import	0.0010134	5.99627	19	3.16864	0.00321109	1.72148e-05	0.000426959	15	5.29031	8	1.5122	0.00122287	0.533333	0.117556	0.493804
GO:1902165	regulation of intrinsic apoptotic signaling pathway in response to DNA damage by p53 class mediator	0.000668858	3.95763	15	3.79014	0.00253507	1.74956e-05	0.000433106	15	5.29031	8	1.5122	0.00122287	0.533333	0.117556	0.493804
GO:0043604	amide biosynthetic process	0.031234	184.811	243	1.31485	0.0410681	1.81573e-05	0.000448643	463	163.294	178	1.09006	0.0272088	0.384449	0.0814737	0.417488
GO:0032496	response to lipopolysaccharide	0.0280153	165.767	221	1.3332	0.03735	1.89154e-05	0.000466498	301	106.159	140	1.31878	0.0214002	0.465116	3.36359e-05	0.000793794
GO:0060218	hematopoietic stem cell differentiation	0.000842929	4.98761	17	3.40845	0.00287308	1.90474e-05	0.000468873	12	4.23225	7	1.65397	0.00107001	0.583333	0.0877811	0.439407
GO:0009991	response to extracellular stimulus	0.0427726	253.085	320	1.26439	0.0540815	1.93304e-05	0.000474951	447	157.651	194	1.23056	0.0296545	0.434005	0.000195734	0.0037181
GO:0010638	positive regulation of organelle organization	0.0482278	285.364	356	1.24753	0.0601656	1.94281e-05	0.00047646	538	189.746	236	1.24377	0.0360746	0.438662	1.7993e-05	0.000455718
GO:0043488	regulation of mRNA stability	0.0111289	65.8497	102	1.54898	0.0172385	1.96463e-05	0.000480914	151	53.2558	64	1.20175	0.00978294	0.423841	0.0411601	0.273395
GO:0072594	establishment of protein localization to organelle	0.0289291	171.173	227	1.32614	0.038364	2.02587e-05	0.000494984	364	128.378	157	1.22295	0.0239988	0.431319	0.0010439	0.0151487
GO:0043589	skin morphogenesis	0.000848288	5.01932	17	3.38692	0.00287308	2.0601e-05	0.000502332	8	2.8215	7	2.48095	0.00107001	0.875	0.00374783	0.0437136
GO:0001952	regulation of cell-matrix adhesion	0.0141597	83.7828	124	1.48002	0.0209566	2.06359e-05	0.000502332	100	35.2687	66	1.87135	0.0100887	0.66	3.62457e-10	2.08057e-08
GO:0048729	tissue morphogenesis	0.0725985	429.565	514	1.19656	0.0868683	2.10698e-05	0.000511946	511	180.223	270	1.49814	0.0412718	0.528376	1.40803e-16	1.86955e-14
GO:0061024	membrane organization	0.0921794	545.425	639	1.17156	0.107994	2.16635e-05	0.00052312	1044	368.206	445	1.20856	0.068022	0.426245	2.50617e-07	9.77557e-06
GO:0007264	small GTPase mediated signal transduction	0.0274936	162.68	217	1.33391	0.036674	2.17061e-05	0.00052312	271	95.5783	132	1.38107	0.0201773	0.487085	3.2453e-06	0.000100612
GO:0006281	DNA repair	0.0335477	198.502	258	1.29974	0.0436032	2.17083e-05	0.00052312	497	175.286	188	1.07254	0.0287374	0.37827	0.122838	0.493804
GO:0042770	signal transduction in response to DNA damage	0.00718321	42.5031	72	1.694	0.0121683	2.17216e-05	0.00052312	97	34.2107	46	1.34461	0.00703149	0.474227	0.00895473	0.0888879
GO:0036498	IRE1-mediated unfolded protein response	0.00290378	17.1817	37	2.15346	0.00625317	2.17287e-05	0.00052312	58	20.4559	29	1.41769	0.0044329	0.5	0.0147686	0.127888
GO:0031669	cellular response to nutrient levels	0.016977	100.453	144	1.43351	0.0243367	2.18123e-05	0.000524172	179	63.1311	89	1.40977	0.0136044	0.497207	4.68483e-05	0.00106359
GO:0002244	hematopoietic progenitor cell differentiation	0.00914941	54.1371	87	1.60703	0.0147034	2.19747e-05	0.000527113	80	28.215	42	1.48857	0.00642006	0.525	0.00115224	0.0165532
GO:0010821	regulation of mitochondrion organization	0.0186827	110.546	156	1.41118	0.0263647	2.21571e-05	0.000529793	238	83.9396	102	1.21516	0.0155916	0.428571	0.00885694	0.0882088
GO:0002573	myeloid leukocyte differentiation	0.0103541	61.2653	96	1.56696	0.0162244	2.21671e-05	0.000529793	95	33.5053	50	1.4923	0.00764292	0.526316	0.000380472	0.00654621
GO:1902256	regulation of apoptotic process involved in outflow tract morphogenesis	0.000602658	3.56593	14	3.92605	0.00236606	2.25464e-05	0.000537882	3	1.05806	3	2.83537	0.000458575	1	0.0438572	0.276712
GO:0034114	regulation of heterotypic cell-cell adhesion	0.00161823	9.57505	25	2.61095	0.00422511	2.32026e-05	0.000552534	20	7.05375	9	1.27592	0.00137573	0.45	0.245585	0.746151
GO:0006707	cholesterol catabolic process	0.000604827	3.57876	14	3.91197	0.00236606	2.34327e-05	0.000557002	11	3.87956	6	1.54657	0.000917151	0.545454	0.153196	0.557518
GO:0009267	cellular response to starvation	0.0126888	75.0797	113	1.50507	0.0190975	2.39097e-05	0.000567317	135	47.6128	67	1.40718	0.0102415	0.496296	0.000408408	0.00695404
GO:0043535	regulation of blood vessel endothelial cell migration	0.00785531	46.4798	77	1.65663	0.0130133	2.39653e-05	0.00056761	62	21.8666	39	1.78354	0.00596148	0.629032	8.36621e-06	0.000232503
GO:0019221	cytokine-mediated signaling pathway	0.037183	220.012	282	1.28175	0.0476593	2.40185e-05	0.000567848	543	191.509	209	1.09133	0.0319474	0.384899	0.0613671	0.339025
GO:0009314	response to radiation	0.0364427	215.631	277	1.2846	0.0468143	2.4375e-05	0.000575242	423	149.187	165	1.106	0.0252216	0.390071	0.0582312	0.323521
GO:0001843	neural tube closure	0.0101137	59.843	94	1.57078	0.0158864	2.45214e-05	0.000577659	86	30.3311	52	1.71441	0.00794864	0.604651	1.61057e-06	5.25334e-05
GO:0002768	immune response-regulating cell surface receptor signaling pathway	0.0262416	155.271	208	1.33959	0.035153	2.49965e-05	0.000587797	317	111.802	139	1.24327	0.0212473	0.438486	0.000893168	0.0133417
GO:1900180	regulation of protein localization to nucleus	0.0223185	132.059	181	1.3706	0.0305898	2.51325e-05	0.000589941	221	77.9439	116	1.48825	0.0177316	0.524887	1.02802e-07	4.24946e-06
GO:0002237	response to molecule of bacterial origin	0.0288882	170.932	226	1.32217	0.038195	2.52473e-05	0.00059158	317	111.802	144	1.28799	0.0220116	0.454259	0.000107991	0.00221803
GO:0060710	chorio-allantoic fusion	0.00172979	10.2352	26	2.54026	0.00439412	2.53897e-05	0.00059349	7	2.46881	5	2.02527	0.000764292	0.714286	0.0573822	0.320157
GO:0032103	positive regulation of response to external stimulus	0.0278624	164.862	219	1.32839	0.037012	2.54479e-05	0.00059349	274	96.6364	121	1.25212	0.0184959	0.441606	0.00135534	0.0190749
GO:0060606	tube closure	0.0105283	62.296	97	1.55708	0.0163934	2.54643e-05	0.00059349	87	30.6838	53	1.7273	0.0081015	0.609195	9.20832e-07	3.13584e-05
GO:2001238	positive regulation of extrinsic apoptotic signaling pathway	0.00506966	29.9972	55	1.8335	0.00929525	2.56557e-05	0.000596891	50	17.6344	29	1.64451	0.0044329	0.58	0.000845255	0.0128449
GO:0046822	regulation of nucleocytoplasmic transport	0.0232022	137.287	187	1.36211	0.0316039	2.60465e-05	0.000604915	215	75.8278	116	1.52978	0.0177316	0.539535	1.38749e-08	6.44472e-07
GO:0046700	heterocycle catabolic process	0.0270009	159.764	213	1.33321	0.035998	2.64959e-05	0.000613403	402	141.78	155	1.09324	0.0236931	0.385572	0.0903343	0.450643
GO:0019048	modulation by virus of host morphology or physiology	0.003046	18.0232	38	2.1084	0.00642217	2.65053e-05	0.000613403	36	12.6967	20	1.57521	0.00305717	0.555556	0.01004	0.0966857
GO:0051345	positive regulation of hydrolase activity	0.0743379	439.858	524	1.19129	0.0885584	2.67209e-05	0.000617304	720	253.935	316	1.24441	0.0483033	0.438889	6.83738e-07	2.4357e-05
GO:0052548	regulation of endopeptidase activity	0.029655	175.469	231	1.31648	0.03904	2.68175e-05	0.000618448	376	132.611	144	1.08589	0.0220116	0.382979	0.117909	0.493804
GO:1903747	regulation of establishment of protein localization to mitochondrion	0.0105443	62.3906	97	1.55472	0.0163934	2.69199e-05	0.000619724	128	45.144	57	1.26263	0.00871293	0.445312	0.0186328	0.152318
GO:1900740	positive regulation of protein insertion into mitochondrial membrane involved in apoptotic signaling pathway	0.00270973	16.0334	35	2.18294	0.00591516	2.7205e-05	0.000625193	29	10.2279	16	1.56434	0.00244574	0.551724	0.0221586	0.17515
GO:0002443	leukocyte mediated immunity	0.0396662	234.705	298	1.26968	0.0503634	2.7745e-05	0.00063649	616	217.256	223	1.02644	0.0340874	0.362013	0.325323	0.762926
GO:0060147	regulation of posttranscriptional gene silencing	0.00672661	39.8013	68	1.70849	0.0114923	2.79716e-05	0.000639455	109	38.4429	46	1.19658	0.00703149	0.422018	0.079198	0.409382
GO:0060966	regulation of gene silencing by RNA	0.00672661	39.8013	68	1.70849	0.0114923	2.79716e-05	0.000639455	109	38.4429	46	1.19658	0.00703149	0.422018	0.079198	0.409382
GO:0016579	protein deubiquitination	0.0210702	124.672	172	1.37962	0.0290688	2.82782e-05	0.000645342	285	100.516	114	1.13415	0.0174259	0.4	0.0533184	0.320157
GO:1904672	regulation of somatic stem cell population maintenance	0.000961451	5.6889	18	3.16405	0.00304208	2.8784e-05	0.000655747	6	2.11612	3	1.41769	0.000458575	0.5	0.358335	0.762926
GO:0017015	regulation of transforming growth factor beta receptor signaling pathway	0.0112445	66.5336	102	1.53306	0.0172385	2.90529e-05	0.000660728	100	35.2687	57	1.61616	0.00871293	0.57	7.13684e-06	0.000202185
GO:0034249	negative regulation of cellular amide metabolic process	0.0128994	76.3257	114	1.4936	0.0192665	3.00409e-05	0.000682017	153	53.9612	67	1.24163	0.0102415	0.437908	0.0175851	0.14529
GO:0030330	DNA damage response, signal transduction by p53 class mediator	0.00636312	37.6506	65	1.7264	0.0109853	3.06505e-05	0.000694092	85	29.9784	41	1.36765	0.0062672	0.482353	0.00926907	0.0913433
GO:0010800	positive regulation of peptidyl-threonine phosphorylation	0.00365004	21.5973	43	1.99099	0.0072672	3.06784e-05	0.000694092	32	11.286	18	1.5949	0.00275145	0.5625	0.0121577	0.11264
GO:0042542	response to hydrogen peroxide	0.00937304	55.4603	88	1.58672	0.0148724	3.07865e-05	0.000694957	110	38.7956	56	1.44346	0.00856007	0.509091	0.0005306	0.00867276
GO:0031440	regulation of mRNA 3'-end processing	0.00134604	7.96454	22	2.76224	0.0037181	3.08224e-05	0.000694957	21	7.40644	10	1.35018	0.00152859	0.476191	0.168809	0.59892
GO:0030168	platelet activation	0.0131958	78.0793	116	1.48567	0.0196045	3.19491e-05	0.00071847	139	49.0236	67	1.36669	0.0102415	0.482014	0.00111433	0.0160789
GO:1902652	secondary alcohol metabolic process	0.00832112	49.2361	80	1.62482	0.0135204	3.19745e-05	0.00071847	116	40.9117	49	1.1977	0.00749006	0.422414	0.0708266	0.375864
GO:2000669	negative regulation of dendritic cell apoptotic process	0.000145253	0.859461	7	8.14464	0.00118303	3.24643e-05	0.000727406	3	1.05806	2	1.89025	0.000305717	0.666667	0.285414	0.762926
GO:0098781	ncRNA transcription	0.00486852	28.807	53	1.83983	0.00895724	3.25164e-05	0.000727406	92	32.4472	39	1.20195	0.00596148	0.423913	0.0938708	0.46371
GO:1902041	regulation of extrinsic apoptotic signaling pathway via death domain receptors	0.00536517	31.7457	57	1.79552	0.00963326	3.25382e-05	0.000727406	57	20.1032	33	1.64153	0.00504433	0.578947	0.000397449	0.00679385
GO:0043009	chordate embryonic development	0.0690603	408.63	489	1.19668	0.0826432	3.3326e-05	0.000743752	555	195.742	270	1.37937	0.0412718	0.486486	3.51611e-11	2.34615e-09
GO:1904589	regulation of protein import	0.0194204	114.911	160	1.39239	0.0270407	3.38396e-05	0.000753935	174	61.3676	96	1.56434	0.0146744	0.551724	5.70644e-08	2.50037e-06
GO:0007265	Ras protein signal transduction	0.0150293	88.9284	129	1.4506	0.0218016	3.41819e-05	0.000759082	155	54.6666	83	1.5183	0.0126873	0.535484	2.26247e-06	7.2537e-05
GO:0048545	response to steroid hormone	0.0376798	222.952	284	1.27382	0.0479973	3.41861e-05	0.000759082	335	118.15	143	1.21032	0.0218588	0.426866	0.00273544	0.03389
GO:0071158	positive regulation of cell cycle arrest	0.0066475	39.3332	67	1.70339	0.0113233	3.47435e-05	0.000770158	86	30.3311	41	1.35175	0.0062672	0.476744	0.0117739	0.110312
GO:0050867	positive regulation of cell activation	0.0308224	182.376	238	1.30499	0.0402231	3.48588e-05	0.000771413	303	106.864	135	1.26328	0.0206359	0.445545	0.000479311	0.00793519
GO:0048608	reproductive structure development	0.0513501	303.839	374	1.23092	0.0632077	3.50286e-05	0.000773867	415	146.365	194	1.32545	0.0296545	0.46747	7.50721e-07	2.63153e-05
GO:0042026	protein refolding	0.000549084	3.24893	13	4.00132	0.00219706	3.60049e-05	0.000794102	21	7.40644	11	1.4852	0.00168144	0.52381	0.0810042	0.415938
GO:0009792	embryo development ending in birth or egg hatching	0.0694438	410.899	491	1.19494	0.0829812	3.66462e-05	0.000806892	560	197.505	271	1.37212	0.0414246	0.483929	6.53458e-11	4.16976e-09
GO:0036003	positive regulation of transcription from RNA polymerase II promoter in response to stress	0.00166695	9.86336	25	2.53463	0.00422511	3.71499e-05	0.000816615	24	8.4645	16	1.89025	0.00244574	0.666667	0.00170612	0.0228381
GO:0042275	error-free postreplication DNA repair	0.000263615	1.55981	9	5.76992	0.00152104	3.72437e-05	0.00081731	1	0.352687	1	2.83537	0.000152859	1	0.352687	0.762926
GO:0006793	phosphorus metabolic process	0.189277	1119.95	1241	1.10808	0.209735	3.88166e-05	0.000850408	2142	755.457	857	1.13441	0.131	0.400093	7.12137e-07	2.52319e-05
GO:0002576	platelet degranulation	0.0117535	69.5454	105	1.50981	0.0177455	4.01723e-05	0.000878645	128	45.144	54	1.19617	0.00825436	0.421875	0.0617359	0.339832
GO:0007159	leukocyte cell-cell adhesion	0.0260267	154	205	1.33117	0.0346459	4.04124e-05	0.000881782	256	90.288	115	1.2737	0.0175787	0.449219	0.000837026	0.0127642
GO:0000278	mitotic cell cycle	0.0574389	339.866	413	1.21518	0.0697989	4.05064e-05	0.000881782	699	246.529	274	1.11143	0.0418832	0.391989	0.0152336	0.130131
GO:0006897	endocytosis	0.0482356	285.41	353	1.23682	0.0596586	4.0517e-05	0.000881782	507	178.813	227	1.26949	0.0346989	0.447732	4.78883e-06	0.000139887
GO:1903829	positive regulation of cellular protein localization	0.0380817	225.329	286	1.26925	0.0483353	4.08277e-05	0.000887075	397	140.017	184	1.31413	0.028126	0.463476	2.83829e-06	8.94708e-05
GO:0033993	response to lipid	0.0865928	512.369	600	1.17103	0.101403	4.11938e-05	0.000893552	834	294.141	344	1.16951	0.0525833	0.41247	0.000144822	0.0028541
GO:0006887	exocytosis	0.055928	330.926	403	1.21779	0.0681088	4.22347e-05	0.000914622	762	268.748	280	1.04187	0.0428004	0.367454	0.202271	0.670745
GO:0061458	reproductive system development	0.0516378	305.541	375	1.22733	0.0633767	4.28836e-05	0.000927147	418	147.423	195	1.32272	0.0298074	0.466507	8.38814e-07	2.91699e-05
GO:0061436	establishment of skin barrier	0.00157951	9.34594	24	2.56796	0.00405611	4.30204e-05	0.000928577	20	7.05375	13	1.84299	0.00198716	0.65	0.00645297	0.0673743
GO:0009617	response to bacterium	0.0394796	233.601	295	1.26284	0.0498564	4.38578e-05	0.000945099	513	180.929	196	1.0833	0.0299603	0.382066	0.0866037	0.439407
GO:0006888	ER to Golgi vesicle-mediated transport	0.0117922	69.7744	105	1.50485	0.0177455	4.54449e-05	0.000977697	174	61.3676	76	1.23844	0.0116172	0.436782	0.0129758	0.116537
GO:0061572	actin filament bundle organization	0.00493856	29.2215	53	1.81373	0.00895724	4.65891e-05	0.00100068	51	17.9871	30	1.66787	0.00458575	0.588235	0.000497288	0.00819154
GO:0070527	platelet aggregation	0.00301562	17.8434	37	2.07359	0.00625317	4.68713e-05	0.00100509	40	14.1075	18	1.27592	0.00275145	0.45	0.131202	0.499835
GO:0048145	regulation of fibroblast proliferation	0.0109846	64.9958	99	1.52318	0.0167314	4.75793e-05	0.00101861	83	29.2731	46	1.57141	0.00703149	0.554217	0.000133898	0.00265874
GO:2000210	positive regulation of anoikis	0.000272352	1.61151	9	5.58483	0.00152104	4.77131e-05	0.00101982	7	2.46881	5	2.02527	0.000764292	0.714286	0.0573822	0.320157
GO:1903039	positive regulation of leukocyte cell-cell adhesion	0.0221651	131.151	178	1.35721	0.0300828	4.81344e-05	0.00102715	210	74.0644	94	1.26917	0.0143687	0.447619	0.00268718	0.0333865
GO:1903900	regulation of viral life cycle	0.0112632	66.6442	101	1.51551	0.0170695	4.83897e-05	0.00103093	182	64.1891	70	1.09053	0.0107001	0.384615	0.203193	0.670745
GO:1900119	positive regulation of execution phase of apoptosis	0.000733265	4.33873	15	3.45723	0.00253507	4.89654e-05	0.00104151	12	4.23225	7	1.65397	0.00107001	0.583333	0.0877811	0.439407
GO:2000392	regulation of lamellipodium morphogenesis	0.00119353	7.0621	20	2.83202	0.00338009	4.93273e-05	0.00104751	11	3.87956	8	2.06209	0.00122287	0.727273	0.0128595	0.115704
GO:0060547	negative regulation of necrotic cell death	0.000487934	2.8871	12	4.15642	0.00202805	4.9579e-05	0.00105115	13	4.58494	8	1.74484	0.00122287	0.615385	0.0482418	0.297299
GO:0051817	modification of morphology or physiology of other organism involved in symbiotic interaction	0.0077758	46.0094	75	1.6301	0.0126753	4.98798e-05	0.00105466	101	35.6214	42	1.17907	0.00642006	0.415842	0.110621	0.493804
GO:0090288	negative regulation of cellular response to growth factor stimulus	0.0191477	113.297	157	1.38574	0.0265337	4.99049e-05	0.00105466	129	45.4967	77	1.69243	0.0117701	0.596899	1.24711e-08	5.89685e-07
GO:0042345	regulation of NF-kappaB import into nucleus	0.00446014	26.3907	49	1.85672	0.00828122	5.04987e-05	0.0010655	48	16.929	26	1.53583	0.00397432	0.541667	0.00558913	0.0609702
GO:0045815	positive regulation of gene expression, epigenetic	0.00373375	22.0926	43	1.94635	0.0072672	5.06902e-05	0.00106782	82	28.9204	39	1.34853	0.00596148	0.47561	0.0144335	0.126149
GO:0042327	positive regulation of phosphorylation	0.10163	601.345	694	1.15408	0.117289	5.09338e-05	0.00107124	971	342.459	423	1.23518	0.0646591	0.435633	2.54506e-08	1.14571e-06
GO:0019062	virion attachment to host cell	0.000274775	1.62584	9	5.5356	0.00152104	5.10204e-05	0.00107135	9	3.17419	4	1.26016	0.000611434	0.444444	0.397839	0.817508
GO:0051017	actin filament bundle assembly	0.00458606	27.1357	50	1.84259	0.00845023	5.12966e-05	0.0010746	48	16.929	28	1.65397	0.00428004	0.583333	0.000912897	0.0135747
GO:0019439	aromatic compound catabolic process	0.0285007	168.639	221	1.31049	0.03735	5.13388e-05	0.0010746	415	146.365	160	1.09316	0.0244573	0.385542	0.0867736	0.439407
GO:0034101	erythrocyte homeostasis	0.00673888	39.8739	67	1.6803	0.0113233	5.15232e-05	0.00107674	78	27.5096	36	1.30863	0.0055029	0.461539	0.030471	0.215345
GO:0080135	regulation of cellular response to stress	0.0670703	396.855	474	1.19439	0.0801082	5.21426e-05	0.00108796	622	219.372	293	1.33563	0.0447875	0.471061	4.42913e-10	2.52039e-08
GO:1901797	negative regulation of signal transduction by p53 class mediator	0.00202305	11.9704	28	2.3391	0.00473213	5.2457e-05	0.00109278	28	9.87525	16	1.62021	0.00244574	0.571429	0.0146631	0.127562
GO:0033209	tumor necrosis factor-mediated signaling pathway	0.00688092	40.7144	68	1.67017	0.0114923	5.42702e-05	0.0011275	127	44.7913	55	1.22792	0.00840721	0.433071	0.0365549	0.248296
GO:0007492	endoderm development	0.0112989	66.8555	101	1.51072	0.0170695	5.4295e-05	0.0011275	75	26.4516	42	1.58781	0.00642006	0.56	0.000189665	0.00362368
GO:0045618	positive regulation of keratinocyte differentiation	0.00110695	6.54979	19	2.90086	0.00321109	5.50973e-05	0.00114236	16	5.643	10	1.77211	0.00152859	0.625	0.0241141	0.182802
GO:0000082	G1/S transition of mitotic cell cycle	0.0122696	72.599	108	1.48762	0.0182525	5.54644e-05	0.00114816	120	42.3225	58	1.37043	0.00886579	0.483333	0.00213583	0.0276334
GO:0006364	rRNA processing	0.0129656	76.7176	113	1.47294	0.0190975	5.59594e-05	0.00115658	252	88.8772	93	1.04639	0.0142158	0.369048	0.313603	0.762926
GO:0030512	negative regulation of transforming growth factor beta receptor signaling pathway	0.00663053	39.2328	66	1.68226	0.0111543	5.63653e-05	0.00116314	67	23.6301	38	1.60812	0.00580862	0.567164	0.00026598	0.00486951
GO:0045649	regulation of macrophage differentiation	0.00214083	12.6673	29	2.28936	0.00490113	5.64851e-05	0.00116379	19	6.70106	11	1.64153	0.00168144	0.578947	0.0366258	0.248296
GO:0002252	immune effector process	0.0603046	356.823	430	1.20508	0.072672	5.65947e-05	0.00116422	901	317.771	320	1.00701	0.0489147	0.355161	0.449599	0.86682
GO:0002444	myeloid leukocyte mediated immunity	0.0321227	190.07	245	1.289	0.0414061	5.71386e-05	0.00117236	510	179.871	187	1.03964	0.0285845	0.366667	0.265784	0.762926
GO:0016031	tRNA import into mitochondrion	0.000216157	1.279	8	6.25488	0.00135204	5.72781e-05	0.00117236	2	0.705375	1	1.41769	0.000152859	0.5	0.580999	0.930015
GO:0070096	mitochondrial outer membrane translocase complex assembly	0.000216157	1.279	8	6.25488	0.00135204	5.72781e-05	0.00117236	2	0.705375	1	1.41769	0.000152859	0.5	0.580999	0.930015
GO:0002446	neutrophil mediated immunity	0.0303371	179.505	233	1.29802	0.0393781	5.7347e-05	0.00117236	491	173.17	179	1.03367	0.0273617	0.364562	0.303802	0.762926
GO:0044843	cell cycle G1/S phase transition	0.0122868	72.7007	108	1.48554	0.0182525	5.84624e-05	0.0011933	121	42.6752	58	1.3591	0.00886579	0.479339	0.00270961	0.0336018
GO:1901722	regulation of cell proliferation involved in kidney development	0.00214556	12.6953	29	2.28431	0.00490113	5.86526e-05	0.00119533	13	4.58494	9	1.96295	0.00137573	0.692308	0.0132574	0.117749
GO:0002429	immune response-activating cell surface receptor signaling pathway	0.0222548	131.681	178	1.35175	0.0300828	5.89326e-05	0.00119918	285	100.516	124	1.23364	0.0189545	0.435088	0.00228621	0.0291486
GO:1902253	regulation of intrinsic apoptotic signaling pathway by p53 class mediator	0.00151005	8.93499	23	2.57415	0.00388711	5.91552e-05	0.00120185	26	9.16987	14	1.52674	0.00214002	0.538462	0.0401038	0.268687
GO:0016073	snRNA metabolic process	0.0040018	23.6786	45	1.90045	0.00760521	5.92776e-05	0.00120247	86	30.3311	35	1.15393	0.00535005	0.406977	0.172506	0.610881
GO:0007179	transforming growth factor beta receptor signaling pathway	0.0101006	59.7651	92	1.53936	0.0155484	5.98851e-05	0.00121293	93	32.7999	51	1.55488	0.00779578	0.548387	8.57943e-05	0.00181898
GO:1901222	regulation of NIK/NF-kappaB signaling	0.00437009	25.8578	48	1.85631	0.00811222	6.0084e-05	0.00121334	56	19.7505	29	1.46832	0.0044329	0.517857	0.00812405	0.0818319
GO:0070486	leukocyte aggregation	0.0238684	141.229	189	1.33825	0.0319419	6.009e-05	0.00121334	227	80.0601	102	1.27404	0.0155916	0.449339	0.00157055	0.0213936
GO:1900142	negative regulation of oligodendrocyte apoptotic process	0.000110392	0.653191	6	9.18567	0.00101403	6.17102e-05	0.00124224	1	0.352687	1	2.83537	0.000152859	1	0.352687	0.762926
GO:2000533	negative regulation of renal albumin absorption	0.000110392	0.653191	6	9.18567	0.00101403	6.17102e-05	0.00124224	1	0.352687	1	2.83537	0.000152859	1	0.352687	0.762926
GO:0045048	protein insertion into ER membrane	0.00016129	0.954351	7	7.33483	0.00118303	6.22649e-05	0.00124956	5	1.76344	4	2.2683	0.000611434	0.8	0.0555103	0.320157
GO:0033043	regulation of organelle organization	0.0980135	579.946	670	1.15528	0.113233	6.22894e-05	0.00124956	1079	380.55	459	1.20615	0.070162	0.425394	2.13273e-07	8.41885e-06
GO:0009648	photoperiodism	0.00151551	8.96727	23	2.56488	0.00388711	6.2359e-05	0.00124956	22	7.75912	7	0.902164	0.00107001	0.318182	0.707108	1
GO:0000165	MAPK cascade	0.0383369	226.839	286	1.2608	0.0483353	6.32952e-05	0.00126638	368	129.789	167	1.2867	0.0255274	0.453804	3.41895e-05	0.000801108
GO:0043405	regulation of MAP kinase activity	0.0403143	238.54	299	1.25346	0.0505324	6.44859e-05	0.00128825	333	117.445	174	1.48154	0.0265974	0.522523	1.18593e-10	7.2507e-09
GO:0042176	regulation of protein catabolic process	0.0363894	215.316	273	1.26791	0.0461382	6.46856e-05	0.00129028	388	136.843	170	1.2423	0.0259859	0.438144	0.000270492	0.00492468
GO:0032868	response to insulin	0.0176794	104.609	146	1.39567	0.0246747	6.52355e-05	0.00129927	207	73.0063	91	1.24647	0.0139101	0.439613	0.00575242	0.0625439
GO:0051220	cytoplasmic sequestering of protein	0.00152063	8.99758	23	2.55624	0.00388711	6.55077e-05	0.00130272	39	13.7548	20	1.45404	0.00305717	0.512821	0.0289746	0.206099
GO:0001892	embryonic placenta development	0.0109474	64.7756	98	1.51292	0.0165624	6.57877e-05	0.00130631	89	31.3892	45	1.43362	0.00687863	0.505618	0.00213173	0.0276334
GO:0010332	response to gamma radiation	0.00438755	25.9611	48	1.84892	0.00811222	6.59141e-05	0.00130685	57	20.1032	26	1.29333	0.00397432	0.45614	0.0687645	0.370303
GO:0072599	establishment of protein localization to endoplasmic reticulum	0.0055132	32.6216	57	1.74731	0.00963326	6.62065e-05	0.00130981	106	37.3849	47	1.25719	0.00718435	0.443396	0.0329985	0.230114
GO:0001501	skeletal system development	0.0632127	374.029	448	1.19777	0.075714	6.6263e-05	0.00130981	465	164	225	1.37195	0.0343931	0.483871	2.77307e-09	1.44079e-07
GO:1905331	negative regulation of morphogenesis of an epithelium	0.00378187	22.3773	43	1.92159	0.0072672	6.70021e-05	0.00132244	18	6.34837	12	1.89025	0.0018343	0.666667	0.00659498	0.0680979
GO:0034104	negative regulation of tissue remodeling	0.00216275	12.797	29	2.26616	0.00490113	6.71597e-05	0.00132356	19	6.70106	11	1.64153	0.00168144	0.578947	0.0366258	0.248296
GO:0045580	regulation of T cell differentiation	0.0147117	87.0489	125	1.43597	0.0211256	6.77107e-05	0.00133242	126	44.4386	65	1.46269	0.0099358	0.515873	0.000120683	0.0024404
GO:2000036	regulation of stem cell population maintenance	0.00295598	17.4905	36	2.05825	0.00608416	6.7874e-05	0.00133364	23	8.11181	9	1.10949	0.00137573	0.391304	0.424647	0.856536
GO:0035821	modification of morphology or physiology of other organism	0.00919783	54.4235	85	1.56182	0.0143654	6.96895e-05	0.00136571	140	49.3762	51	1.03289	0.00779578	0.364286	0.417741	0.85254
GO:0050778	positive regulation of immune response	0.044466	263.105	326	1.23905	0.0550955	6.97139e-05	0.00136571	591	208.438	229	1.09865	0.0350046	0.387479	0.0402676	0.269011
GO:0008630	intrinsic apoptotic signaling pathway in response to DNA damage	0.00428216	25.3376	47	1.85495	0.00794321	7.23135e-05	0.00141453	71	25.0408	32	1.27791	0.00489147	0.450704	0.0556869	0.320157
GO:1901575	organic substance catabolic process	0.117742	696.682	793	1.13825	0.134021	7.31141e-05	0.00142749	1621	571.706	581	1.01626	0.0888108	0.358421	0.315549	0.762926
GO:0045055	regulated exocytosis	0.0500047	295.878	362	1.22348	0.0611797	7.31933e-05	0.00142749	681	240.18	251	1.04505	0.0383675	0.368576	0.199242	0.670688
GO:0009743	response to carbohydrate	0.0157306	93.0779	132	1.41817	0.0223086	7.3318e-05	0.0014278	163	57.4881	67	1.16546	0.0102415	0.411043	0.0700339	0.37248
GO:0032786	positive regulation of DNA-templated transcription, elongation	0.000761302	4.50462	15	3.32991	0.00253507	7.38395e-05	0.00143583	26	9.16987	13	1.41769	0.00198716	0.5	0.0876615	0.439407
GO:0032515	negative regulation of phosphoprotein phosphatase activity	0.000762005	4.50878	15	3.32684	0.00253507	7.45847e-05	0.00144818	16	5.643	9	1.5949	0.00137573	0.5625	0.0700756	0.37248
GO:0009056	catabolic process	0.127532	754.606	854	1.13172	0.14433	7.50516e-05	0.00145509	1737	612.618	615	1.00389	0.094008	0.354059	0.459639	0.882457
GO:0060968	regulation of gene silencing	0.00801695	47.4363	76	1.60215	0.0128443	7.5901e-05	0.00146939	130	45.8494	53	1.15596	0.0081015	0.407692	0.110997	0.493804
GO:0060964	regulation of gene silencing by miRNA	0.00657238	38.8888	65	1.67143	0.0109853	7.62668e-05	0.00147265	106	37.3849	44	1.17695	0.00672577	0.415094	0.107117	0.493804
GO:0010624	regulation of Schwann cell proliferation	0.000359367	2.12638	10	4.70284	0.00169005	7.62934e-05	0.00147265	7	2.46881	7	2.83537	0.00107001	1	0.000677372	0.0106635
GO:0008203	cholesterol metabolic process	0.00801884	47.4475	76	1.60177	0.0128443	7.64429e-05	0.00147338	111	39.1483	46	1.17502	0.00703149	0.414414	0.103727	0.493804
GO:0007250	activation of NF-kappaB-inducing kinase activity	0.00133339	7.88968	21	2.6617	0.0035491	7.67346e-05	0.00147683	18	6.34837	11	1.73273	0.00168144	0.611111	0.0224809	0.176847
GO:0006979	response to oxidative stress	0.0331966	196.424	251	1.27785	0.0424201	7.88893e-05	0.00151608	372	131.2	162	1.23476	0.0247631	0.435484	0.000522085	0.00854647
GO:0043153	entrainment of circadian clock by photoperiod	0.0013367	7.90927	21	2.65511	0.0035491	7.93742e-05	0.00152317	18	6.34837	6	0.945124	0.000917151	0.333333	0.653984	1
GO:0043487	regulation of RNA stability	0.0118352	70.0288	104	1.4851	0.0175765	7.98305e-05	0.0015297	160	56.43	66	1.16959	0.0100887	0.4125	0.0670189	0.362686
GO:0070168	negative regulation of biomineral tissue development	0.0021854	12.931	29	2.24268	0.00490113	8.00581e-05	0.00153183	19	6.70106	9	1.34307	0.00137573	0.473684	0.192221	0.650829
GO:0006468	protein phosphorylation	0.0996893	589.862	679	1.15112	0.114754	8.1145e-05	0.00155036	949	334.7	409	1.22199	0.0625191	0.43098	1.87221e-07	7.48031e-06
GO:0016072	rRNA metabolic process	0.0133761	79.1466	115	1.453	0.0194355	8.21646e-05	0.00156757	259	91.3461	95	1.04	0.0145215	0.366795	0.337925	0.762926
GO:0006796	phosphate-containing compound metabolic process	0.182398	1079.25	1193	1.1054	0.201622	8.27229e-05	0.00157402	2051	723.362	818	1.13083	0.125038	0.39883	2.33919e-06	7.46326e-05
GO:0007008	outer mitochondrial membrane organization	0.000597143	3.53329	13	3.67929	0.00219706	8.27621e-05	0.00157402	7	2.46881	4	1.62021	0.000611434	0.571429	0.20426	0.670745
GO:0060429	epithelium development	0.114356	676.644	771	1.13945	0.130302	8.28621e-05	0.00157402	1049	369.969	449	1.21362	0.0686334	0.428027	1.23358e-07	5.05151e-06
GO:0022409	positive regulation of cell-cell adhesion	0.0275689	163.125	213	1.30575	0.035998	8.462e-05	0.00160509	240	84.645	108	1.27592	0.0165087	0.45	0.00109753	0.0158665
GO:0034504	protein localization to nucleus	0.0185073	109.508	151	1.3789	0.0255197	8.55955e-05	0.00162126	170	59.9569	82	1.36765	0.0125344	0.482353	0.000325176	0.00572981
GO:0031507	heterochromatin assembly	0.000684217	4.04851	14	3.45806	0.00236606	8.57714e-05	0.00162225	9	3.17419	7	2.20529	0.00107001	0.777778	0.0117008	0.109705
GO:0051098	regulation of binding	0.0379196	224.371	282	1.25685	0.0476593	8.67178e-05	0.0016378	340	119.914	169	1.40935	0.0258331	0.497059	2.53369e-08	1.14451e-06
GO:1902893	regulation of pri-miRNA transcription from RNA polymerase II promoter	0.00394921	23.3675	44	1.88296	0.0074362	8.68464e-05	0.00163787	29	10.2279	21	2.0532	0.00321003	0.724138	5.04744e-05	0.00114157
GO:0042306	regulation of protein import into nucleus	0.0192405	113.846	156	1.37027	0.0263647	8.81378e-05	0.00165984	171	60.3096	94	1.55862	0.0143687	0.549708	9.86814e-08	4.09944e-06
GO:0050673	epithelial cell proliferation	0.0134114	79.3553	115	1.44918	0.0194355	9.08563e-05	0.00170685	84	29.6258	57	1.924	0.00871293	0.678571	1.15701e-09	6.23315e-08
GO:0002762	negative regulation of myeloid leukocyte differentiation	0.00583819	34.5446	59	1.70794	0.00997127	9.08937e-05	0.00170685	47	16.5763	25	1.50818	0.00382146	0.531915	0.00881736	0.0879394
GO:0060687	regulation of branching involved in prostate gland morphogenesis	0.0018748	11.0932	26	2.34378	0.00439412	9.1891e-05	0.00172312	7	2.46881	6	2.43032	0.000917151	0.857143	0.00938797	0.0913433
GO:1903902	positive regulation of viral life cycle	0.00688009	40.7095	67	1.64581	0.0113233	9.25103e-05	0.00173226	98	34.5634	44	1.27302	0.00672577	0.44898	0.0305439	0.215744
GO:0035308	negative regulation of protein dephosphorylation	0.0012517	7.40628	20	2.70041	0.00338009	9.27743e-05	0.00173473	23	8.11181	12	1.47932	0.0018343	0.521739	0.0718732	0.379579
GO:0001893	maternal placenta development	0.00300735	17.7945	36	2.0231	0.00608416	9.45715e-05	0.00176583	32	11.286	19	1.6835	0.00290431	0.59375	0.00456847	0.0520386
GO:2001056	positive regulation of cysteine-type endopeptidase activity	0.0110655	65.4745	98	1.49676	0.0165624	9.57686e-05	0.00178564	128	45.144	56	1.24047	0.00856007	0.4375	0.0285623	0.204272
GO:0032897	negative regulation of viral transcription	0.00166651	9.86076	24	2.43389	0.00405611	9.61789e-05	0.00179075	24	8.4645	11	1.29954	0.00168144	0.458333	0.190799	0.65026
GO:0030472	mitotic spindle organization in nucleus	0.000173892	1.02892	7	6.80325	0.00118303	9.88712e-05	0.00183828	1	0.352687	1	2.83537	0.000152859	1	0.352687	0.762926
GO:0051058	negative regulation of small GTPase mediated signal transduction	0.0071611	42.3722	69	1.62843	0.0116613	9.95271e-05	0.00184786	52	18.3397	32	1.74484	0.00489147	0.615385	9.91966e-05	0.00205994
GO:0060686	negative regulation of prostatic bud formation	0.0016716	9.89088	24	2.42648	0.00405611	0.000100607	0.00186527	4	1.41075	4	2.83537	0.000611434	1	0.0154633	0.130131
GO:1901184	regulation of ERBB signaling pathway	0.0116386	68.8654	102	1.48115	0.0172385	0.000101973	0.00188794	96	33.858	57	1.6835	0.00871293	0.59375	1.19901e-06	3.9946e-05
GO:0050793	regulation of developmental process	0.271841	1608.48	1737	1.0799	0.293561	0.00010242	0.00189355	2358	831.637	1071	1.28782	0.163711	0.454199	9.07429e-28	9.94013e-25
GO:0042254	ribosome biogenesis	0.0180105	106.568	147	1.3794	0.0248437	0.000103547	0.00191169	321	113.213	119	1.05112	0.0181902	0.370717	0.265534	0.762926
GO:0043588	skin development	0.0242747	143.633	190	1.32281	0.0321109	0.000104028	0.00191787	372	131.2	120	0.914636	0.018343	0.322581	0.900798	1
GO:0044270	cellular nitrogen compound catabolic process	0.0270847	160.26	209	1.30413	0.0353219	0.000104718	0.0019279	404	142.486	153	1.07379	0.0233873	0.378713	0.145987	0.54265
GO:0032870	cellular response to hormone stimulus	0.0579787	343.06	412	1.20096	0.0696299	0.000105578	0.00194101	547	192.92	229	1.18702	0.0350046	0.418647	0.000692592	0.0108382
GO:0071479	cellular response to ionizing radiation	0.00561628	33.2315	57	1.71524	0.00963326	0.000106003	0.0019461	64	22.572	37	1.6392	0.00565576	0.578125	0.000187898	0.00361098
GO:0071375	cellular response to peptide hormone stimulus	0.0237071	140.275	186	1.32597	0.0314349	0.00010858	0.00199063	253	89.2299	110	1.23277	0.0168144	0.434783	0.00399152	0.0461464
GO:0021915	neural tube development	0.0204978	121.285	164	1.35218	0.0277167	0.000110387	0.00202094	155	54.6666	83	1.5183	0.0126873	0.535484	2.26247e-06	7.2537e-05
GO:0060433	bronchus development	0.00189769	11.2286	26	2.31551	0.00439412	0.000110932	0.00202811	10	3.52687	8	2.2683	0.00122287	0.8	0.00507976	0.0565397
GO:0048524	positive regulation of viral process	0.00732171	43.3225	70	1.61579	0.0118303	0.000111283	0.00203168	104	36.6795	47	1.28137	0.00718435	0.451923	0.0229455	0.177577
GO:0042119	neutrophil activation	0.030693	181.611	233	1.28296	0.0393781	0.000111659	0.00203573	488	172.112	178	1.03421	0.0272088	0.364754	0.301332	0.762926
GO:0006259	DNA metabolic process	0.0550901	325.968	393	1.20564	0.0664188	0.000113416	0.00206489	780	275.096	292	1.06145	0.0446347	0.374359	0.104907	0.493804
GO:0035264	multicellular organism growth	0.0100248	59.3165	90	1.51728	0.0152104	0.000115148	0.00208941	85	29.9784	46	1.53444	0.00703149	0.541176	0.00028146	0.00507515
GO:0042058	regulation of epidermal growth factor receptor signaling pathway	0.00947927	56.0888	86	1.53328	0.0145344	0.000115211	0.00208941	83	29.2731	47	1.60557	0.00718435	0.566265	5.54159e-05	0.00124096
GO:0031529	ruffle organization	0.00147698	8.7393	22	2.51736	0.0037181	0.00011524	0.00208941	22	7.75912	13	1.67545	0.00198716	0.590909	0.019154	0.15456
GO:0048010	vascular endothelial growth factor receptor signaling pathway	0.00880417	52.0943	81	1.55487	0.0136894	0.000116223	0.00210434	73	25.7462	43	1.67015	0.00657291	0.589041	3.13173e-05	0.000751214
GO:0050999	regulation of nitric-oxide synthase activity	0.00388106	22.9642	43	1.87248	0.0072672	0.000116555	0.00210744	44	15.5183	21	1.35325	0.00321003	0.477273	0.0598003	0.331537
GO:0036230	granulocyte activation	0.0307176	181.756	233	1.28194	0.0393781	0.000116774	0.00210851	491	173.17	178	1.02789	0.0272088	0.362526	0.337911	0.762926
GO:0048872	homeostasis of number of cells	0.0182103	107.75	148	1.37355	0.0250127	0.000118336	0.00213377	189	66.6579	84	1.26016	0.0128401	0.444444	0.00549052	0.0602949
GO:0045598	regulation of fat cell differentiation	0.0169173	100.1	139	1.38862	0.0234916	0.000118717	0.00213534	115	40.5591	62	1.52863	0.00947722	0.53913	3.14481e-05	0.00075298
GO:0006338	chromatin remodeling	0.0146363	86.6031	123	1.42027	0.0207876	0.000118747	0.00213534	161	56.7827	74	1.30321	0.0113115	0.459627	0.00319118	0.0385849
GO:1990440	positive regulation of transcription from RNA polymerase II promoter in response to endoplasmic reticulum stress	0.000456544	2.70137	11	4.07201	0.00185905	0.000119939	0.00215383	11	3.87956	7	1.80433	0.00107001	0.636364	0.052158	0.314215
GO:1901652	response to peptide	0.0414665	245.358	304	1.23901	0.0513774	0.000121134	0.00217231	434	153.066	189	1.23476	0.0288902	0.435484	0.000189132	0.00362368
GO:0048513	animal organ development	0.308331	1824.39	1956	1.07214	0.330573	0.000121738	0.00218017	2933	1034.43	1256	1.21419	0.19199	0.428231	1.6365e-20	3.98367e-18
GO:0070206	protein trimerization	0.00258425	15.291	32	2.09274	0.00540815	0.000123823	0.00221449	50	17.6344	20	1.13415	0.00305717	0.4	0.28691	0.762926
GO:0044003	modification by symbiont of host morphology or physiology	0.00352959	20.8846	40	1.91529	0.00676018	0.000125158	0.00223532	47	16.5763	22	1.32719	0.00336289	0.468085	0.0680488	0.367201
GO:0033484	nitric oxide homeostasis	0.000125859	0.744709	6	8.05684	0.00101403	0.000125443	0.00223737	3	1.05806	3	2.83537	0.000458575	1	0.0438572	0.276712
GO:0048382	mesendoderm development	0.000539602	3.19282	12	3.75843	0.00202805	0.000125872	0.00224199	4	1.41075	1	0.708843	0.000152859	0.25	0.824459	1
GO:0050921	positive regulation of chemotaxis	0.0148027	87.5874	124	1.41573	0.0209566	0.000126739	0.00225438	132	46.5547	65	1.39621	0.0099358	0.492424	0.000646524	0.0102516
GO:0032101	regulation of response to external stimulus	0.0699783	414.062	488	1.17857	0.0824742	0.000129018	0.00229181	731	257.815	293	1.13648	0.0447875	0.400821	0.00327766	0.0393075
GO:0043518	negative regulation of DNA damage response, signal transduction by p53 class mediator	0.00118451	7.00875	19	2.7109	0.00321109	0.00013037	0.00231271	13	4.58494	9	1.96295	0.00137573	0.692308	0.0132574	0.117749
GO:0002696	positive regulation of leukocyte activation	0.0301815	178.584	229	1.28231	0.038702	0.000130847	0.00231729	293	103.337	130	1.25802	0.0198716	0.443686	0.000737654	0.0114076
GO:0048199	vesicle targeting, to, from or within Golgi	0.00489875	28.9859	51	1.75948	0.00861923	0.000130981	0.00231729	68	23.9827	37	1.54278	0.00565576	0.544118	0.000937428	0.0138923
GO:0043902	positive regulation of multi-organism process	0.0122818	72.6714	106	1.45862	0.0179145	0.000131907	0.00233054	145	51.1397	64	1.25147	0.00978294	0.441379	0.0165245	0.137565
GO:0051346	negative regulation of hydrolase activity	0.0337921	199.948	253	1.26533	0.0427582	0.000132532	0.00233843	406	143.191	155	1.08247	0.0236931	0.381773	0.117841	0.493804
GO:0002275	myeloid cell activation involved in immune response	0.0321406	190.176	242	1.27251	0.0408991	0.000133288	0.00234709	508	179.165	186	1.03815	0.0284317	0.366142	0.274516	0.762926
GO:0002262	myeloid cell homeostasis	0.00911493	53.9331	83	1.53894	0.0140274	0.00013338	0.00234709	96	33.858	44	1.29954	0.00672577	0.458333	0.0207704	0.166149
GO:0060546	negative regulation of necroptotic process	0.000463364	2.74172	11	4.01208	0.00185905	0.000136171	0.00239301	10	3.52687	7	1.98476	0.00107001	0.7	0.0271499	0.195418
GO:0050870	positive regulation of T cell activation	0.0204519	121.014	163	1.34695	0.0275477	0.000137931	0.0024207	201	70.8902	90	1.26957	0.0137573	0.447761	0.00322492	0.0388557
GO:0010950	positive regulation of endopeptidase activity	0.0118801	70.2943	103	1.46527	0.0174075	0.000138562	0.00242854	142	50.0816	62	1.23798	0.00947722	0.43662	0.0232075	0.178253
GO:0016310	phosphorylation	0.119111	704.78	797	1.13085	0.134697	0.000146908	0.00257137	1251	441.212	505	1.14457	0.0771935	0.403677	6.01808e-05	0.00133402
GO:0043312	neutrophil degranulation	0.0294981	174.54	224	1.28337	0.037857	0.000147194	0.00257295	478	168.585	173	1.02619	0.0264445	0.361925	0.350658	0.762926
GO:0043299	leukocyte degranulation	0.0313028	185.219	236	1.27417	0.0398851	0.000149054	0.00260201	498	175.638	180	1.02483	0.0275145	0.361446	0.355357	0.762926
GO:0050792	regulation of viral process	0.0123257	72.9312	106	1.45342	0.0179145	0.000149736	0.00261045	190	67.0106	75	1.11923	0.0114644	0.394737	0.126925	0.493804
GO:0019080	viral gene expression	0.00621521	36.7754	61	1.65872	0.0103093	0.000150694	0.00262287	128	45.144	52	1.15187	0.00794864	0.40625	0.119628	0.493804
GO:0034614	cellular response to reactive oxygen species	0.0103837	61.4402	92	1.49739	0.0155484	0.000150847	0.00262287	121	42.6752	51	1.19507	0.00779578	0.421488	0.0689082	0.370925
GO:0060525	prostate glandular acinus development	0.00204743	12.1146	27	2.22871	0.00456312	0.000151917	0.00263613	11	3.87956	7	1.80433	0.00107001	0.636364	0.052158	0.314215
GO:0010822	positive regulation of mitochondrion organization	0.0135964	80.4498	115	1.42946	0.0194355	0.000152011	0.00263613	174	61.3676	71	1.15696	0.010853	0.408046	0.0737694	0.388346
GO:0007184	SMAD protein import into nucleus	0.000909533	5.38171	16	2.97303	0.00270407	0.000156178	0.00270483	8	2.8215	6	2.12653	0.000917151	0.75	0.0263084	0.193414
GO:0051897	positive regulation of protein kinase B signaling	0.0180462	106.779	146	1.3673	0.0246747	0.000158886	0.00274315	143	50.4343	76	1.50691	0.0116172	0.531469	8.53575e-06	0.000235225
GO:1902106	negative regulation of leukocyte differentiation	0.00998752	59.0962	89	1.50602	0.0150414	0.000158941	0.00274315	89	31.3892	45	1.43362	0.00687863	0.505618	0.00213173	0.0276334
GO:0032940	secretion by cell	0.0754917	446.685	522	1.16861	0.0882204	0.000159017	0.00274315	948	334.348	354	1.05878	0.0541119	0.373418	0.0910746	0.453475
GO:0085029	extracellular matrix assembly	0.00183509	10.8582	25	2.3024	0.00422511	0.000161445	0.00278138	19	6.70106	9	1.34307	0.00137573	0.473684	0.192221	0.650829
GO:0070373	negative regulation of ERK1 and ERK2 cascade	0.00769093	45.5072	72	1.58217	0.0121683	0.000164088	0.00282322	59	20.8086	33	1.58589	0.00504433	0.559322	0.000922007	0.0136888
GO:0048208	COPII vesicle coating	0.00469565	27.7842	49	1.7636	0.00828122	0.000165785	0.00284868	63	22.2193	36	1.62021	0.0055029	0.571429	0.000313393	0.00554447
GO:0007254	JNK cascade	0.00823158	48.7063	76	1.56037	0.0128443	0.000166208	0.00285222	83	29.2731	43	1.46893	0.00657291	0.518072	0.0014345	0.019941
GO:0045684	positive regulation of epidermis development	0.00407254	24.0972	44	1.82594	0.0074362	0.000167559	0.0028696	37	13.0494	19	1.456	0.00290431	0.513513	0.0323472	0.226413
GO:1903392	negative regulation of adherens junction organization	0.00183977	10.8859	25	2.29654	0.00422511	0.000167657	0.0028696	16	5.643	12	2.12653	0.0018343	0.75	0.00140075	0.0196299
GO:0046903	secretion	0.0847017	501.18	580	1.15727	0.0980227	0.000170527	0.00291492	1054	371.733	387	1.04107	0.0591562	0.367173	0.163452	0.589803
GO:0001934	positive regulation of protein phosphorylation	0.0979127	579.35	663	1.14439	0.11205	0.000178613	0.00304918	928	327.294	403	1.23131	0.061602	0.434267	8.43354e-08	3.58767e-06
GO:0002283	neutrophil activation involved in immune response	0.0297567	176.07	225	1.2779	0.038026	0.000179385	0.00305839	480	169.29	174	1.02782	0.0265974	0.3625	0.340471	0.762926
GO:0048193	Golgi vesicle transport	0.0257376	152.29	198	1.30015	0.0334629	0.000182349	0.00310489	325	114.623	140	1.22139	0.0214002	0.430769	0.00199635	0.0261374
GO:0018208	peptidyl-proline modification	0.00396621	23.4681	43	1.83228	0.0072672	0.000183381	0.00311843	53	18.6924	23	1.23044	0.00351574	0.433962	0.136962	0.514537
GO:0006335	DNA replication-dependent nucleosome assembly	0.000401338	2.37472	10	4.21103	0.00169005	0.000184597	0.00313505	32	11.286	13	1.15187	0.00198716	0.40625	0.321605	0.762926
GO:1902578	single-organism localization	0.224469	1328.18	1444	1.0872	0.244043	0.00018515	0.00313645	2755	971.654	1059	1.08989	0.161877	0.384392	9.39888e-05	0.00196733
GO:0051090	regulation of sequence-specific DNA binding transcription factor activity	0.0399098	236.147	292	1.23652	0.0493493	0.000185157	0.00313645	382	134.727	177	1.31377	0.0270559	0.463351	4.43998e-06	0.000130567
GO:0090208	positive regulation of triglyceride metabolic process	0.000924843	5.4723	16	2.92382	0.00270407	0.000187723	0.00317584	19	6.70106	8	1.19384	0.00122287	0.421053	0.343559	0.762926
GO:0045210	FasL biosynthetic process	0.000193409	1.1444	7	6.11672	0.00118303	0.000188509	0.00318503	1	0.352687	1	2.83537	0.000152859	1	0.352687	0.762926
GO:0043280	positive regulation of cysteine-type endopeptidase activity involved in apoptotic process	0.0100439	59.4299	89	1.49756	0.0150414	0.000190079	0.00320744	118	41.6171	51	1.22546	0.00779578	0.432203	0.044408	0.277973
GO:0090092	regulation of transmembrane receptor protein serine/threonine kinase signaling pathway	0.0284455	168.312	216	1.28333	0.036505	0.000191471	0.0032246	211	74.4171	109	1.46472	0.0166616	0.516588	6.93166e-07	2.46261e-05
GO:0006396	RNA processing	0.0590562	349.436	416	1.19049	0.0703059	0.000191587	0.0032246	880	310.365	326	1.05038	0.0498319	0.370455	0.137093	0.51488
GO:0006301	postreplication repair	0.00360788	21.3478	40	1.87373	0.00676018	0.000193762	0.00325704	54	19.0451	24	1.26016	0.0036686	0.444444	0.103143	0.493804
GO:0000707	meiotic DNA recombinase assembly	0.000566584	3.35248	12	3.57944	0.00202805	0.000195753	0.00328486	6	2.11612	3	1.41769	0.000458575	0.5	0.358335	0.762926
GO:0038061	NIK/NF-kappaB signaling	0.00473085	27.9925	49	1.75047	0.00828122	0.000195917	0.00328486	84	29.6258	36	1.21516	0.0055029	0.428571	0.090613	0.451519
GO:0035791	platelet-derived growth factor receptor-beta signaling pathway	0.000566935	3.35456	12	3.57722	0.00202805	0.000196847	0.00329624	6	2.11612	6	2.83537	0.000917151	1	0.00192174	0.0254138
GO:0010506	regulation of autophagy	0.023557	139.387	183	1.31289	0.0309278	0.000197623	0.00330195	292	102.985	123	1.19435	0.0188016	0.421233	0.00853869	0.0856802
GO:0070920	regulation of production of small RNA involved in gene silencing by RNA	0.00242324	14.3383	30	2.09229	0.00507014	0.000197804	0.00330195	16	5.643	14	2.48095	0.00214002	0.875	2.47167e-05	0.000609571
GO:1902166	negative regulation of intrinsic apoptotic signaling pathway in response to DNA damage by p53 class mediator	0.000653638	3.86757	13	3.36128	0.00219706	0.000197941	0.00330195	13	4.58494	6	1.30863	0.000917151	0.461539	0.29121	0.762926
GO:1903749	positive regulation of establishment of protein localization to mitochondrion	0.00964847	57.09	86	1.50639	0.0145344	0.000200712	0.00334393	115	40.5591	50	1.23277	0.00764292	0.434783	0.0414487	0.274496
GO:0071478	cellular response to radiation	0.0122914	72.7281	105	1.44373	0.0177455	0.00020237	0.00336728	149	52.5504	69	1.31302	0.0105472	0.463087	0.00343377	0.0407005
GO:0097421	liver regeneration	0.0027764	16.4279	33	2.00877	0.00557715	0.00020334	0.00337914	35	12.3441	18	1.45819	0.00275145	0.514286	0.0361409	0.246919
GO:0007154	cell communication	0.435284	2575.57	2711	1.05258	0.458171	0.000206249	0.00342316	5171	1823.75	1978	1.08458	0.302354	0.382518	7.56531e-08	3.26052e-06
GO:0046851	negative regulation of bone remodeling	0.00187039	11.0671	25	2.25894	0.00422511	0.000213782	0.00354372	14	4.93762	8	1.62021	0.00122287	0.571429	0.0784449	0.406448
GO:0050900	leukocyte migration	0.0259819	153.735	199	1.29444	0.0336319	0.000219086	0.00362705	301	106.159	126	1.1869	0.0192602	0.418605	0.00990992	0.0959955
GO:0006289	nucleotide-excision repair	0.00723594	42.8151	68	1.58823	0.0114923	0.000220029	0.00363809	116	40.9117	43	1.05104	0.00657291	0.37069	0.375256	0.788229
GO:0071634	regulation of transforming growth factor beta production	0.00314707	18.6212	36	1.93328	0.00608416	0.000221473	0.00365405	27	9.52256	18	1.89025	0.00275145	0.666667	0.000877046	0.0131457
GO:0097205	renal filtration	0.00133916	7.92379	20	2.52405	0.00338009	0.00022155	0.00365405	9	3.17419	7	2.20529	0.00107001	0.777778	0.0117008	0.109705
GO:0007498	mesoderm development	0.0179021	105.927	144	1.35943	0.0243367	0.000222759	0.00366939	121	42.6752	59	1.38254	0.00901865	0.487603	0.00151259	0.0207981
GO:0010717	regulation of epithelial to mesenchymal transition	0.0131743	77.9523	111	1.42395	0.0187595	0.000224176	0.00368569	79	27.8623	50	1.79454	0.00764292	0.632911	3.51246e-07	1.32296e-05
GO:0060070	canonical Wnt signaling pathway	0.0131745	77.9537	111	1.42392	0.0187595	0.000224309	0.00368569	94	33.1526	52	1.5685	0.00794864	0.553191	5.38296e-05	0.00121163
GO:0006901	vesicle coating	0.0047609	28.1703	49	1.73942	0.00828122	0.000225459	0.00369995	65	22.9247	36	1.57036	0.0055029	0.553846	0.0007055	0.0110009
GO:0032434	regulation of proteasomal ubiquitin-dependent protein catabolic process	0.0116291	68.8096	100	1.45329	0.0169005	0.000225995	0.00370412	114	40.2064	53	1.3182	0.0081015	0.464912	0.00862731	0.0863059
GO:0097241	hematopoietic stem cell migration to bone marrow	0.000140682	0.832415	6	7.20795	0.00101403	0.000227214	0.00371946	2	0.705375	1	1.41769	0.000152859	0.5	0.580999	0.930015
GO:0044264	cellular polysaccharide metabolic process	0.00645565	38.1981	62	1.62312	0.0104783	0.000234029	0.00382626	66	23.2774	30	1.2888	0.00458575	0.454545	0.0559007	0.320157
GO:0007015	actin filament organization	0.0189426	112.083	151	1.34721	0.0255197	0.000234665	0.00383189	197	69.4794	96	1.3817	0.0146744	0.48731	6.53517e-05	0.00142226
GO:0031100	animal organ regeneration	0.00833394	49.3119	76	1.54121	0.0128443	0.000237241	0.00386915	82	28.9204	42	1.45226	0.00642006	0.512195	0.00215326	0.0277853
GO:0072109	glomerular mesangium development	0.000414699	2.45377	10	4.07536	0.00169005	0.00023875	0.00388637	8	2.8215	6	2.12653	0.000917151	0.75	0.0263084	0.193414
GO:1903556	negative regulation of tumor necrosis factor superfamily cytokine production	0.00316009	18.6983	36	1.92531	0.00608416	0.000238889	0.00388637	48	16.929	21	1.24047	0.00321003	0.4375	0.140429	0.526208
GO:1900106	positive regulation of hyaluranon cable assembly	0.000338779	2.00456	9	4.48977	0.00152104	0.000240507	0.00390786	3	1.05806	2	1.89025	0.000305717	0.666667	0.285414	0.762926
GO:0043516	regulation of DNA damage response, signal transduction by p53 class mediator	0.0030429	18.0048	35	1.94392	0.00591516	0.000242884	0.00394162	30	10.5806	20	1.89025	0.00305717	0.666667	0.000453165	0.00754988
GO:0071560	cellular response to transforming growth factor beta stimulus	0.0199894	118.277	158	1.33584	0.0267027	0.000247721	0.00401475	143	50.4343	76	1.50691	0.0116172	0.531469	8.53575e-06	0.000235225
GO:0019083	viral transcription	0.0058138	34.4003	57	1.65696	0.00963326	0.000248001	0.00401475	114	40.2064	48	1.19384	0.00733721	0.421053	0.0770009	0.403097
GO:0043241	protein complex disassembly	0.0097256	57.5464	86	1.49445	0.0145344	0.000256285	0.00414375	161	56.7827	67	1.17994	0.0102415	0.416149	0.0549291	0.320157
GO:0046825	regulation of protein export from nucleus	0.00293377	17.3591	34	1.95862	0.00574616	0.000258312	0.00416686	33	11.6387	19	1.63249	0.00290431	0.575758	0.00724236	0.0740856
GO:0010866	regulation of triglyceride biosynthetic process	0.00105029	6.21456	17	2.73551	0.00287308	0.000258349	0.00416686	16	5.643	7	1.24047	0.00107001	0.4375	0.320024	0.762926
GO:0033599	regulation of mammary gland epithelial cell proliferation	0.00234802	13.8932	29	2.08735	0.00490113	0.000259292	0.00417425	16	5.643	11	1.94932	0.00168144	0.6875	0.00659998	0.0680979
GO:1904035	regulation of epithelial cell apoptotic process	0.00701336	41.498	66	1.59044	0.0111543	0.000259442	0.00417425	71	25.0408	28	1.11817	0.00428004	0.394366	0.267896	0.762926
GO:0090184	positive regulation of kidney development	0.00608874	36.0271	59	1.63766	0.00997127	0.000261599	0.00420381	39	13.7548	26	1.89025	0.00397432	0.666667	6.39127e-05	0.00139557
GO:0070126	mitochondrial translational termination	0.00378952	22.4226	41	1.82851	0.00692919	0.000264883	0.00425139	89	31.3892	35	1.11503	0.00535005	0.393258	0.242854	0.740848
GO:0090342	regulation of cell aging	0.00366664	21.6955	40	1.8437	0.00676018	0.00026573	0.00425978	37	13.0494	21	1.60926	0.00321003	0.567568	0.00607188	0.0646797
GO:0023014	signal transduction by protein phosphorylation	0.0435203	257.509	314	1.21937	0.0530674	0.000266404	0.00426539	408	143.897	185	1.28565	0.0282788	0.453431	1.41293e-05	0.00036851
GO:0051592	response to calcium ion	0.0135237	80.0198	113	1.41215	0.0190975	0.000267117	0.0042716	122	43.0279	59	1.3712	0.00901865	0.483607	0.00193377	0.0255471
GO:0071347	cellular response to interleukin-1	0.00729449	43.1615	68	1.57548	0.0114923	0.000272815	0.00435742	90	31.7419	37	1.16565	0.00565576	0.411111	0.146535	0.543205
GO:0000715	nucleotide-excision repair, DNA damage recognition	0.00115646	6.84279	18	2.6305	0.00304208	0.000275147	0.00438933	23	8.11181	12	1.47932	0.0018343	0.521739	0.0718732	0.379579
GO:0038093	Fc receptor signaling pathway	0.0162581	96.1992	132	1.37215	0.0223086	0.000276028	0.00439805	186	65.5999	89	1.35671	0.0136044	0.478495	0.000262407	0.00482424
GO:0046827	positive regulation of protein export from nucleus	0.00125912	7.45022	19	2.55026	0.00321109	0.000276578	0.00440147	19	6.70106	12	1.79076	0.0018343	0.631579	0.0121938	0.11264
GO:1902751	positive regulation of cell cycle G2/M phase transition	0.0028275	16.7303	33	1.97247	0.00557715	0.000278962	0.00443404	25	8.81719	13	1.47439	0.00198716	0.52	0.0638826	0.347142
GO:0031065	positive regulation of histone deacetylation	0.00168483	9.96914	23	2.30712	0.00388711	0.000279576	0.00443843	17	5.99569	13	2.16823	0.00198716	0.764706	0.000637336	0.010165
GO:0032677	regulation of interleukin-8 production	0.00404966	23.9618	43	1.79452	0.0072672	0.000280583	0.00444906	63	22.2193	31	1.39518	0.00473861	0.492063	0.0157236	0.131984
GO:0030036	actin cytoskeleton organization	0.0437155	258.665	315	1.21779	0.0532364	0.000282877	0.00447353	416	146.718	211	1.43813	0.0322531	0.507212	4.80039e-11	3.13936e-09
GO:0043542	endothelial cell migration	0.00797866	47.2097	73	1.54629	0.0123373	0.000283039	0.00447353	58	20.4559	40	1.95543	0.00611434	0.689655	1.7586e-07	7.06936e-06
GO:2000532	regulation of renal albumin absorption	0.000146665	0.867817	6	6.9139	0.00101403	0.000283148	0.00447353	2	0.705375	1	1.41769	0.000152859	0.5	0.580999	0.930015
GO:0051205	protein insertion into membrane	0.0017963	10.6287	24	2.25803	0.00405611	0.00028374	0.00447751	22	7.75912	12	1.54657	0.0018343	0.545454	0.0500488	0.306995
GO:0090132	epithelium migration	0.0110101	65.1469	95	1.45824	0.0160554	0.000285008	0.00449212	80	28.215	52	1.84299	0.00794864	0.65	5.68187e-08	2.50037e-06
GO:0010626	negative regulation of Schwann cell proliferation	0.000348108	2.05975	9	4.36945	0.00152104	0.000292555	0.00460555	6	2.11612	6	2.83537	0.000917151	1	0.00192174	0.0254138
GO:0046782	regulation of viral transcription	0.00393628	23.291	42	1.80327	0.00709819	0.000297235	0.00467363	65	22.9247	27	1.17777	0.00412718	0.415385	0.175794	0.613662
GO:0046850	regulation of bone remodeling	0.00559951	33.1323	55	1.66001	0.00929525	0.000300894	0.00472551	44	15.5183	23	1.48213	0.00351574	0.522727	0.0152138	0.130131
GO:0046813	receptor-mediated virion attachment to host cell	0.000209987	1.24249	7	5.63384	0.00118303	0.000308155	0.0048317	5	1.76344	2	1.13415	0.000305717	0.4	0.57676	0.930015
GO:0048548	regulation of pinocytosis	0.000277559	1.64231	8	4.87118	0.00135204	0.000308391	0.0048317	9	3.17419	7	2.20529	0.00107001	0.777778	0.0117008	0.109705
GO:0016458	gene silencing	0.00978596	57.9035	86	1.48523	0.0145344	0.00030916	0.00483799	179	63.1311	77	1.21968	0.0117701	0.430168	0.0187743	0.153171
GO:1901615	organic hydroxy compound metabolic process	0.0361288	213.774	265	1.23962	0.0447862	0.00031136	0.00486206	409	144.249	165	1.14385	0.0252216	0.403423	0.0176931	0.14609
GO:0043903	regulation of symbiosis, encompassing mutualism through parasitism	0.0147257	87.1319	121	1.3887	0.0204496	0.000311438	0.00486206	218	76.8859	85	1.10553	0.012993	0.389908	0.13904	0.521451
GO:0043331	response to dsRNA	0.00508937	30.1138	51	1.69358	0.00861923	0.000312216	0.00486842	82	28.9204	30	1.03733	0.00458575	0.365854	0.442258	0.856813
GO:0006595	polyamine metabolic process	0.000778775	4.60801	14	3.03819	0.00236606	0.000315622	0.0049157	16	5.643	8	1.41769	0.00122287	0.5	0.165037	0.590824
GO:1901889	negative regulation of cell junction assembly	0.00203497	12.0409	26	2.1593	0.00439412	0.000318388	0.0049529	20	7.05375	14	1.98476	0.00214002	0.7	0.00164689	0.0222723
GO:0006596	polyamine biosynthetic process	0.000687837	4.06993	13	3.19416	0.00219706	0.000319831	0.00496949	13	4.58494	7	1.52674	0.00107001	0.538462	0.13391	0.503648
GO:0009615	response to virus	0.0163284	96.6153	132	1.36624	0.0223086	0.000325954	0.00505863	261	92.0514	96	1.04289	0.0146744	0.367816	0.324632	0.762926
GO:0072282	metanephric nephron tubule morphogenesis	0.00138231	8.17914	20	2.44524	0.00338009	0.000329766	0.00511177	8	2.8215	6	2.12653	0.000917151	0.75	0.0263084	0.193414
GO:0060482	lobar bronchus development	0.00028073	1.66108	8	4.81614	0.00135204	0.000332269	0.00514449	5	1.76344	4	2.2683	0.000611434	0.8	0.0555103	0.320157
GO:0043393	regulation of protein binding	0.0207165	122.579	162	1.32159	0.0273787	0.000333126	0.0051517	194	68.4214	99	1.44692	0.015133	0.510309	4.4198e-06	0.000130265
GO:0008104	protein localization	0.158325	936.809	1034	1.10375	0.174751	0.000335188	0.0051733	1796	633.427	740	1.16825	0.113115	0.412027	2.3906e-08	1.0836e-06
GO:0033601	positive regulation of mammary gland epithelial cell proliferation	0.00107498	6.36065	17	2.67268	0.00287308	0.00033531	0.0051733	7	2.46881	5	2.02527	0.000764292	0.714286	0.0573822	0.320157
GO:0045651	positive regulation of macrophage differentiation	0.00138459	8.19263	20	2.44122	0.00338009	0.000336582	0.00518684	12	4.23225	8	1.89025	0.00122287	0.666667	0.026713	0.194204
GO:0010735	positive regulation of transcription via serum response element binding	0.000281512	1.6657	8	4.80277	0.00135204	0.000338378	0.0052084	4	1.41075	4	2.83537	0.000611434	1	0.0154633	0.130131
GO:1903798	regulation of production of miRNAs involved in gene silencing by miRNA	0.00238838	14.1321	29	2.05207	0.00490113	0.000339579	0.00522079	15	5.29031	13	2.45732	0.00198716	0.866667	6.171e-05	0.00136332
GO:0006978	DNA damage response, signal transduction by p53 class mediator resulting in transcription of p21 class mediator	0.0010767	6.37085	17	2.66841	0.00287308	0.00034135	0.00524188	16	5.643	9	1.5949	0.00137573	0.5625	0.0700756	0.37248
GO:0044765	single-organism transport	0.202059	1195.58	1302	1.08901	0.220044	0.00034185	0.00524343	2524	890.183	949	1.06607	0.145063	0.375991	0.00459544	0.0522553
GO:0032879	regulation of localization	0.256483	1517.61	1633	1.07603	0.275985	0.000342684	0.0052501	2558	902.175	1079	1.196	0.164934	0.421814	3.72896e-15	4.26236e-13
GO:0010575	positive regulation of vascular endothelial growth factor production	0.00347005	20.5323	38	1.85074	0.00642217	0.000345905	0.00529327	27	9.52256	14	1.47019	0.00214002	0.518518	0.056867	0.320157
GO:0031063	regulation of histone deacetylation	0.00227603	13.4673	28	2.07911	0.00473213	0.000347567	0.00531252	26	9.16987	17	1.8539	0.00259859	0.653846	0.00168822	0.0226909
GO:0071897	DNA biosynthetic process	0.00831361	49.1916	75	1.52465	0.0126753	0.000350576	0.00535229	117	41.2644	50	1.2117	0.00764292	0.42735	0.0563452	0.320157
GO:0050678	regulation of epithelial cell proliferation	0.0417154	246.83	301	1.21946	0.0508704	0.000351759	0.00536413	290	102.279	140	1.3688	0.0214002	0.482759	3.06905e-06	9.55987e-05
GO:0032388	positive regulation of intracellular transport	0.0299911	177.458	224	1.26227	0.037857	0.000352345	0.00536684	304	107.217	148	1.38038	0.022623	0.486842	8.81346e-07	3.04076e-05
GO:0070647	protein modification by small protein conjugation or removal	0.0795388	470.631	543	1.15377	0.0917695	0.000357061	0.00542657	1001	353.04	380	1.07637	0.0580862	0.37962	0.0364632	0.248296
GO:0043922	negative regulation by host of viral transcription	0.000788661	4.6665	14	3.00011	0.00236606	0.000357093	0.00542657	12	4.23225	4	0.945124	0.000611434	0.333333	0.660644	1
GO:0001765	membrane raft assembly	0.000697107	4.12478	13	3.15168	0.00219706	0.000362212	0.00549801	10	3.52687	7	1.98476	0.00107001	0.7	0.0271499	0.195418
GO:1901224	positive regulation of NIK/NF-kappaB signaling	0.00372896	22.0642	40	1.81289	0.00676018	0.000367416	0.00556581	43	15.1656	23	1.51659	0.00351574	0.534884	0.0108168	0.103409
GO:0032720	negative regulation of tumor necrosis factor production	0.00311467	18.4295	35	1.89913	0.00591516	0.000367526	0.00556581	46	16.2236	20	1.23277	0.00305717	0.434783	0.155695	0.565049
GO:0098602	single organism cell adhesion	0.043905	259.786	315	1.21254	0.0532364	0.000370448	0.00560362	386	136.137	173	1.27077	0.0264445	0.448186	5.76468e-05	0.00128653
GO:0042795	snRNA transcription from RNA polymerase II promoter	0.00373134	22.0784	40	1.81173	0.00676018	0.000371924	0.00561677	70	24.6881	30	1.21516	0.00458575	0.428571	0.114787	0.493804
GO:0065002	intracellular protein transmembrane transport	0.00348381	20.6137	38	1.84344	0.00642217	0.000372173	0.00561677	56	19.7505	22	1.1139	0.00336289	0.392857	0.30856	0.762926
GO:0036295	cellular response to increased oxygen levels	0.000887736	5.25273	15	2.85566	0.00253507	0.000373418	0.0056291	14	4.93762	7	1.41769	0.00107001	0.5	0.189376	0.648616
GO:0045721	negative regulation of gluconeogenesis	0.000609765	3.60798	12	3.32596	0.00202805	0.000375511	0.00564788	14	4.93762	6	1.21516	0.000917151	0.428571	0.367585	0.774964
GO:1903055	positive regulation of extracellular matrix organization	0.00205801	12.1772	26	2.13513	0.00439412	0.000375523	0.00564788	18	6.34837	10	1.57521	0.00152859	0.555556	0.0626093	0.341635
GO:0042772	DNA damage response, signal transduction resulting in transcription	0.00108632	6.42777	17	2.64478	0.00287308	0.000376849	0.00566135	17	5.99569	9	1.50108	0.00137573	0.529412	0.103555	0.493804
GO:0051251	positive regulation of lymphocyte activation	0.0274815	162.608	207	1.273	0.0349839	0.000383025	0.00574756	262	92.4041	116	1.25535	0.0177316	0.442748	0.00150492	0.0207143
GO:0006693	prostaglandin metabolic process	0.00172475	10.2054	23	2.25372	0.00388711	0.000384443	0.00576226	28	9.87525	13	1.31642	0.00198716	0.464286	0.149584	0.551551
GO:0006354	DNA-templated transcription, elongation	0.00539917	31.9469	53	1.659	0.00895724	0.000386993	0.00579388	112	39.501	39	0.987317	0.00596148	0.348214	0.574997	0.930015
GO:0090312	positive regulation of protein deacetylation	0.00217742	12.8838	27	2.09566	0.00456312	0.000389014	0.00581751	22	7.75912	15	1.93321	0.00229288	0.681818	0.00169515	0.0227143
GO:0090114	COPII-coated vesicle budding	0.00501137	29.6523	50	1.68621	0.00845023	0.000390012	0.0058258	67	23.6301	37	1.5658	0.00565576	0.552239	0.000644589	0.0102456
GO:0051938	L-glutamate import	0.000526046	3.11261	11	3.53401	0.00185905	0.000394532	0.00588662	7	2.46881	4	1.62021	0.000611434	0.571429	0.20426	0.670745
GO:0060480	lung goblet cell differentiation	0.000101495	0.600547	5	8.32575	0.000845023	0.000395596	0.0058934	3	1.05806	3	2.83537	0.000458575	1	0.0438572	0.276712
GO:0071260	cellular response to mechanical stimulus	0.0079411	46.9875	72	1.53232	0.0121683	0.000395882	0.0058934	77	27.1569	38	1.39927	0.00580862	0.493507	0.00757998	0.0772394
GO:0043433	negative regulation of sequence-specific DNA binding transcription factor activity	0.0148243	87.7153	121	1.37946	0.0204496	0.00039687	0.00590142	137	48.3182	57	1.17968	0.00871293	0.416058	0.0721759	0.381025
GO:0051895	negative regulation of focal adhesion assembly	0.00172916	10.2314	23	2.24798	0.00388711	0.000397879	0.00590974	15	5.29031	11	2.07927	0.00168144	0.733333	0.00302551	0.0369269
GO:1903053	regulation of extracellular matrix organization	0.00374803	22.1771	40	1.80366	0.00676018	0.000404827	0.00600615	31	10.9333	15	1.37195	0.00229288	0.483871	0.0915984	0.454191
GO:0034250	positive regulation of cellular amide metabolic process	0.0122629	72.5599	103	1.41952	0.0174075	0.000406471	0.00602148	129	45.4967	63	1.38472	0.00963008	0.488372	0.00101629	0.0148434
GO:0033572	transferrin transport	0.00162196	9.59713	22	2.29235	0.0037181	0.000406776	0.00602148	36	12.6967	14	1.10264	0.00214002	0.388889	0.383715	0.80332
GO:0051028	mRNA transport	0.00946102	55.9808	83	1.48265	0.0140274	0.000408136	0.00603481	146	51.4924	60	1.16522	0.00917151	0.410959	0.082928	0.424489
GO:1901653	cellular response to peptide	0.0296308	175.325	221	1.26052	0.03735	0.000412236	0.00608859	296	104.395	127	1.21653	0.019413	0.429054	0.00368683	0.043387
GO:0034375	high-density lipoprotein particle remodeling	0.000801217	4.7408	14	2.95309	0.00236606	0.000416407	0.00614329	17	5.99569	5	0.833933	0.000764292	0.294118	0.77231	1
GO:0032986	protein-DNA complex disassembly	0.001303	7.70986	19	2.46438	0.00321109	0.000417176	0.00614773	20	7.05375	11	1.55945	0.00168144	0.55	0.0559624	0.320157
GO:0070125	mitochondrial translational elongation	0.00375432	22.2143	40	1.80064	0.00676018	0.000417886	0.00615131	87	30.6838	34	1.10808	0.00519719	0.390805	0.261206	0.762926
GO:0032053	ciliary basal body organization	0.000158012	0.934956	6	6.41742	0.00101403	0.000418457	0.00615282	3	1.05806	1	0.945124	0.000152859	0.333333	0.728791	1
GO:0007266	Rho protein signal transduction	0.0055497	32.8376	54	1.64446	0.00912625	0.000419845	0.00616633	61	21.5139	35	1.62685	0.00535005	0.57377	0.000339646	0.00594493
GO:0000079	regulation of cyclin-dependent protein serine/threonine kinase activity	0.00687693	40.6908	64	1.57284	0.0108163	0.000420355	0.00616693	80	28.215	39	1.38224	0.00596148	0.4875	0.00886844	0.0882088
GO:0010574	regulation of vascular endothelial growth factor production	0.00400746	23.7121	42	1.77125	0.00709819	0.000422794	0.0061958	33	11.6387	17	1.46065	0.00259859	0.515151	0.0404147	0.269261
GO:0007565	female pregnancy	0.0173166	102.462	138	1.34684	0.0233226	0.000426339	0.0062406	179	63.1311	77	1.21968	0.0117701	0.430168	0.0187743	0.153171
GO:0038083	peptidyl-tyrosine autophosphorylation	0.00490291	29.0105	49	1.68904	0.00828122	0.000426844	0.0062406	47	16.5763	24	1.44785	0.0036686	0.510638	0.0187778	0.153171
GO:1902589	single-organism organelle organization	0.128678	761.386	849	1.11507	0.143485	0.000427276	0.0062406	1506	531.147	596	1.1221	0.0911036	0.39575	0.000162034	0.00316485
GO:0060688	regulation of morphogenesis of a branching structure	0.0107331	63.5076	92	1.44864	0.0155484	0.000430409	0.00627938	53	18.6924	35	1.87241	0.00535005	0.660377	4.88958e-06	0.000141884
GO:0022617	extracellular matrix disassembly	0.00568837	33.6581	55	1.63408	0.00929525	0.000432582	0.00630409	74	26.0989	35	1.34105	0.00535005	0.472973	0.0217442	0.172601
GO:0033483	gas homeostasis	0.000711244	4.20843	13	3.08904	0.00219706	0.000435993	0.00634677	9	3.17419	7	2.20529	0.00107001	0.777778	0.0117008	0.109705
GO:0010867	positive regulation of triglyceride biosynthetic process	0.000533122	3.15448	11	3.4871	0.00185905	0.000440223	0.00640126	11	3.87956	5	1.2888	0.000764292	0.454545	0.338701	0.762926
GO:0090344	negative regulation of cell aging	0.00163429	9.67008	22	2.27506	0.0037181	0.000449014	0.00651756	18	6.34837	11	1.73273	0.00168144	0.611111	0.0224809	0.176847
GO:0003094	glomerular filtration	0.00131118	7.75825	19	2.44901	0.00321109	0.00044931	0.00651756	8	2.8215	6	2.12653	0.000917151	0.75	0.0263084	0.193414
GO:0022603	regulation of anatomical structure morphogenesis	0.118909	703.584	788	1.11998	0.133176	0.00044971	0.00651756	958	337.875	455	1.34665	0.0695506	0.474948	9.4441e-16	1.17116e-13
GO:0045992	negative regulation of embryonic development	0.00491622	29.0893	49	1.68447	0.00828122	0.000452209	0.00654658	26	9.16987	16	1.74484	0.00244574	0.615385	0.0056023	0.0610126
GO:1900024	regulation of substrate adhesion-dependent cell spreading	0.0059658	35.2996	57	1.61475	0.00963326	0.000456431	0.00659808	49	17.2817	31	1.79381	0.00473861	0.632653	5.95665e-05	0.00132488
GO:0007369	gastrulation	0.0216103	127.868	167	1.30603	0.0282238	0.000456771	0.00659808	159	56.0773	81	1.44443	0.0123815	0.509434	3.39879e-05	0.000797804
GO:0006414	translational elongation	0.00544123	32.1958	53	1.64618	0.00895724	0.000460302	0.00664178	114	40.2064	42	1.04461	0.00642006	0.368421	0.396228	0.817508
GO:0072040	negative regulation of mesenchymal cell apoptotic process involved in nephron morphogenesis	0.000538828	3.18824	11	3.45018	0.00185905	0.000480223	0.00692163	4	1.41075	2	1.41769	0.000305717	0.5	0.441789	0.856536
GO:0044848	biological phase	0.000628027	3.71603	12	3.22925	0.00202805	0.000485553	0.0069908	4	1.41075	2	1.41769	0.000305717	0.5	0.441789	0.856536
GO:0016578	histone deubiquitination	0.00132075	7.81488	19	2.43126	0.00321109	0.000489623	0.00704168	21	7.40644	13	1.75523	0.00198716	0.619048	0.0115109	0.108857
GO:0002011	morphogenesis of an epithelial sheet	0.00598479	35.412	57	1.60962	0.00963326	0.000491326	0.00705845	45	15.8709	28	1.76423	0.00428004	0.622222	0.000204472	0.00385622
GO:0048008	platelet-derived growth factor receptor signaling pathway	0.00454976	26.9209	46	1.70871	0.00777421	0.00049429	0.00708655	33	11.6387	24	2.06209	0.0036686	0.727273	1.28067e-05	0.000339404
GO:0071495	cellular response to endogenous stimulus	0.121595	719.48	804	1.11747	0.13588	0.00049436	0.00708655	1073	378.434	471	1.2446	0.0719963	0.438956	1.14216e-09	6.17847e-08
GO:1901654	response to ketone	0.0204695	121.118	159	1.31277	0.0268717	0.000496889	0.00711504	186	65.5999	87	1.32622	0.0132987	0.467742	0.000763156	0.0117605
GO:0044710	single-organism metabolic process	0.277744	1643.41	1758	1.06973	0.29711	0.00049923	0.00713823	3489	1230.53	1304	1.05971	0.199327	0.373746	0.00210989	0.0274329
GO:0051099	positive regulation of binding	0.020177	119.387	157	1.31505	0.0265337	0.000499594	0.00713823	167	58.8988	86	1.46013	0.0131458	0.51497	1.1607e-05	0.00031011
GO:0007143	female meiotic division	0.0014304	8.4637	20	2.36303	0.00338009	0.000502196	0.00716761	26	9.16987	16	1.74484	0.00244574	0.615385	0.0056023	0.0610126
GO:0044743	intracellular protein transmembrane import	0.00268693	15.8986	31	1.94986	0.00523914	0.000502825	0.0071688	44	15.5183	17	1.09548	0.00259859	0.386364	0.373102	0.784114
GO:0042771	intrinsic apoptotic signaling pathway in response to DNA damage by p53 class mediator	0.0015406	9.11574	21	2.30371	0.0035491	0.000509958	0.00726263	29	10.2279	13	1.27103	0.00198716	0.448276	0.187347	0.646201
GO:1902269	positive regulation of polyamine transmembrane transport	0.0001642	0.971572	6	6.17556	0.00101403	0.00051096	0.00726572	2	0.705375	2	2.83537	0.000305717	1	0.124376	0.493804
GO:1902895	positive regulation of pri-miRNA transcription from RNA polymerase II promoter	0.00210233	12.4395	26	2.09012	0.00439412	0.000511281	0.00726572	20	7.05375	15	2.12653	0.00229288	0.75	0.000339541	0.00594493
GO:0002263	cell activation involved in immune response	0.0415191	245.668	298	1.21302	0.0503634	0.000513903	0.0072951	606	213.729	217	1.01531	0.0331703	0.358086	0.403896	0.82853
GO:0035272	exocrine system development	0.00802558	47.4874	72	1.51619	0.0121683	0.000524575	0.00743855	46	16.2236	30	1.84916	0.00458575	0.652174	3.34362e-05	0.000793122
GO:0045926	negative regulation of growth	0.0258611	153.02	195	1.27434	0.0329559	0.000527892	0.00747752	226	79.7074	113	1.41769	0.017273	0.5	3.44944e-06	0.000105616
GO:0031348	negative regulation of defense response	0.0130752	77.3661	108	1.39596	0.0182525	0.000528478	0.00747776	162	57.1354	62	1.08514	0.00947722	0.382716	0.23437	0.730613
GO:2000097	regulation of smooth muscle cell-matrix adhesion	0.000108351	0.641111	5	7.79896	0.000845023	0.000530569	0.00749928	3	1.05806	3	2.83537	0.000458575	1	0.0438572	0.276712
GO:0000413	protein peptidyl-prolyl isomerization	0.0028177	16.6723	32	1.91935	0.00540815	0.000535364	0.00755893	39	13.7548	18	1.30863	0.00275145	0.461539	0.10579	0.493804
GO:0002757	immune response-activating signal transduction	0.0308472	182.523	228	1.24916	0.038533	0.000536148	0.00756188	381	134.374	158	1.17582	0.0241516	0.414698	0.00653091	0.0680979
GO:0032507	maintenance of protein location in cell	0.00547956	32.4225	53	1.63467	0.00895724	0.000537684	0.00757541	82	28.9204	43	1.48684	0.00657291	0.52439	0.0010441	0.0151487
GO:0006909	phagocytosis	0.0159655	94.4678	128	1.35496	0.0216326	0.000538447	0.00757804	181	63.8364	80	1.2532	0.0122287	0.441989	0.00780599	0.0794193
GO:0007584	response to nutrient	0.0162594	96.2068	130	1.35126	0.0219706	0.000542448	0.00762618	170	59.9569	74	1.23422	0.0113115	0.435294	0.015402	0.130131
GO:0031667	response to nutrient levels	0.0404823	239.534	291	1.21486	0.0491803	0.000544391	0.00764532	416	146.718	177	1.2064	0.0270559	0.425481	0.00112342	0.0161923
GO:0044262	cellular carbohydrate metabolic process	0.0118116	69.8894	99	1.41652	0.0167314	0.000553945	0.00776493	143	50.4343	57	1.13018	0.00871293	0.398601	0.143487	0.536898
GO:0070828	heterochromatin organization	0.000923044	5.46165	15	2.74642	0.00253507	0.000554089	0.00776493	12	4.23225	8	1.89025	0.00122287	0.666667	0.026713	0.194204
GO:2001236	regulation of extrinsic apoptotic signaling pathway	0.0161254	95.4143	129	1.352	0.0218016	0.000556719	0.00779348	152	53.6085	81	1.51096	0.0123815	0.532895	3.82432e-06	0.000115129
GO:0006954	inflammatory response	0.0326945	193.453	240	1.24061	0.0405611	0.00055811	0.00780464	461	162.589	162	0.996378	0.0247631	0.35141	0.540983	0.930015
GO:0008360	regulation of cell shape	0.0158414	93.7338	127	1.3549	0.0214636	0.000565129	0.00789439	142	50.0816	76	1.51752	0.0116172	0.535211	6.08886e-06	0.000173243
GO:0060562	epithelial tube morphogenesis	0.0446783	264.361	318	1.2029	0.0537434	0.000568225	0.00792921	289	101.927	164	1.609	0.0250688	0.567474	5.1869e-14	5.24475e-12
GO:0044033	multi-organism metabolic process	0.00805597	47.6671	72	1.51047	0.0121683	0.000579346	0.00807582	148	52.1977	64	1.22611	0.00978294	0.432432	0.0266437	0.194204
GO:0033688	regulation of osteoblast proliferation	0.00295338	17.4751	33	1.8884	0.00557715	0.000581501	0.00809728	23	8.11181	15	1.84916	0.00229288	0.652174	0.00328933	0.0393075
GO:0045994	positive regulation of translational initiation by iron	0.000168595	0.997578	6	6.01457	0.00101403	0.000585773	0.00814813	2	0.705375	1	1.41769	0.000152859	0.5	0.580999	0.930015
GO:0023052	signaling	0.429261	2539.94	2664	1.04885	0.450228	0.000597853	0.00830738	5080	1791.65	1936	1.08057	0.295934	0.381102	3.9007e-07	1.45667e-05
GO:0006914	autophagy	0.0164497	97.3327	131	1.3459	0.0221396	0.00059978	0.00831894	248	87.4665	95	1.08613	0.0145215	0.383064	0.173146	0.612157
GO:0070671	response to interleukin-12	0.00433625	25.6576	44	1.71489	0.0074362	0.000599951	0.00831894	58	20.4559	29	1.41769	0.0044329	0.5	0.0147686	0.127888
GO:0002831	regulation of response to biotic stimulus	0.0112753	66.7161	95	1.42394	0.0160554	0.000601027	0.00832232	153	53.9612	61	1.13044	0.00932437	0.398693	0.133644	0.503648
GO:0070301	cellular response to hydrogen peroxide	0.0055076	32.5885	53	1.62634	0.00895724	0.000601461	0.00832232	62	21.8666	31	1.41769	0.00473861	0.5	0.0119591	0.111711
GO:0050920	regulation of chemotaxis	0.020862	123.441	161	1.30427	0.0272097	0.000602826	0.00833112	178	62.7784	88	1.40176	0.0134515	0.494382	6.71135e-05	0.00145579
GO:0061158	3'-UTR-mediated mRNA destabilization	0.00212681	12.5843	26	2.06606	0.00439412	0.000603365	0.00833112	12	4.23225	7	1.65397	0.00107001	0.583333	0.0877811	0.439407
GO:0001944	vasculature development	0.0656627	388.526	452	1.16337	0.0763901	0.000608613	0.00839477	479	168.937	261	1.54495	0.0398961	0.544885	2.63669e-18	4.47814e-16
GO:0045429	positive regulation of nitric oxide biosynthetic process	0.00383384	22.6849	40	1.76329	0.00676018	0.000618517	0.00852244	41	14.4602	22	1.52142	0.00336289	0.536585	0.0119827	0.111711
GO:0032543	mitochondrial translation	0.00499125	29.5332	49	1.65915	0.00828122	0.000622063	0.00856232	109	38.4429	41	1.06652	0.0062672	0.376147	0.336721	0.762926
GO:0045621	positive regulation of lymphocyte differentiation	0.0103034	60.9651	88	1.44345	0.0148724	0.000626152	0.00860959	84	29.6258	43	1.45144	0.00657291	0.511905	0.00194667	0.0256918
GO:0035986	senescence-associated heterochromatin focus assembly	0.000387805	2.29464	9	3.92218	0.00152104	0.000629091	0.00864097	3	1.05806	3	2.83537	0.000458575	1	0.0438572	0.276712
GO:0010971	positive regulation of G2/M transition of mitotic cell cycle	0.00272743	16.1382	31	1.92091	0.00523914	0.000638134	0.00875603	21	7.40644	11	1.4852	0.00168144	0.52381	0.0810042	0.415938
GO:0044700	single organism signaling	0.429062	2538.76	2662	1.04854	0.44989	0.000644134	0.00882913	5076	1790.24	1934	1.0803	0.295628	0.381009	4.29887e-07	1.59629e-05
GO:0032968	positive regulation of transcription elongation from RNA polymerase II promoter	0.000472055	2.79315	10	3.58019	0.00169005	0.000645479	0.00883836	15	5.29031	8	1.5122	0.00122287	0.533333	0.117556	0.493804
GO:0050714	positive regulation of protein secretion	0.0206133	121.969	159	1.30361	0.0268717	0.000662155	0.00905726	231	81.4708	95	1.16606	0.0145215	0.411255	0.0365409	0.248296
GO:0043408	regulation of MAPK cascade	0.0804566	476.062	545	1.14481	0.0921075	0.000663506	0.00906631	690	243.354	324	1.33139	0.0495261	0.469565	8.25743e-11	5.16876e-09
GO:1900084	regulation of peptidyl-tyrosine autophosphorylation	0.000652092	3.85843	12	3.11007	0.00202805	0.000670961	0.00915866	6	2.11612	5	2.36281	0.000764292	0.833333	0.0231006	0.177577
GO:0071559	response to transforming growth factor beta	0.0210705	124.674	162	1.29939	0.0273787	0.000678264	0.00924873	149	52.5504	78	1.48429	0.011923	0.52349	1.35402e-05	0.000355261
GO:1902254	negative regulation of intrinsic apoptotic signaling pathway by p53 class mediator	0.00125174	7.40653	18	2.43029	0.00304208	0.000680826	0.00927405	19	6.70106	10	1.4923	0.00152859	0.526316	0.0914799	0.454191
GO:0045056	transcytosis	0.000843936	4.99357	14	2.80361	0.00236606	0.000685132	0.00932305	17	5.99569	10	1.66787	0.00152859	0.588235	0.0403158	0.269011
GO:0007162	negative regulation of cell adhesion	0.0270669	160.155	202	1.26128	0.0341389	0.000689807	0.00937695	236	83.2342	130	1.56186	0.0198716	0.550848	3.18045e-10	1.84172e-08
GO:0030098	lymphocyte differentiation	0.0249628	147.705	188	1.27281	0.0317729	0.000692124	0.00939735	220	77.5912	101	1.30169	0.0154387	0.459091	0.000685971	0.0107603
GO:0043092	L-amino acid import	0.00084492	4.99939	14	2.80034	0.00236606	0.000692738	0.00939735	13	4.58494	6	1.30863	0.000917151	0.461539	0.29121	0.762926
GO:0010799	regulation of peptidyl-threonine phosphorylation	0.00581042	34.3803	55	1.59976	0.00929525	0.00069723	0.00944855	44	15.5183	23	1.48213	0.00351574	0.522727	0.0152138	0.130131
GO:0072358	cardiovascular system development	0.0672187	397.733	461	1.15907	0.0779111	0.000708024	0.00957079	488	172.112	268	1.55713	0.0409661	0.54918	2.23361e-19	4.66044e-17
GO:0008202	steroid metabolic process	0.0168172	99.5074	133	1.33658	0.0224776	0.000708421	0.00957079	226	79.7074	89	1.11658	0.0136044	0.393805	0.109627	0.493804
GO:0061136	regulation of proteasomal protein catabolic process	0.0140562	83.1707	114	1.37068	0.0192665	0.000708625	0.00957079	152	53.6085	65	1.21249	0.0099358	0.427632	0.0329189	0.229803
GO:1901989	positive regulation of cell cycle phase transition	0.0068893	40.764	63	1.54548	0.0106473	0.000709163	0.00957079	74	26.0989	36	1.37937	0.0055029	0.486486	0.0120891	0.112623
GO:0032757	positive regulation of interleukin-8 production	0.0026277	15.5481	30	1.92949	0.00507014	0.000719975	0.00970673	45	15.8709	22	1.38618	0.00336289	0.488889	0.0413951	0.274402
GO:2000027	regulation of organ morphogenesis	0.034241	202.604	249	1.229	0.0420821	0.00073029	0.00983572	249	87.8192	121	1.37783	0.0184959	0.485944	9.40035e-06	0.000257433
GO:0048646	anatomical structure formation involved in morphogenesis	0.104365	617.53	694	1.12383	0.117289	0.000735887	0.00990095	820	289.204	411	1.42114	0.0628248	0.50122	3.51047e-19	6.99169e-17
GO:0000730	DNA recombinase assembly	0.000754205	4.46263	13	2.91308	0.00219706	0.000742949	0.00998575	10	3.52687	4	1.13415	0.000611434	0.4	0.493479	0.917637
GO:0045746	negative regulation of Notch signaling pathway	0.00287656	17.0206	32	1.88007	0.00540815	0.000747404	0.0100354	33	11.6387	17	1.46065	0.00259859	0.515151	0.0404147	0.269261
GO:1901701	cellular response to oxygen-containing compound	0.093973	556.038	629	1.13122	0.106304	0.000749909	0.0100587	892	314.597	383	1.21743	0.0585448	0.429372	7.32677e-07	2.57515e-05
GO:0022612	gland morphogenesis	0.017724	104.873	139	1.32541	0.0234916	0.00075114	0.0100592	97	34.2107	62	1.8123	0.00947722	0.639175	8.16452e-09	4.01957e-07
GO:0001516	prostaglandin biosynthetic process	0.00115727	6.8476	17	2.48262	0.00287308	0.000751703	0.0100592	18	6.34837	7	1.10264	0.00107001	0.388889	0.460529	0.882457
GO:0002764	immune response-regulating signaling pathway	0.0348726	206.341	253	1.22612	0.0427582	0.000752243	0.0100592	414	146.013	173	1.18483	0.0264445	0.417874	0.00318955	0.0385849
GO:0032570	response to progesterone	0.0040024	23.6822	41	1.73126	0.00692919	0.000753161	0.0100613	46	16.2236	25	1.54096	0.00382146	0.543478	0.0061665	0.0653172
GO:0006612	protein targeting to membrane	0.00759288	44.9271	68	1.51356	0.0114923	0.000764922	0.010208	135	47.6128	58	1.21816	0.00886579	0.42963	0.0382513	0.258117
GO:0000320	re-entry into mitotic cell cycle	0.000245722	1.45393	7	4.81452	0.00118303	0.000772545	0.0102993	2	0.705375	1	1.41769	0.000152859	0.5	0.580999	0.930015
GO:0072049	comma-shaped body morphogenesis	0.000483774	2.86249	10	3.49346	0.00169005	0.00077579	0.0103321	5	1.76344	4	2.2683	0.000611434	0.8	0.0555103	0.320157
GO:1904029	regulation of cyclin-dependent protein kinase activity	0.0073256	43.3456	66	1.52265	0.0111543	0.00078085	0.0103889	84	29.6258	41	1.38393	0.0062672	0.488095	0.00722238	0.073997
GO:0043900	regulation of multi-organism process	0.0211562	125.181	162	1.29412	0.0273787	0.000800165	0.0106273	289	101.927	107	1.04977	0.0163559	0.370242	0.283876	0.762926
GO:0016050	vesicle organization	0.0259478	153.533	194	1.26357	0.0327869	0.000800386	0.0106273	320	112.86	135	1.19617	0.0206359	0.421875	0.0057443	0.0625073
GO:0042982	amyloid precursor protein metabolic process	0.00182441	10.795	23	2.13061	0.00388711	0.000808437	0.0107234	21	7.40644	16	2.16028	0.00244574	0.761905	0.000155303	0.0030515
GO:0071157	negative regulation of cell cycle arrest	0.00217166	12.8497	26	2.02339	0.00439412	0.000810094	0.0107237	23	8.11181	15	1.84916	0.00229288	0.652174	0.00328933	0.0393075
GO:0031960	response to corticosteroid	0.0179074	105.958	140	1.32127	0.0236606	0.000810744	0.0107237	162	57.1354	68	1.19016	0.0103944	0.419753	0.0446976	0.279653
GO:0061394	regulation of transcription from RNA polymerase II promoter in response to arsenic-containing substance	6.84233e-05	0.404861	4	9.87994	0.000676018	0.000810904	0.0107237	2	0.705375	2	2.83537	0.000305717	1	0.124376	0.493804
GO:0002253	activation of immune response	0.0336996	199.401	245	1.22868	0.0414061	0.000811926	0.0107264	441	155.535	177	1.13801	0.0270559	0.401361	0.0178636	0.147406
GO:0009411	response to UV	0.0105393	62.3612	89	1.42717	0.0150414	0.000816384	0.0107745	135	47.6128	55	1.15515	0.00840721	0.407407	0.107311	0.493804
GO:0016561	protein import into peroxisome matrix, translocation	0.000119441	0.706732	5	7.07482	0.000845023	0.000818503	0.0107916	2	0.705375	2	2.83537	0.000305717	1	0.124376	0.493804
GO:0001568	blood vessel development	0.0637305	377.093	438	1.16152	0.074024	0.000823701	0.0108493	456	160.826	249	1.54826	0.0380617	0.546053	1.12487e-17	1.76028e-15
GO:0001819	positive regulation of cytokine production	0.0326441	193.155	238	1.23217	0.0402231	0.000829219	0.010911	384	135.432	152	1.12234	0.0232345	0.395833	0.0422704	0.276712
GO:0043624	cellular protein complex disassembly	0.00734414	43.4553	66	1.5188	0.0111543	0.000830508	0.010917	128	45.144	51	1.12972	0.00779578	0.398438	0.160001	0.578921
GO:0070779	D-aspartate import	0.000488473	2.89029	10	3.45986	0.00169005	0.000833775	0.010949	4	1.41075	3	2.12653	0.000458575	0.75	0.129039	0.493804
GO:0010594	regulation of endothelial cell migration	0.0201415	119.177	155	1.30058	0.0261957	0.000840147	0.0110093	126	44.4386	75	1.68772	0.0114644	0.595238	2.27088e-08	1.0329e-06
GO:0009790	embryo development	0.115942	686.031	765	1.11511	0.129289	0.000841675	0.0110093	906	319.535	439	1.37387	0.0671049	0.484548	4.55937e-17	6.4444e-15
GO:0072431	signal transduction involved in mitotic G1 DNA damage checkpoint	0.00428342	25.345	43	1.69659	0.0072672	0.000841709	0.0110093	63	22.2193	30	1.35018	0.00458575	0.476191	0.0289395	0.206099
GO:0046824	positive regulation of nucleocytoplasmic transport	0.0138397	81.8897	112	1.36769	0.0189285	0.000841717	0.0110093	119	41.9698	69	1.64404	0.0105472	0.579832	3.3606e-07	1.27306e-05
GO:0060481	lobar bronchus epithelium development	0.000120379	0.712284	5	7.01967	0.000845023	0.000847309	0.0110714	4	1.41075	3	2.12653	0.000458575	0.75	0.129039	0.493804
GO:0050728	negative regulation of inflammatory response	0.0108372	64.1239	91	1.41913	0.0153794	0.00085017	0.0110978	109	38.4429	48	1.2486	0.00733721	0.440367	0.0357394	0.245838
GO:0007568	aging	0.026891	159.114	200	1.25696	0.0338009	0.000854156	0.0111388	264	93.1095	129	1.38547	0.0197187	0.488636	3.39772e-06	0.000104463
GO:0043534	blood vessel endothelial cell migration	0.00403011	23.8461	41	1.71936	0.00692919	0.000855484	0.011145	25	8.81719	20	2.2683	0.00305717	0.8	6.03717e-06	0.000172144
GO:1901724	positive regulation of cell proliferation involved in kidney development	0.000672308	3.97804	12	3.01656	0.00202805	0.000869414	0.0113147	7	2.46881	5	2.02527	0.000764292	0.714286	0.0573822	0.320157
GO:0050852	T cell receptor signaling pathway	0.0119848	70.914	99	1.39606	0.0167314	0.000870229	0.0113147	141	49.7289	68	1.36741	0.0103944	0.48227	0.0010099	0.0147665
GO:0002366	leukocyte activation involved in immune response	0.0408217	241.542	291	1.20476	0.0491803	0.000873554	0.0113467	602	212.318	215	1.01263	0.0328646	0.357143	0.42346	0.856536
GO:0010498	proteasomal protein catabolic process	0.0231495	136.976	175	1.2776	0.0295758	0.000883096	0.0114593	309	108.98	127	1.16535	0.019413	0.411003	0.0184719	0.151191
GO:0060611	mammary gland fat development	7.01271e-05	0.414942	4	9.63991	0.000676018	0.000887655	0.0114845	1	0.352687	1	2.83537	0.000152859	1	0.352687	0.762926
GO:1902228	positive regulation of macrophage colony-stimulating factor signaling pathway	7.01271e-05	0.414942	4	9.63991	0.000676018	0.000887655	0.0114845	1	0.352687	1	2.83537	0.000152859	1	0.352687	0.762926
GO:1904141	positive regulation of microglial cell migration	7.01271e-05	0.414942	4	9.63991	0.000676018	0.000887655	0.0114845	1	0.352687	1	2.83537	0.000152859	1	0.352687	0.762926
GO:0002697	regulation of immune effector process	0.025709	152.12	192	1.26216	0.0324489	0.000891431	0.011522	362	127.673	124	0.971232	0.0189545	0.342541	0.677009	1
GO:0006678	glucosylceramide metabolic process	0.00025206	1.49144	7	4.69344	0.00118303	0.000894213	0.0115466	5	1.76344	4	2.2683	0.000611434	0.8	0.0555103	0.320157
GO:0006703	estrogen biosynthetic process	0.000674989	3.99391	12	3.00458	0.00202805	0.00089907	0.0115979	13	4.58494	9	1.96295	0.00137573	0.692308	0.0132574	0.117749
GO:1903426	regulation of reactive oxygen species biosynthetic process	0.00628258	37.174	58	1.56023	0.00980226	0.000904246	0.011652	73	25.7462	30	1.16522	0.00458575	0.410959	0.177963	0.61887
GO:0043603	cellular amide metabolic process	0.0456512	270.118	322	1.19207	0.0544195	0.000905038	0.011652	676	238.417	237	0.994058	0.0362275	0.350592	0.561005	0.930015
GO:0001945	lymph vessel development	0.00291199	17.2302	32	1.8572	0.00540815	0.000907814	0.0116763	22	7.75912	17	2.19097	0.00259859	0.772727	7.01179e-05	0.00151098
GO:0030878	thyroid gland development	0.00195664	11.5774	24	2.073	0.00405611	0.000911955	0.0117181	24	8.4645	15	1.77211	0.00229288	0.625	0.00592801	0.0634546
GO:0044344	cellular response to fibroblast growth factor stimulus	0.0132968	78.6773	108	1.3727	0.0182525	0.000913973	0.0117326	113	39.8537	62	1.55569	0.00947722	0.548673	1.52699e-05	0.000395903
GO:0005976	polysaccharide metabolic process	0.00682794	40.4009	62	1.53462	0.0104783	0.000916294	0.0117509	72	25.3935	30	1.18141	0.00458575	0.416667	0.155112	0.563714
GO:1902580	single-organism cellular localization	0.0785575	464.825	531	1.14237	0.0897414	0.00091821	0.011764	877	309.307	363	1.17359	0.0554876	0.413911	6.87523e-05	0.00148643
GO:0071383	cellular response to steroid hormone stimulus	0.0240741	142.446	181	1.27065	0.0305898	0.000923104	0.0118152	199	70.1848	87	1.23958	0.0132987	0.437186	0.0080988	0.0817245
GO:0006403	RNA localization	0.0143192	84.7266	115	1.35731	0.0194355	0.000935528	0.0119626	198	69.8321	79	1.13129	0.0120758	0.39899	0.0982088	0.476367
GO:0017038	protein import	0.0162154	95.9467	128	1.33407	0.0216326	0.000938996	0.0119952	165	58.1934	71	1.22007	0.010853	0.430303	0.0230842	0.177577
GO:0071712	ER-associated misfolded protein catabolic process	0.000497266	2.94232	10	3.39868	0.00169005	0.000951841	0.0121475	13	4.58494	8	1.74484	0.00122287	0.615385	0.0482418	0.297299
GO:0006446	regulation of translational initiation	0.00589556	34.8841	55	1.57665	0.00929525	0.000959178	0.0122293	76	26.8042	31	1.15653	0.00473861	0.407895	0.186338	0.643904
GO:0006480	N-terminal protein amino acid methylation	0.00033141	1.96096	8	4.07964	0.00135204	0.00096632	0.0123084	2	0.705375	1	1.41769	0.000152859	0.5	0.580999	0.930015
GO:0045088	regulation of innate immune response	0.0292415	173.022	215	1.24262	0.036336	0.000970439	0.0123489	413	145.66	154	1.05726	0.0235402	0.372881	0.206638	0.677371
GO:1903894	regulation of IRE1-mediated unfolded protein response	0.00108024	6.39179	16	2.50321	0.00270407	0.000971534	0.0123509	12	4.23225	7	1.65397	0.00107001	0.583333	0.0877811	0.439407
GO:0032836	glomerular basement membrane development	0.00151197	8.94633	20	2.23555	0.00338009	0.000974785	0.0123593	10	3.52687	6	1.70122	0.000917151	0.6	0.0980841	0.475938
GO:0070208	protein heterotrimerization	0.000588559	3.4825	11	3.15865	0.00185905	0.000975622	0.0123593	13	4.58494	8	1.74484	0.00122287	0.615385	0.0482418	0.297299
GO:0071545	inositol phosphate catabolic process	0.000777629	4.60123	13	2.82533	0.00219706	0.000975873	0.0123593	11	3.87956	6	1.54657	0.000917151	0.545454	0.153196	0.557518
GO:0010934	macrophage cytokine production	0.000186272	1.10217	6	5.4438	0.00101403	0.000975961	0.0123593	2	0.705375	1	1.41769	0.000152859	0.5	0.580999	0.930015
GO:0045112	integrin biosynthetic process	0.000186706	1.10474	6	5.43114	0.00101403	0.000987567	0.0124919	1	0.352687	1	2.83537	0.000152859	1	0.352687	0.762926
GO:0060213	positive regulation of nuclear-transcribed mRNA poly(A) tail shortening	0.00108206	6.40258	16	2.49899	0.00270407	0.000988325	0.0124919	11	3.87956	7	1.80433	0.00107001	0.636364	0.052158	0.314215
GO:0060713	labyrinthine layer morphogenesis	0.00355263	21.0209	37	1.76015	0.00625317	0.000991422	0.012519	21	7.40644	11	1.4852	0.00168144	0.52381	0.0810042	0.415938
GO:0010256	endomembrane system organization	0.0452644	267.829	319	1.19106	0.0539125	0.00100204	0.0126409	506	178.46	220	1.23277	0.0336289	0.434783	6.65617e-05	0.0014462
GO:0090130	tissue migration	0.0117582	69.5733	97	1.39421	0.0163934	0.00101227	0.0127577	87	30.6838	53	1.7273	0.0081015	0.609195	9.20832e-07	3.13584e-05
GO:0032233	positive regulation of actin filament bundle assembly	0.00537664	31.8135	51	1.60309	0.00861923	0.00101468	0.0127636	55	19.3978	32	1.64967	0.00489147	0.581818	0.000429018	0.00724864
GO:0035722	interleukin-12-mediated signaling pathway	0.00393966	23.3109	40	1.71593	0.00676018	0.00101551	0.0127636	57	20.1032	28	1.39281	0.00428004	0.491228	0.0216121	0.171864
GO:0019216	regulation of lipid metabolic process	0.0349229	206.639	252	1.21952	0.0425891	0.00101565	0.0127636	362	127.673	157	1.22971	0.0239988	0.433702	0.000783645	0.0119919
GO:0051457	maintenance of protein location in nucleus	0.000982049	5.81078	15	2.58141	0.00253507	0.00102166	0.0128268	16	5.643	10	1.77211	0.00152859	0.625	0.0241141	0.182802
GO:0030324	lung development	0.0270009	159.764	200	1.25184	0.0338009	0.00102626	0.0128723	166	58.5461	100	1.70806	0.0152859	0.60241	4.17222e-11	2.74219e-09
GO:2000510	positive regulation of dendritic cell chemotaxis	0.000502716	2.97457	10	3.36183	0.00169005	0.00103165	0.0129276	9	3.17419	4	1.26016	0.000611434	0.444444	0.397839	0.817508
GO:0044319	wound healing, spreading of cells	0.00232967	13.7847	27	1.9587	0.00456312	0.00103824	0.0129978	22	7.75912	14	1.80433	0.00214002	0.636364	0.00621956	0.0655623
GO:0010719	negative regulation of epithelial to mesenchymal transition	0.00356393	21.0878	37	1.75457	0.00625317	0.00104677	0.013092	26	9.16987	17	1.8539	0.00259859	0.653846	0.00168822	0.0226909
GO:0072076	nephrogenic mesenchyme development	0.000417639	2.47117	9	3.642	0.00152104	0.00105013	0.0131216	3	1.05806	2	1.89025	0.000305717	0.666667	0.285414	0.762926
GO:1900026	positive regulation of substrate adhesion-dependent cell spreading	0.00394795	23.36	40	1.71233	0.00676018	0.00105447	0.0131633	34	11.9914	21	1.75126	0.00321003	0.617647	0.00145298	0.0200835
GO:0006977	DNA damage response, signal transduction by p53 class mediator resulting in cell cycle arrest	0.00420615	24.8878	42	1.68757	0.00709819	0.00105728	0.0131859	62	21.8666	29	1.32622	0.0044329	0.467742	0.0405095	0.269756
GO:0070228	regulation of lymphocyte apoptotic process	0.00512546	30.3273	49	1.6157	0.00828122	0.00107154	0.0133511	54	19.0451	27	1.41769	0.00412718	0.5	0.0182692	0.150092
GO:0098712	L-glutamate import across plasma membrane	0.000505687	2.99215	10	3.34208	0.00169005	0.00107741	0.0134116	5	1.76344	3	1.70122	0.000458575	0.6	0.239332	0.730613
GO:0006826	iron ion transport	0.00395442	23.3983	40	1.70953	0.00676018	0.00108577	0.0135028	57	20.1032	25	1.24358	0.00382146	0.438597	0.112099	0.493804
GO:0035305	negative regulation of dephosphorylation	0.00729572	43.1688	65	1.50572	0.0109853	0.00111048	0.0137971	79	27.8623	38	1.36385	0.00580862	0.481013	0.0126048	0.115625
GO:0098732	macromolecule deacylation	0.00674949	39.9367	61	1.52742	0.0103093	0.0011147	0.0138334	72	25.3935	37	1.45707	0.00565576	0.513889	0.00357402	0.0421728
GO:0006706	steroid catabolic process	0.00109508	6.47958	16	2.46929	0.00270407	0.00111551	0.0138334	20	7.05375	8	1.13415	0.00122287	0.4	0.408874	0.83576
GO:0007173	epidermal growth factor receptor signaling pathway	0.00729762	43.18	65	1.50533	0.0109853	0.00111736	0.0138432	58	20.4559	36	1.75989	0.0055029	0.62069	2.83085e-05	0.000691665
GO:0032502	developmental process	0.511071	3024.01	3142	1.03902	0.531012	0.0011186	0.0138456	5436	1917.21	2226	1.16106	0.340263	0.409492	2.17433e-25	1.32264e-22
GO:0071550	death-inducing signaling complex assembly	0.000262392	1.55258	7	4.50864	0.00118303	0.00112436	0.0139032	8	2.8215	5	1.77211	0.000764292	0.625	0.109172	0.493804
GO:0007178	transmembrane receptor protein serine/threonine kinase signaling pathway	0.0223847	132.45	169	1.27595	0.0285618	0.00112537	0.0139032	189	66.6579	93	1.39518	0.0142158	0.492063	5.31801e-05	0.00119906
GO:0015920	lipopolysaccharide transport	0.000191878	1.13534	6	5.28475	0.00101403	0.00113405	0.0139972	2	0.705375	2	2.83537	0.000305717	1	0.124376	0.493804
GO:0038127	ERBB signaling pathway	0.00981537	58.0776	83	1.42912	0.0140274	0.0011468	0.0141413	82	28.9204	49	1.69431	0.00749006	0.597561	5.12779e-06	0.000147818
GO:0010631	epithelial cell migration	0.0106675	63.1197	89	1.41002	0.0150414	0.00115305	0.0142051	78	27.5096	51	1.8539	0.00779578	0.653846	5.70452e-08	2.50037e-06
GO:0015682	ferric iron transport	0.00187575	11.0988	23	2.0723	0.00388711	0.00115432	0.0142074	39	13.7548	15	1.09053	0.00229288	0.384615	0.395502	0.817508
GO:0045937	positive regulation of phosphate metabolic process	0.115206	681.676	758	1.11197	0.128106	0.00116334	0.014305	1095	386.193	465	1.20406	0.0710792	0.424658	2.26144e-07	8.87362e-06
GO:0051704	multi-organism process	0.138847	821.555	904	1.10035	0.15278	0.00116694	0.0143359	1666	587.577	626	1.06539	0.0956894	0.37575	0.0210911	0.168026
GO:0050851	antigen receptor-mediated signaling pathway	0.0154381	91.3471	122	1.33556	0.0206186	0.00116847	0.0143413	172	60.6623	82	1.35175	0.0125344	0.476744	0.000516473	0.00846883
GO:0010830	regulation of myotube differentiation	0.00462056	27.3398	45	1.64595	0.00760521	0.00117003	0.0143471	55	19.3978	29	1.49501	0.0044329	0.527273	0.00586804	0.0634546
GO:0032042	mitochondrial DNA metabolic process	0.000511784	3.02822	10	3.30226	0.00169005	0.00117653	0.0144133	11	3.87956	6	1.54657	0.000917151	0.545454	0.153196	0.557518
GO:0031536	positive regulation of exit from mitosis	7.57838e-05	0.448413	4	8.92035	0.000676018	0.00117912	0.0144316	5	1.76344	4	2.2683	0.000611434	0.8	0.0555103	0.320157
GO:0042148	strand invasion	0.000603203	3.56915	11	3.08196	0.00185905	0.00118362	0.0144732	7	2.46881	2	0.810106	0.000305717	0.285714	0.770806	1
GO:0090504	epiboly	0.00235228	13.9184	27	1.93988	0.00456312	0.00118918	0.0145277	23	8.11181	14	1.72588	0.00214002	0.608696	0.0107777	0.10326
GO:0051384	response to glucocorticoid	0.0166203	98.3422	130	1.32191	0.0219706	0.00119035	0.0145284	147	51.8451	61	1.17658	0.00932437	0.414966	0.0679899	0.367184
GO:0072365	regulation of cellular ketone metabolic process by negative regulation of transcription from RNA polymerase II promoter	0.000193854	1.14703	6	5.23088	0.00101403	0.0011942	0.0145619	1	0.352687	1	2.83537	0.000152859	1	0.352687	0.762926
GO:0008593	regulation of Notch signaling pathway	0.00898933	53.1899	77	1.44764	0.0130133	0.00120736	0.0147088	72	25.3935	35	1.37831	0.00535005	0.486111	0.0134116	0.118558
GO:0007009	plasma membrane organization	0.022732	134.505	171	1.27133	0.0288998	0.001225	0.0149099	214	75.4751	113	1.49718	0.017273	0.528037	9.88605e-08	4.09944e-06
GO:0006447	regulation of translational initiation by iron	0.00019503	1.15399	6	5.19934	0.00101403	0.00123114	0.0149707	3	1.05806	1	0.945124	0.000152859	0.333333	0.728791	1
GO:2000772	regulation of cellular senescence	0.00347179	20.5426	36	1.75246	0.00608416	0.00123512	0.0150052	30	10.5806	17	1.60671	0.00259859	0.566667	0.0133602	0.118502
GO:0042993	positive regulation of transcription factor import into nucleus	0.00437303	25.8752	43	1.66182	0.0072672	0.00123976	0.0150477	46	16.2236	25	1.54096	0.00382146	0.543478	0.0061665	0.0653172
GO:0072173	metanephric tubule morphogenesis	0.00154432	9.13773	20	2.18873	0.00338009	0.00124766	0.0151296	10	3.52687	6	1.70122	0.000917151	0.6	0.0980841	0.475938
GO:0039531	regulation of viral-induced cytoplasmic pattern recognition receptor signaling pathway	0.000900248	5.32677	14	2.62823	0.00236606	0.00125178	0.0151656	20	7.05375	11	1.55945	0.00168144	0.55	0.0559624	0.320157
GO:0072422	signal transduction involved in DNA damage checkpoint	0.00464481	27.4834	45	1.63735	0.00760521	0.00129222	0.0156411	65	22.9247	31	1.35225	0.00473861	0.476923	0.0260557	0.193414
GO:1990123	L-glutamate import into cell	0.000519056	3.07125	10	3.256	0.00169005	0.00130435	0.0157647	6	2.11612	3	1.41769	0.000458575	0.5	0.358335	0.762926
GO:0071902	positive regulation of protein serine/threonine kinase activity	0.0370999	219.52	265	1.20718	0.0447862	0.00130483	0.0157647	316	111.449	162	1.45358	0.0247631	0.512658	3.13399e-09	1.61443e-07
GO:0007010	cytoskeleton organization	0.0886638	524.624	592	1.12843	0.100051	0.00131071	0.0158212	931	328.352	405	1.23343	0.0619077	0.435016	6.191e-08	2.68583e-06
GO:0015807	L-amino acid transport	0.00399778	23.6549	40	1.69098	0.00676018	0.00131743	0.0158877	59	20.8086	24	1.15337	0.0036686	0.40678	0.229563	0.728186
GO:0008625	extrinsic apoptotic signaling pathway via death domain receptors	0.00285859	16.9143	31	1.83277	0.00523914	0.00132001	0.0159043	32	11.286	19	1.6835	0.00290431	0.59375	0.00456847	0.0520386
GO:0002541	activation of plasma proteins involved in acute inflammatory response	0.000133467	0.789723	5	6.33134	0.000845023	0.00133253	0.0160404	1	0.352687	1	2.83537	0.000152859	1	0.352687	0.762926
GO:0016337	single organismal cell-cell adhesion	0.0414496	245.257	293	1.19466	0.0495183	0.00133606	0.016059	361	127.32	160	1.25667	0.0244573	0.443213	0.000208523	0.00391576
GO:0048662	negative regulation of smooth muscle cell proliferation	0.00478485	28.3119	46	1.62476	0.00777421	0.00133652	0.016059	38	13.4021	19	1.41769	0.00290431	0.5	0.0437706	0.276712
GO:0071385	cellular response to glucocorticoid stimulus	0.00763013	45.1475	67	1.48402	0.0113233	0.00133786	0.0160605	61	21.5139	27	1.255	0.00412718	0.442623	0.0917618	0.454659
GO:1902226	regulation of macrophage colony-stimulating factor signaling pathway	0.000198632	1.17531	6	5.10505	0.00101403	0.00134974	0.0161882	3	1.05806	2	1.89025	0.000305717	0.666667	0.285414	0.762926
GO:0043921	modulation by host of viral transcription	0.00189949	11.2393	23	2.04639	0.00388711	0.00135318	0.0162147	26	9.16987	11	1.19958	0.00168144	0.423077	0.287932	0.762926
GO:0060541	respiratory system development	0.0299121	176.99	218	1.23171	0.036843	0.00135614	0.0162354	192	67.716	114	1.6835	0.0174259	0.59375	7.02366e-12	5.15788e-10
GO:0045596	negative regulation of cell differentiation	0.0843869	499.317	565	1.13155	0.0954876	0.00135981	0.0162645	646	227.836	305	1.33868	0.0466218	0.472136	1.41349e-10	8.602e-09
GO:0045727	positive regulation of translation	0.00959512	56.7743	81	1.4267	0.0136894	0.00136161	0.0162712	110	38.7956	49	1.26303	0.00749006	0.445454	0.0274033	0.196839
GO:0071548	response to dexamethasone	0.00479004	28.3427	46	1.62299	0.00777421	0.00136451	0.016291	46	16.2236	24	1.47932	0.0036686	0.521739	0.0136916	0.120386
GO:0046339	diacylglycerol metabolic process	0.000616829	3.64978	11	3.01388	0.00185905	0.00140866	0.0168029	15	5.29031	7	1.32317	0.00107001	0.466667	0.252218	0.756181
GO:0072657	protein localization to membrane	0.0345411	204.38	248	1.21343	0.0419131	0.00141985	0.016921	398	140.37	184	1.31082	0.028126	0.462312	3.45493e-06	0.000105616
GO:0030225	macrophage differentiation	0.00190695	11.2834	23	2.03839	0.00388711	0.00142141	0.0169243	21	7.40644	9	1.21516	0.00137573	0.428571	0.303167	0.762926
GO:0001503	ossification	0.0310138	183.509	225	1.2261	0.038026	0.00142358	0.0169348	250	88.1719	124	1.40634	0.0189545	0.496	2.00678e-06	6.46548e-05
GO:0071391	cellular response to estrogen stimulus	0.00145109	8.58609	19	2.21288	0.00321109	0.00143869	0.0170871	13	4.58494	10	2.18106	0.00152859	0.769231	0.0026773	0.0333268
GO:0042035	regulation of cytokine biosynthetic process	0.00891021	52.7217	76	1.44153	0.0128443	0.00143898	0.0170871	97	34.2107	40	1.16922	0.00611434	0.412371	0.13037	0.49774
GO:0042940	D-amino acid transport	0.00052621	3.11359	10	3.21173	0.00169005	0.00144089	0.0170908	6	2.11612	3	1.41769	0.000458575	0.5	0.358335	0.762926
GO:0000462	maturation of SSU-rRNA from tricistronic rRNA transcript (SSU-rRNA, 5.8S rRNA, LSU-rRNA)	0.00190913	11.2963	23	2.03606	0.00388711	0.0014419	0.0170908	35	12.3441	17	1.37718	0.00259859	0.485714	0.0726056	0.382679
GO:0006690	icosanoid metabolic process	0.00614489	36.3593	56	1.54018	0.00946426	0.00144357	0.0170952	99	34.9161	36	1.03104	0.0055029	0.363636	0.447024	0.862488
GO:0090316	positive regulation of intracellular protein transport	0.0258569	152.995	191	1.2484	0.0322799	0.00147236	0.0174205	259	91.3461	125	1.36842	0.0191073	0.482625	1.02805e-05	0.000278632
GO:0046697	decidualization	0.0015669	9.27134	20	2.15719	0.00338009	0.00147466	0.017432	21	7.40644	12	1.62021	0.0018343	0.571429	0.0331971	0.230642
GO:1900101	regulation of endoplasmic reticulum unfolded protein response	0.00238928	14.1374	27	1.90983	0.00456312	0.00147736	0.0174483	23	8.11181	14	1.72588	0.00214002	0.608696	0.0107777	0.10326
GO:0060759	regulation of response to cytokine stimulus	0.0142335	84.2194	113	1.34173	0.0190975	0.00148974	0.0175671	169	59.6042	66	1.1073	0.0100887	0.390533	0.169971	0.602878
GO:0045656	negative regulation of monocyte differentiation	0.000621321	3.67636	11	2.99209	0.00185905	0.0014901	0.0175671	7	2.46881	3	1.21516	0.000458575	0.428571	0.473891	0.891365
GO:0071506	cellular response to mycophenolic acid	8.08482e-05	0.478379	4	8.36157	0.000676018	0.00149175	0.0175709	2	0.705375	2	2.83537	0.000305717	1	0.124376	0.493804
GO:2000773	negative regulation of cellular senescence	0.00145745	8.62375	19	2.20322	0.00321109	0.00151026	0.0177729	12	4.23225	8	1.89025	0.00122287	0.666667	0.026713	0.194204
GO:0045595	regulation of cell differentiation	0.203148	1202.02	1295	1.07735	0.218861	0.00152018	0.0178736	1671	589.341	778	1.32012	0.118924	0.465589	1.52926e-23	6.93178e-21
GO:1902267	regulation of polyamine transmembrane transport	0.000276892	1.63837	7	4.27254	0.00118303	0.00152287	0.0178893	5	1.76344	3	1.70122	0.000458575	0.6	0.239332	0.730613
GO:0060324	face development	0.00629682	37.2583	57	1.52986	0.00963326	0.00152491	0.0178919	51	17.9871	33	1.83465	0.00504433	0.647059	1.74049e-05	0.00044598
GO:2000683	regulation of cellular response to X-ray	0.000719351	4.2564	12	2.81928	0.00202805	0.00152581	0.0178919	2	0.705375	2	2.83537	0.000305717	1	0.124376	0.493804
GO:0071774	response to fibroblast growth factor	0.0138102	81.7147	110	1.34615	0.0185905	0.00153752	0.0180131	120	42.3225	64	1.5122	0.00978294	0.533333	3.68528e-05	0.000860444
GO:0000186	activation of MAPKK activity	0.00562216	33.2663	52	1.56314	0.00878824	0.00153922	0.0180169	55	19.3978	26	1.34036	0.00397432	0.472727	0.0442102	0.276942
GO:1902229	regulation of intrinsic apoptotic signaling pathway in response to DNA damage	0.00276504	16.3608	30	1.83366	0.00507014	0.00154881	0.0181131	37	13.0494	19	1.456	0.00290431	0.513513	0.0323472	0.226413
GO:0042594	response to starvation	0.0164536	97.3558	128	1.31476	0.0216326	0.00155192	0.0181275	172	60.6623	80	1.31878	0.0122287	0.465116	0.00148227	0.0204669
GO:0010951	negative regulation of endopeptidase activity	0.0170445	100.852	132	1.30884	0.0223086	0.0015528	0.0181275	240	84.645	85	1.00419	0.012993	0.354167	0.505263	0.930015
GO:0007219	Notch signaling pathway	0.0141071	83.4715	112	1.34177	0.0189285	0.00155591	0.0181476	116	40.9117	54	1.31991	0.00825436	0.465517	0.00782613	0.0795627
GO:0098734	macromolecule depalmitoylation	0.000922309	5.4573	14	2.56537	0.00236606	0.00156135	0.018195	10	3.52687	7	1.98476	0.00107001	0.7	0.0271499	0.195418
GO:0010482	regulation of epidermal cell division	0.000358057	2.11862	8	3.77604	0.00135204	0.00156531	0.018225	3	1.05806	2	1.89025	0.000305717	0.666667	0.285414	0.762926
GO:0051343	positive regulation of cyclic-nucleotide phosphodiesterase activity	0.000443191	2.62236	9	3.43202	0.00152104	0.00157019	0.0182657	7	2.46881	4	1.62021	0.000611434	0.571429	0.20426	0.670745
GO:2000394	positive regulation of lamellipodium morphogenesis	0.000722161	4.27303	12	2.80831	0.00202805	0.00157531	0.0182939	7	2.46881	5	2.02527	0.000764292	0.714286	0.0573822	0.320157
GO:0042117	monocyte activation	0.00092322	5.4627	14	2.56284	0.00236606	0.0015754	0.0182939	8	2.8215	5	1.77211	0.000764292	0.625	0.109172	0.493804
GO:0006302	double-strand break repair	0.0116503	68.9348	95	1.37811	0.0160554	0.00158298	0.0183657	174	61.3676	65	1.05919	0.0099358	0.373563	0.306802	0.762926
GO:0070911	global genome nucleotide-excision repair	0.0020425	12.0855	24	1.98585	0.00405611	0.00159396	0.0184672	32	11.286	15	1.32908	0.00229288	0.46875	0.118087	0.493804
GO:0072144	glomerular mesangial cell development	0.000205369	1.21517	6	4.93759	0.00101403	0.00159471	0.0184672	5	1.76344	3	1.70122	0.000458575	0.6	0.239332	0.730613
GO:0033689	negative regulation of osteoblast proliferation	0.00124326	7.35635	17	2.31093	0.00287308	0.00159596	0.0184672	9	3.17419	6	1.89025	0.000917151	0.666667	0.0555236	0.320157
GO:0051216	cartilage development	0.0231846	137.183	173	1.26109	0.0292378	0.00159735	0.0184672	152	53.6085	81	1.51096	0.0123815	0.532895	3.82432e-06	0.000115129
GO:0036296	response to increased oxygen levels	0.00157816	9.33795	20	2.1418	0.00338009	0.00160039	0.018486	29	10.2279	12	1.17326	0.0018343	0.413793	0.305639	0.762926
GO:0046686	response to cadmium ion	0.00327542	19.3806	34	1.75433	0.00574616	0.00162408	0.0187432	58	20.4559	18	0.879943	0.00275145	0.310345	0.790627	1
GO:0010165	response to X-ray	0.0031498	18.6374	33	1.77064	0.00557715	0.00163005	0.0187956	35	12.3441	14	1.13415	0.00214002	0.4	0.336126	0.762926
GO:0051239	regulation of multicellular organismal process	0.302546	1790.16	1895	1.05856	0.320264	0.00164668	0.0189708	2766	975.534	1212	1.2424	0.185264	0.438178	4.36328e-24	2.29421e-21
GO:0001959	regulation of cytokine-mediated signaling pathway	0.0135502	80.1767	108	1.34702	0.0182525	0.00165026	0.0189839	161	56.7827	63	1.10949	0.00963008	0.391304	0.171562	0.60803
GO:0008210	estrogen metabolic process	0.00169704	10.0414	21	2.09135	0.0035491	0.00165071	0.0189839	26	9.16987	12	1.30863	0.0018343	0.461539	0.168774	0.59892
GO:0010803	regulation of tumor necrosis factor-mediated signaling pathway	0.00392095	23.2002	39	1.68102	0.00659118	0.0016585	0.0190568	59	20.8086	26	1.24949	0.00397432	0.440678	0.10142	0.489413
GO:1902894	negative regulation of pri-miRNA transcription from RNA polymerase II promoter	0.00193133	11.4277	23	2.01266	0.00388711	0.00166542	0.0191196	11	3.87956	8	2.06209	0.00122287	0.727273	0.0128595	0.115704
GO:0035304	regulation of protein dephosphorylation	0.00618724	36.6099	56	1.52964	0.00946426	0.00166979	0.019153	66	23.2774	35	1.50361	0.00535005	0.530303	0.00229914	0.0292851
GO:0015838	amino-acid betaine transport	0.000447769	2.64945	9	3.39693	0.00152104	0.0016821	0.0192775	6	2.11612	4	1.89025	0.000611434	0.666667	0.12033	0.493804
GO:0006333	chromatin assembly or disassembly	0.0109581	64.8392	90	1.38805	0.0152104	0.00168855	0.019331	176	62.073	71	1.14382	0.010853	0.403409	0.0916751	0.4544
GO:0033077	T cell differentiation in thymus	0.00646385	38.2466	58	1.51647	0.00980226	0.00168972	0.019331	46	16.2236	27	1.66424	0.00412718	0.586956	0.000984057	0.0144694
GO:0072364	regulation of cellular ketone metabolic process by regulation of transcription from RNA polymerase II promoter	0.000282472	1.67139	7	4.18814	0.00118303	0.0017026	0.0194615	2	0.705375	2	2.83537	0.000305717	1	0.124376	0.493804
GO:0016236	macroautophagy	0.0091117	53.9139	77	1.4282	0.0130133	0.00170606	0.0194841	150	52.9031	56	1.05854	0.00856007	0.373333	0.325624	0.762926
GO:0035601	protein deacylation	0.0067425	39.8954	60	1.50394	0.0101403	0.00171396	0.0195573	71	25.0408	36	1.43765	0.0055029	0.507042	0.00533703	0.0591528
GO:0002543	activation of blood coagulation via clotting cascade	0.000363626	2.15157	8	3.71821	0.00135204	0.00172135	0.0196246	2	0.705375	2	2.83537	0.000305717	1	0.124376	0.493804
GO:0010288	response to lead ion	0.00147549	8.73048	19	2.17628	0.00321109	0.00172967	0.0197024	19	6.70106	9	1.34307	0.00137573	0.473684	0.192221	0.650829
GO:0000183	chromatin silencing at rDNA	0.00093314	5.52139	14	2.53559	0.00236606	0.00173522	0.0197485	36	12.6967	17	1.33892	0.00259859	0.472222	0.0937332	0.463204
GO:2000611	positive regulation of thyroid hormone generation	0.000540187	3.19629	10	3.12863	0.00169005	0.00174112	0.0197985	3	1.05806	2	1.89025	0.000305717	0.666667	0.285414	0.762926
GO:2001033	negative regulation of double-strand break repair via nonhomologous end joining	0.000364541	2.15699	8	3.70888	0.00135204	0.00174812	0.0198608	4	1.41075	3	2.12653	0.000458575	0.75	0.129039	0.493804
GO:1901739	regulation of myoblast fusion	0.00114771	6.79099	16	2.35606	0.00270407	0.00178019	0.0202078	21	7.40644	9	1.21516	0.00137573	0.428571	0.303167	0.762926
GO:2000612	regulation of thyroid-stimulating hormone secretion	8.51766e-05	0.50399	4	7.93667	0.000676018	0.00180117	0.0204283	1	0.352687	1	2.83537	0.000152859	1	0.352687	0.762926
GO:0071384	cellular response to corticosteroid stimulus	0.00772772	45.7249	67	1.46528	0.0113233	0.00180321	0.0204337	64	22.572	27	1.19617	0.00412718	0.421875	0.151744	0.557518
GO:0071380	cellular response to prostaglandin E stimulus	0.00159503	9.43778	20	2.11914	0.00338009	0.00180577	0.0204452	17	5.99569	9	1.50108	0.00137573	0.529412	0.103555	0.493804
GO:0050994	regulation of lipid catabolic process	0.00446477	26.4181	43	1.62767	0.0072672	0.00180975	0.0204726	56	19.7505	26	1.31642	0.00397432	0.464286	0.0555258	0.320157
GO:0010899	regulation of phosphatidylcholine catabolic process	0.000210703	1.24673	6	4.81259	0.00101403	0.00181152	0.020475	3	1.05806	2	1.89025	0.000305717	0.666667	0.285414	0.762926
GO:2000379	positive regulation of reactive oxygen species metabolic process	0.00842916	49.8754	72	1.4436	0.0121683	0.0018135	0.0204798	89	31.3892	42	1.33804	0.00642006	0.47191	0.013387	0.118558
GO:0060696	regulation of phospholipid catabolic process	0.000286299	1.69403	7	4.13216	0.00118303	0.00183508	0.0207006	6	2.11612	3	1.41769	0.000458575	0.5	0.358335	0.762926
GO:0060534	trachea cartilage development	0.00126041	7.45782	17	2.27949	0.00287308	0.0018362	0.0207006	8	2.8215	7	2.48095	0.00107001	0.875	0.00374783	0.0437136
GO:0006415	translational termination	0.0046015	27.227	44	1.61604	0.0074362	0.00184351	0.0207652	97	34.2107	37	1.08153	0.00565576	0.381443	0.310173	0.762926
GO:0035303	regulation of dephosphorylation	0.0149176	88.2677	117	1.32551	0.0197735	0.00184591	0.0207744	141	49.7289	69	1.38752	0.0105472	0.489362	0.00056107	0.00910527
GO:0034284	response to monosaccharide	0.0131643	77.8933	105	1.348	0.0177455	0.00185169	0.0208216	142	50.0816	58	1.15811	0.00886579	0.408451	0.0963446	0.474503
GO:0045185	maintenance of protein location	0.00649364	38.4228	58	1.50952	0.00980226	0.00186449	0.0209477	90	31.7419	47	1.48069	0.00718435	0.522222	0.000704244	0.0109944
GO:0000188	inactivation of MAPK activity	0.00317798	18.8041	33	1.75494	0.00557715	0.00186982	0.0209896	26	9.16987	18	1.96295	0.00275145	0.692308	0.000435895	0.00730847
GO:0006621	protein retention in ER lumen	0.000212417	1.25687	6	4.77377	0.00101403	0.0018857	0.021146	9	3.17419	5	1.57521	0.000764292	0.555556	0.176232	0.613662
GO:0016569	covalent chromatin modification	0.0448363	265.297	313	1.17981	0.0528984	0.00188698	0.021146	469	165.41	210	1.26957	0.0321003	0.447761	1.06506e-05	0.00028807
GO:1900182	positive regulation of protein localization to nucleus	0.0133192	78.8098	106	1.34501	0.0179145	0.00189073	0.0211701	131	46.2021	67	1.45015	0.0102415	0.51145	0.000133737	0.00265874
GO:1990542	mitochondrial transmembrane transport	0.00474188	28.0577	45	1.60384	0.00760521	0.0019005	0.0212613	82	28.9204	29	1.00275	0.0044329	0.353658	0.534277	0.930015
GO:0045019	negative regulation of nitric oxide biosynthetic process	0.000739271	4.37427	12	2.74332	0.00202805	0.00190599	0.0213046	13	4.58494	5	1.09053	0.000764292	0.384615	0.507776	0.930015
GO:0010664	negative regulation of striated muscle cell apoptotic process	0.00195269	11.5541	23	1.99064	0.00388711	0.00190778	0.0213065	21	7.40644	12	1.62021	0.0018343	0.571429	0.0331971	0.230642
GO:0045444	fat cell differentiation	0.0137617	81.4279	109	1.33861	0.0184215	0.0019107	0.021321	103	36.3268	50	1.37639	0.00764292	0.485437	0.00372331	0.0437136
GO:0043691	reverse cholesterol transport	0.000943633	5.58348	14	2.5074	0.00236606	0.00191872	0.0213924	17	5.99569	5	0.833933	0.000764292	0.294118	0.77231	1
GO:0072008	glomerular mesangial cell differentiation	0.000370418	2.19177	8	3.65003	0.00135204	0.00192801	0.0214777	6	2.11612	4	1.89025	0.000611434	0.666667	0.12033	0.493804
GO:1905209	positive regulation of cardiocyte differentiation	0.00515033	30.4745	48	1.57509	0.00811222	0.00195808	0.0217942	25	8.81719	19	2.15488	0.00290431	0.76	3.8429e-05	0.000895654
GO:0000731	DNA synthesis involved in DNA repair	0.00501672	29.6839	47	1.58335	0.00794321	0.00196068	0.0218047	74	26.0989	28	1.07284	0.00428004	0.378378	0.362509	0.770216
GO:0033598	mammary gland epithelial cell proliferation	0.00231871	13.7198	26	1.89507	0.00439412	0.00197678	0.0219652	13	4.58494	9	1.96295	0.00137573	0.692308	0.0132574	0.117749
GO:0071593	lymphocyte aggregation	0.0233151	137.955	173	1.25403	0.0292378	0.00199381	0.0221356	221	77.9439	98	1.25731	0.0149801	0.443439	0.00314044	0.0381526
GO:0045737	positive regulation of cyclin-dependent protein serine/threonine kinase activity	0.00319405	18.8992	33	1.7461	0.00557715	0.00201977	0.0223905	32	11.286	15	1.32908	0.00229288	0.46875	0.118087	0.493804
GO:0045653	negative regulation of megakaryocyte differentiation	0.000215397	1.27451	6	4.70771	0.00101403	0.00202017	0.0223905	18	6.34837	7	1.10264	0.00107001	0.388889	0.460529	0.882457
GO:0007569	cell aging	0.00665839	39.3977	59	1.49755	0.00997127	0.00203728	0.0225611	66	23.2774	34	1.46065	0.00519719	0.515151	0.00485458	0.0548226
GO:0030316	osteoclast differentiation	0.00423091	25.0343	41	1.63776	0.00692919	0.00203913	0.0225626	32	11.286	21	1.86071	0.00321003	0.65625	0.000451522	0.00754162
GO:2000609	regulation of thyroid hormone generation	0.000552608	3.26978	10	3.05831	0.00169005	0.00204858	0.0226481	5	1.76344	2	1.13415	0.000305717	0.4	0.57676	0.930015
GO:0034103	regulation of tissue remodeling	0.00805134	47.6398	69	1.44837	0.0116613	0.00205391	0.0226817	68	23.9827	33	1.37599	0.00504433	0.485294	0.0165213	0.137565
GO:0033387	putrescine biosynthetic process from ornithine	0.000292205	1.72898	7	4.04863	0.00118303	0.00205507	0.0226817	3	1.05806	3	2.83537	0.000458575	1	0.0438572	0.276712
GO:1903901	negative regulation of viral life cycle	0.00449837	26.6169	43	1.61552	0.0072672	0.00206948	0.0228215	87	30.6838	29	0.945124	0.0044329	0.333333	0.685241	1
GO:0050856	regulation of T cell receptor signaling pathway	0.00244974	14.4951	27	1.86269	0.00456312	0.00207765	0.0228925	36	12.6967	18	1.41769	0.00275145	0.5	0.0489924	0.3015
GO:0008154	actin polymerization or depolymerization	0.00384367	22.743	38	1.67084	0.00642217	0.00208214	0.0229227	43	15.1656	27	1.78035	0.00412718	0.627907	0.000213066	0.003984
GO:0071480	cellular response to gamma radiation	0.00184889	10.9399	22	2.01099	0.0037181	0.00208917	0.0229808	27	9.52256	15	1.57521	0.00229288	0.555556	0.024538	0.185588
GO:0006995	cellular response to nitrogen starvation	0.000849171	5.02455	13	2.5873	0.00219706	0.0020941	0.0230159	12	4.23225	7	1.65397	0.00107001	0.583333	0.0877811	0.439407
GO:0006368	transcription elongation from RNA polymerase II promoter	0.00463484	27.4244	44	1.60441	0.0074362	0.00210098	0.0230722	95	33.5053	32	0.955072	0.00489147	0.336842	0.663776	1
GO:0001837	epithelial to mesenchymal transition	0.0113366	67.0788	92	1.37152	0.0155484	0.00211318	0.0231868	66	23.2774	41	1.76137	0.0062672	0.621212	7.76783e-06	0.000217251
GO:0072278	metanephric comma-shaped body morphogenesis	0.000217482	1.28684	6	4.66259	0.00101403	0.00211841	0.0232165	3	1.05806	3	2.83537	0.000458575	1	0.0438572	0.276712
GO:0030323	respiratory tube development	0.027608	163.357	201	1.23044	0.0339699	0.00211942	0.0232165	170	59.9569	101	1.68454	0.0154387	0.594118	1.03675e-10	6.36824e-09
GO:0006342	chromatin silencing	0.00346196	20.4844	35	1.70861	0.00591516	0.00213947	0.0234166	96	33.858	45	1.32908	0.00687863	0.46875	0.0123721	0.113728
GO:0031124	mRNA 3'-end processing	0.00385358	22.8016	38	1.66655	0.00642217	0.00217265	0.02376	77	27.1569	30	1.10469	0.00458575	0.38961	0.285145	0.762926
GO:0000338	protein deneddylation	0.000465437	2.75399	9	3.26799	0.00152104	0.00217522	0.0237683	10	3.52687	3	0.850611	0.000458575	0.3	0.744231	1
GO:0014070	response to organic cyclic compound	0.0932595	551.817	617	1.11813	0.104276	0.0021904	0.0239143	896	316.008	365	1.15503	0.0557933	0.407366	0.000286229	0.00513299
GO:1903566	positive regulation of protein localization to cilium	0.000219311	1.29766	6	4.6237	0.00101403	0.00220756	0.0240816	3	1.05806	1	0.945124	0.000152859	0.333333	0.728791	1
GO:2000106	regulation of leukocyte apoptotic process	0.00878255	51.9663	74	1.424	0.0125063	0.00221702	0.0241607	81	28.5677	43	1.5052	0.00657291	0.530864	0.000750249	0.0115752
GO:0072359	circulatory system development	0.108101	639.632	709	1.10845	0.119824	0.00221901	0.0241607	790	278.623	410	1.47152	0.062672	0.518987	1.10995e-22	3.83956e-20
GO:1901566	organonitrogen compound biosynthetic process	0.0850897	503.476	566	1.12418	0.0956566	0.00222032	0.0241607	1012	356.92	404	1.13191	0.0617548	0.399209	0.000880371	0.0131805
GO:0046649	lymphocyte activation	0.0351785	208.151	250	1.20105	0.0422511	0.00223956	0.0243499	347	122.383	148	1.20932	0.022623	0.426513	0.00242786	0.0306855
GO:0048660	regulation of smooth muscle cell proliferation	0.0154537	91.4394	120	1.31234	0.0202806	0.00224755	0.0244165	114	40.2064	58	1.44256	0.00886579	0.508772	0.000435085	0.00730847
GO:0042789	mRNA transcription from RNA polymerase II promoter	0.000856647	5.06878	13	2.56472	0.00219706	0.00225551	0.0244828	19	6.70106	8	1.19384	0.00122287	0.421053	0.343559	0.762926
GO:0050707	regulation of cytokine secretion	0.0154579	91.4643	120	1.31199	0.0202806	0.00226697	0.0245869	168	59.2515	72	1.21516	0.0110058	0.428571	0.0245706	0.185695
GO:0033273	response to vitamin	0.00907456	53.6942	76	1.41542	0.0128443	0.00226997	0.0245991	87	30.6838	39	1.27103	0.00596148	0.448276	0.0409734	0.272293
GO:0009445	putrescine metabolic process	0.000381446	2.25702	8	3.5445	0.00135204	0.00230463	0.0249346	7	2.46881	4	1.62021	0.000611434	0.571429	0.20426	0.670745
GO:0008637	apoptotic mitochondrial changes	0.00479223	28.3556	45	1.58699	0.00760521	0.00230472	0.0249346	59	20.8086	29	1.39366	0.0044329	0.491525	0.0194295	0.156592
GO:0051050	positive regulation of transport	0.0923603	546.496	611	1.11803	0.103262	0.00231464	0.0250213	958	337.875	387	1.14539	0.0591562	0.403967	0.000406996	0.00693899
GO:0060394	negative regulation of pathway-restricted SMAD protein phosphorylation	0.00198473	11.7436	23	1.95851	0.00388711	0.00232729	0.0251375	10	3.52687	9	2.55183	0.00137573	0.9	0.000574509	0.00926616
GO:2000209	regulation of anoikis	0.00247112	14.6216	27	1.84658	0.00456312	0.00233476	0.0251899	23	8.11181	15	1.84916	0.00229288	0.652174	0.00328933	0.0393075
GO:1902257	negative regulation of apoptotic process involved in outflow tract morphogenesis	0.00029911	1.76983	7	3.95517	0.00118303	0.00233746	0.0251899	2	0.705375	2	2.83537	0.000305717	1	0.124376	0.493804
GO:0046533	negative regulation of photoreceptor cell differentiation	0.000964798	5.70871	14	2.45239	0.00236606	0.0023379	0.0251899	6	2.11612	5	2.36281	0.000764292	0.833333	0.0231006	0.177577
GO:0022408	negative regulation of cell-cell adhesion	0.0144428	85.4582	113	1.32228	0.0190975	0.00234521	0.0252479	146	51.4924	75	1.45653	0.0114644	0.513699	4.55111e-05	0.00103862
GO:0048514	blood vessel morphogenesis	0.0534989	316.553	367	1.15936	0.0620247	0.00235146	0.0252945	375	132.258	205	1.55	0.031336	0.546667	7.50282e-15	8.21872e-13
GO:0045652	regulation of megakaryocyte differentiation	0.00520642	30.8064	48	1.55812	0.00811222	0.00240304	0.0258167	75	26.4516	37	1.39878	0.00565576	0.493333	0.00840518	0.0844695
GO:0040037	negative regulation of fibroblast growth factor receptor signaling pathway	0.00427154	25.2747	41	1.62217	0.00692919	0.00240393	0.0258167	12	4.23225	10	2.36281	0.00152859	0.833333	0.000905581	0.0134964
GO:0006607	NLS-bearing protein import into nucleus	0.00310518	18.3733	32	1.74165	0.00540815	0.00242353	0.0260034	23	8.11181	14	1.72588	0.00214002	0.608696	0.0107777	0.10326
GO:0007249	I-kappaB kinase/NF-kappaB signaling	0.00547961	32.4229	50	1.54212	0.00845023	0.00242527	0.0260034	71	25.0408	38	1.51752	0.00580862	0.535211	0.00121725	0.0173544
GO:0043001	Golgi to plasma membrane protein transport	0.00199168	11.7848	23	1.95168	0.00388711	0.00242789	0.0260103	25	8.81719	13	1.47439	0.00198716	0.52	0.0638826	0.347142
GO:0071455	cellular response to hyperoxia	0.000762223	4.51007	12	2.66071	0.00202805	0.00243685	0.0260766	7	2.46881	5	2.02527	0.000764292	0.714286	0.0573822	0.320157
GO:0032075	positive regulation of nuclease activity	0.000969385	5.73585	14	2.44079	0.00236606	0.00243805	0.0260766	15	5.29031	8	1.5122	0.00122287	0.533333	0.117556	0.493804
GO:0003006	developmental process involved in reproduction	0.0704924	417.104	474	1.13641	0.0801082	0.00244019	0.0260782	630	222.193	263	1.18365	0.0402018	0.41746	0.000357735	0.00624492
GO:2001021	negative regulation of response to DNA damage stimulus	0.00534742	31.6407	49	1.54864	0.00828122	0.00245384	0.0261737	63	22.2193	30	1.35018	0.00458575	0.476191	0.0289395	0.206099
GO:0043277	apoptotic cell clearance	0.00211375	12.5071	24	1.91892	0.00405611	0.00245449	0.0261737	27	9.52256	10	1.05014	0.00152859	0.37037	0.495602	0.920413
GO:0003104	positive regulation of glomerular filtration	0.000566905	3.35437	10	2.98118	0.00169005	0.00245509	0.0261737	4	1.41075	3	2.12653	0.000458575	0.75	0.129039	0.493804
GO:0050864	regulation of B cell activation	0.0128543	76.0587	102	1.34107	0.0172385	0.00246548	0.0262631	114	40.2064	47	1.16897	0.00718435	0.412281	0.108759	0.493804
GO:0071637	regulation of monocyte chemotactic protein-1 production	0.00107783	6.37752	15	2.35201	0.00253507	0.00246803	0.026269	15	5.29031	9	1.70122	0.00137573	0.6	0.0442222	0.276942
GO:0097284	hepatocyte apoptotic process	0.000971875	5.75059	14	2.43453	0.00236606	0.00249387	0.0265226	12	4.23225	9	2.12653	0.00137573	0.75	0.00593272	0.0634546
GO:0051788	response to misfolded protein	0.00118884	7.03438	16	2.27454	0.00270407	0.00250637	0.026634	25	8.81719	13	1.47439	0.00198716	0.52	0.0638826	0.347142
GO:0042637	catagen	0.000303548	1.79609	7	3.89735	0.00118303	0.00253415	0.0268857	1	0.352687	1	2.83537	0.000152859	1	0.352687	0.762926
GO:1903701	substantia propria of cornea development	0.000303548	1.79609	7	3.89735	0.00118303	0.00253415	0.0268857	1	0.352687	1	2.83537	0.000152859	1	0.352687	0.762926
GO:0051683	establishment of Golgi localization	0.000666409	3.94314	11	2.78965	0.00185905	0.00254163	0.0269433	8	2.8215	5	1.77211	0.000764292	0.625	0.109172	0.493804
GO:0033280	response to vitamin D	0.00376072	22.2522	37	1.66276	0.00625317	0.00254941	0.0269858	31	10.9333	16	1.46342	0.00244574	0.516129	0.0452375	0.282224
GO:0046598	positive regulation of viral entry into host cell	0.000387884	2.29511	8	3.48568	0.00135204	0.00254975	0.0269858	9	3.17419	4	1.26016	0.000611434	0.444444	0.397839	0.817508
GO:1902042	negative regulation of extrinsic apoptotic signaling pathway via death domain receptors	0.00261203	15.4554	28	1.81167	0.00473213	0.0025547	0.0270166	36	12.6967	20	1.57521	0.00305717	0.555556	0.01004	0.0966857
GO:2000074	regulation of type B pancreatic cell development	0.00152976	9.05156	19	2.09909	0.00321109	0.00255868	0.0270368	8	2.8215	8	2.83537	0.00122287	1	0.000238735	0.0043952
GO:0010936	negative regulation of macrophage cytokine production	0.000477348	2.82447	9	3.18644	0.00152104	0.00256806	0.0271129	5	1.76344	3	1.70122	0.000458575	0.6	0.239332	0.730613
GO:0042493	response to drug	0.0425922	252.018	297	1.17849	0.0501944	0.00257001	0.0271129	404	142.486	167	1.17205	0.0255274	0.413366	0.00612388	0.0651791
GO:0032964	collagen biosynthetic process	0.000870239	5.14921	13	2.52466	0.00219706	0.00257512	0.0271451	7	2.46881	5	2.02527	0.000764292	0.714286	0.0573822	0.320157
GO:1904019	epithelial cell apoptotic process	0.00261382	15.466	28	1.81043	0.00473213	0.00257851	0.0271591	27	9.52256	16	1.68022	0.00244574	0.592593	0.00928968	0.0913433
GO:0010923	negative regulation of phosphatase activity	0.0067334	39.8415	59	1.48087	0.00997127	0.00258324	0.0271774	70	24.6881	34	1.37718	0.00519719	0.485714	0.0148831	0.128709
GO:1901534	positive regulation of hematopoietic progenitor cell differentiation	0.000304665	1.8027	7	3.88306	0.00118303	0.00258558	0.0271774	2	0.705375	2	2.83537	0.000305717	1	0.124376	0.493804
GO:0071786	endoplasmic reticulum tubular network organization	0.000870695	5.1519	13	2.52334	0.00219706	0.00258645	0.0271774	12	4.23225	6	1.41769	0.000917151	0.5	0.21861	0.701569
GO:0035437	maintenance of protein localization in endoplasmic reticulum	0.000226826	1.34213	6	4.47052	0.00101403	0.00260374	0.0273372	10	3.52687	5	1.41769	0.000764292	0.5	0.254381	0.756181
GO:0033159	negative regulation of protein import into nucleus, translocation	0.000226888	1.34249	6	4.46929	0.00101403	0.00260723	0.027352	3	1.05806	1	0.945124	0.000152859	0.333333	0.728791	1
GO:0060528	secretory columnal luminar epithelial cell differentiation involved in prostate glandular acinus development	0.000572471	3.38731	10	2.95219	0.00169005	0.00262984	0.0275672	4	1.41075	3	2.12653	0.000458575	0.75	0.129039	0.493804
GO:1902582	single-organism intracellular transport	0.04967	293.897	342	1.16367	0.0577996	0.00264518	0.0277059	615	216.903	236	1.08804	0.0360746	0.38374	0.0558593	0.320157
GO:0090199	regulation of release of cytochrome c from mitochondria	0.00312551	18.4936	32	1.73032	0.00540815	0.00266792	0.0279218	45	15.8709	21	1.32317	0.00321003	0.466667	0.0759049	0.398152
GO:1900155	negative regulation of bone trabecula formation	0.000156925	0.928527	5	5.38487	0.000845023	0.00267411	0.0279644	2	0.705375	1	1.41769	0.000152859	0.5	0.580999	0.930015
GO:0010038	response to metal ion	0.0297588	176.083	214	1.21534	0.036167	0.0026861	0.0280384	331	116.74	130	1.11359	0.0198716	0.392749	0.0700754	0.37248
GO:0051496	positive regulation of stress fiber assembly	0.0048332	28.5981	45	1.57353	0.00760521	0.00268682	0.0280384	47	16.5763	27	1.62883	0.00412718	0.574468	0.00154093	0.0211216
GO:0032231	regulation of actin filament bundle assembly	0.00985204	58.2945	81	1.38949	0.0136894	0.00268759	0.0280384	86	30.3311	50	1.64847	0.00764292	0.581395	1.21403e-05	0.000323702
GO:1902686	mitochondrial outer membrane permeabilization involved in programmed cell death	0.00153725	9.09591	19	2.08885	0.00321109	0.00269581	0.0281019	18	6.34837	9	1.41769	0.00137573	0.5	0.144501	0.537789
GO:0009168	purine ribonucleoside monophosphate biosynthetic process	0.00351491	20.7977	35	1.68288	0.00591516	0.00271052	0.0282327	63	22.2193	27	1.21516	0.00412718	0.428571	0.129693	0.495729
GO:0034333	adherens junction assembly	0.00378111	22.3728	37	1.65379	0.00625317	0.00277964	0.0289298	33	11.6387	21	1.80433	0.00321003	0.636364	0.000830221	0.0126751
GO:0089718	amino acid import across plasma membrane	0.000674873	3.99322	11	2.75467	0.00185905	0.00279348	0.0290509	7	2.46881	4	1.62021	0.000611434	0.571429	0.20426	0.670745
GO:0015825	L-serine transport	0.000483633	2.86165	9	3.14503	0.00152104	0.00279683	0.0290543	9	3.17419	6	1.89025	0.000917151	0.666667	0.0555236	0.320157
GO:0050731	positive regulation of peptidyl-tyrosine phosphorylation	0.0194421	115.039	146	1.26913	0.0246747	0.00279896	0.0290543	172	60.6623	81	1.33526	0.0123815	0.47093	0.000884602	0.0132288
GO:0001816	cytokine production	0.0127655	75.5337	101	1.33715	0.0170695	0.00280044	0.0290543	132	46.5547	61	1.31028	0.00932437	0.462121	0.0060149	0.0642289
GO:0035196	production of miRNAs involved in gene silencing by miRNA	0.00201701	11.9346	23	1.92717	0.00388711	0.00282644	0.0293009	27	9.52256	13	1.36518	0.00198716	0.481482	0.116256	0.493804
GO:0061218	negative regulation of mesonephros development	0.00120405	7.12436	16	2.24581	0.00270407	0.00283061	0.0293046	6	2.11612	5	2.36281	0.000764292	0.833333	0.0231006	0.177577
GO:0002819	regulation of adaptive immune response	0.0116048	68.6655	93	1.35439	0.0157174	0.00283126	0.0293046	133	46.9074	48	1.02329	0.00733721	0.360902	0.453591	0.872851
GO:0016126	sterol biosynthetic process	0.00301216	17.8229	31	1.73933	0.00523914	0.00285218	0.0294979	46	16.2236	22	1.35605	0.00336289	0.478261	0.0535567	0.320157
GO:0032092	positive regulation of protein binding	0.0103072	60.9879	84	1.37732	0.0141964	0.00285655	0.02952	87	30.6838	48	1.56434	0.00733721	0.551724	0.000112185	0.00229343
GO:0090049	regulation of cell migration involved in sprouting angiogenesis	0.00314053	18.5825	32	1.72205	0.00540815	0.00286166	0.0295387	23	8.11181	18	2.21899	0.00275145	0.782609	3.12868e-05	0.000751214
GO:0072223	metanephric glomerular mesangium development	0.000231315	1.36869	6	4.38375	0.00101403	0.00286454	0.0295387	3	1.05806	3	2.83537	0.000458575	1	0.0438572	0.276712
GO:0046532	regulation of photoreceptor cell differentiation	0.00098736	5.84221	14	2.39635	0.00236606	0.00286511	0.0295387	7	2.46881	5	2.02527	0.000764292	0.714286	0.0573822	0.320157
GO:0042110	T cell activation	0.023234	137.476	171	1.24385	0.0288998	0.00287602	0.0296279	219	77.2386	97	1.25585	0.0148273	0.442922	0.00342568	0.0406413
GO:0072134	nephrogenic mesenchyme morphogenesis	0.000310958	1.83994	7	3.80448	0.00118303	0.0028906	0.0297523	2	0.705375	1	1.41769	0.000152859	0.5	0.580999	0.930015
GO:0044802	single-organism membrane organization	0.0709913	420.056	476	1.13318	0.0804462	0.00289262	0.0297523	812	286.382	338	1.18024	0.0516662	0.416256	7.2552e-05	0.00155578
GO:0043330	response to exogenous dsRNA	0.0020214	11.9606	23	1.92298	0.00388711	0.00290083	0.0298135	45	15.8709	13	0.819107	0.00198716	0.288889	0.854328	1
GO:0042769	DNA damage response, detection of DNA damage	0.00301827	17.8591	31	1.73581	0.00523914	0.00293608	0.0301356	38	13.4021	20	1.4923	0.00305717	0.526316	0.0209237	0.166793
GO:0006907	pinocytosis	0.000679417	4.02011	11	2.73624	0.00185905	0.00293676	0.0301356	11	3.87956	8	2.06209	0.00122287	0.727273	0.0128595	0.115704
GO:0060763	mammary duct terminal end bud growth	0.000160661	0.950633	5	5.25966	0.000845023	0.0029544	0.030293	3	1.05806	2	1.89025	0.000305717	0.666667	0.285414	0.762926
GO:0048627	myoblast development	9.78741e-05	0.579121	4	6.90702	0.000676018	0.00296041	0.0303265	2	0.705375	1	1.41769	0.000152859	0.5	0.580999	0.930015
GO:1903800	positive regulation of production of miRNAs involved in gene silencing by miRNA	0.00109954	6.50601	15	2.30556	0.00253507	0.00296358	0.0303265	8	2.8215	7	2.48095	0.00107001	0.875	0.00374783	0.0437136
GO:0034308	primary alcohol metabolic process	0.00405959	24.0206	39	1.62361	0.00659118	0.00296459	0.0303265	57	20.1032	26	1.29333	0.00397432	0.45614	0.0687645	0.370303
GO:1903721	positive regulation of I-kappaB phosphorylation	4.73598e-05	0.280228	3	10.7056	0.000507014	0.00297564	0.0304159	3	1.05806	2	1.89025	0.000305717	0.666667	0.285414	0.762926
GO:0090322	regulation of superoxide metabolic process	0.00190561	11.2755	22	1.95114	0.0037181	0.00297891	0.0304256	28	9.87525	12	1.21516	0.0018343	0.428571	0.25669	0.761154
GO:0031623	receptor internalization	0.00581348	34.3984	52	1.5117	0.00878824	0.00298685	0.0304831	55	19.3978	31	1.59812	0.00473861	0.563636	0.0010984	0.0158665
GO:0033628	regulation of cell adhesion mediated by integrin	0.00379856	22.4761	37	1.64619	0.00625317	0.00299055	0.0304971	39	13.7548	22	1.59944	0.00336289	0.564103	0.00554831	0.0607771
GO:0071243	cellular response to arsenic-containing substance	0.00110128	6.51628	15	2.30193	0.00253507	0.00300646	0.0306216	15	5.29031	9	1.70122	0.00137573	0.6	0.0442222	0.276942
GO:0061515	myeloid cell development	0.00499875	29.5776	46	1.55523	0.00777421	0.00300741	0.0306216	49	17.2817	28	1.62021	0.00428004	0.571429	0.0014184	0.0197929
GO:1905330	regulation of morphogenesis of an epithelium	0.0228068	134.948	168	1.24493	0.0283928	0.00301027	0.0306269	178	62.7784	87	1.38583	0.0132987	0.488764	0.000122887	0.00247211
GO:0048870	cell motility	0.106556	630.495	697	1.10548	0.117796	0.00302058	0.0307008	904	318.829	428	1.34241	0.0654234	0.473451	1.33297e-14	1.41306e-12
GO:0001525	angiogenesis	0.0382017	226.039	268	1.18563	0.0452932	0.00302298	0.0307008	291	102.632	161	1.56871	0.0246102	0.553265	1.57113e-12	1.34107e-10
GO:0050658	RNA transport	0.0130935	77.4743	103	1.32947	0.0174075	0.00302454	0.0307008	177	62.4257	69	1.10531	0.0105472	0.389831	0.168328	0.59892
GO:0045740	positive regulation of DNA replication	0.00650783	38.5068	57	1.48026	0.00963326	0.00303482	0.0307725	57	20.1032	31	1.54204	0.00473861	0.54386	0.00238675	0.0301962
GO:2000054	negative regulation of Wnt signaling pathway involved in dorsal/ventral axis specification	0.000234107	1.38521	6	4.33147	0.00101403	0.00303629	0.0307725	2	0.705375	2	2.83537	0.000305717	1	0.124376	0.493804
GO:0071025	RNA surveillance	0.000682839	4.04036	11	2.72253	0.00185905	0.00304849	0.0308724	15	5.29031	7	1.32317	0.00107001	0.466667	0.252218	0.756181
GO:0007221	positive regulation of transcription of Notch receptor target	0.00078443	4.64147	12	2.58539	0.00202805	0.00305942	0.0309593	7	2.46881	6	2.43032	0.000917151	0.857143	0.00938797	0.0913433
GO:0009451	RNA modification	0.00762832	45.1368	65	1.44007	0.0109853	0.00306415	0.0309645	133	46.9074	44	0.938018	0.00672577	0.330827	0.73069	1
GO:0030214	hyaluronan catabolic process	0.00121416	7.18416	16	2.22712	0.00270407	0.0030647	0.0309645	16	5.643	8	1.41769	0.00122287	0.5	0.165037	0.590824
GO:0090281	negative regulation of calcium ion import	0.00179106	10.5977	21	1.98156	0.0035491	0.00306701	0.0309645	25	8.81719	12	1.36098	0.0018343	0.48	0.131337	0.499835
GO:0032329	serine transport	0.000490622	2.90301	9	3.10023	0.00152104	0.00306988	0.0309697	10	3.52687	6	1.70122	0.000917151	0.6	0.0980841	0.475938
GO:0060395	SMAD protein signal transduction	0.0073487	43.4823	63	1.44887	0.0106473	0.00307484	0.030996	56	19.7505	26	1.31642	0.00397432	0.464286	0.0555258	0.320157
GO:0071028	nuclear mRNA surveillance	0.000585621	3.46512	10	2.8859	0.00169005	0.00308232	0.0310362	13	4.58494	6	1.30863	0.000917151	0.461539	0.29121	0.762926
GO:0003257	positive regulation of transcription from RNA polymerase II promoter involved in myocardial precursor cell differentiation	0.000585655	3.46532	10	2.88574	0.00169005	0.00308355	0.0310362	4	1.41075	4	2.83537	0.000611434	1	0.0154633	0.130131
GO:0060669	embryonic placenta morphogenesis	0.0039378	23.3	38	1.6309	0.00642217	0.00308852	0.0310624	26	9.16987	12	1.30863	0.0018343	0.461539	0.168774	0.59892
GO:0019673	GDP-mannose metabolic process	0.000491161	2.9062	9	3.09683	0.00152104	0.00309177	0.0310713	7	2.46881	3	1.21516	0.000458575	0.428571	0.473891	0.891365
GO:0090183	regulation of kidney development	0.00919359	54.3985	76	1.3971	0.0128443	0.00311072	0.031238	53	18.6924	35	1.87241	0.00535005	0.660377	4.88958e-06	0.000141884
GO:1903896	positive regulation of IRE1-mediated unfolded protein response	0.000997113	5.89992	14	2.37291	0.00236606	0.00312136	0.0312852	8	2.8215	5	1.77211	0.000764292	0.625	0.109172	0.493804
GO:0016477	cell migration	0.0988451	584.866	649	1.10966	0.109684	0.00312167	0.0312852	804	283.561	396	1.39653	0.060532	0.492537	6.45256e-17	8.92831e-15
GO:0051896	regulation of protein kinase B signaling	0.023133	136.878	170	1.24198	0.0287308	0.00312257	0.0312852	192	67.716	97	1.43245	0.0148273	0.505208	9.48202e-06	0.000259129
GO:0007257	activation of JUN kinase activity	0.00368077	21.7791	36	1.65296	0.00608416	0.00316024	0.0316386	38	13.4021	19	1.41769	0.00290431	0.5	0.0437706	0.276712
GO:0008286	insulin receptor signaling pathway	0.00778133	46.0421	66	1.43347	0.0111543	0.00317253	0.0317223	81	28.5677	37	1.29517	0.00565576	0.45679	0.0338555	0.234364
GO:0032930	positive regulation of superoxide anion generation	0.000588187	3.4803	10	2.87331	0.00169005	0.00317742	0.0317223	13	4.58494	6	1.30863	0.000917151	0.461539	0.29121	0.762926
GO:0032091	negative regulation of protein binding	0.00707989	41.8917	61	1.45614	0.0103093	0.00317791	0.0317223	89	31.3892	40	1.27432	0.00611434	0.449438	0.0372053	0.251705
GO:0001704	formation of primary germ layer	0.0165187	97.7411	126	1.28912	0.0212946	0.00317826	0.0317223	117	41.2644	62	1.5025	0.00947722	0.529914	6.22587e-05	0.00137084
GO:2000738	positive regulation of stem cell differentiation	0.00434392	25.703	41	1.59515	0.00692919	0.00319451	0.0318602	17	5.99569	11	1.83465	0.00168144	0.647059	0.0127729	0.115704
GO:0042351	'de novo' GDP-L-fucose biosynthetic process	0.000402865	2.38375	8	3.35606	0.00135204	0.00319912	0.0318705	2	0.705375	2	2.83537	0.000305717	1	0.124376	0.493804
GO:2000508	regulation of dendritic cell chemotaxis	0.000687347	4.06703	11	2.70467	0.00185905	0.0032009	0.0318705	10	3.52687	5	1.41769	0.000764292	0.5	0.254381	0.756181
GO:0042992	negative regulation of transcription factor import into nucleus	0.00316498	18.7272	32	1.70875	0.00540815	0.0032028	0.0318705	37	13.0494	20	1.53263	0.00305717	0.54054	0.0147084	0.127703
GO:1903670	regulation of sprouting angiogenesis	0.00488345	28.8954	45	1.55734	0.00760521	0.00322908	0.0321076	37	13.0494	26	1.99242	0.00397432	0.702703	1.52427e-05	0.000395903
GO:1902837	amino acid import into cell	0.000688243	4.07233	11	2.70115	0.00185905	0.0032319	0.0321113	8	2.8215	4	1.41769	0.000611434	0.5	0.299347	0.762926
GO:1900210	positive regulation of cardiolipin metabolic process	1.39794e-05	0.0827162	2	24.1791	0.000338009	0.00323758	0.0321435	2	0.705375	2	2.83537	0.000305717	1	0.124376	0.493804
GO:0045814	negative regulation of gene expression, epigenetic	0.00529169	31.311	48	1.53301	0.00811222	0.0032472	0.0322147	113	39.8537	54	1.35496	0.00825436	0.477876	0.00402974	0.0465065
GO:0034695	response to prostaglandin E	0.00192003	11.3608	22	1.93648	0.0037181	0.00325016	0.0322198	24	8.4645	11	1.29954	0.00168144	0.458333	0.190799	0.65026
GO:0030502	negative regulation of bone mineralization	0.00204299	12.0884	23	1.90265	0.00388711	0.00329131	0.0326031	17	5.99569	8	1.33429	0.00122287	0.470588	0.219688	0.701603
GO:0051342	regulation of cyclic-nucleotide phosphodiesterase activity	0.00059184	3.50192	10	2.85558	0.00169005	0.00331684	0.0328313	11	3.87956	5	1.2888	0.000764292	0.454545	0.338701	0.762926
GO:0019674	NAD metabolic process	0.00489274	28.9504	45	1.55438	0.00760521	0.0033391	0.0330267	67	23.6301	28	1.18493	0.00428004	0.41791	0.160667	0.580531
GO:2000637	positive regulation of gene silencing by miRNA	0.0022906	13.5535	25	1.84454	0.00422511	0.0033424	0.0330345	21	7.40644	13	1.75523	0.00198716	0.619048	0.0115109	0.108857
GO:0019064	fusion of virus membrane with host plasma membrane	0.00049736	2.94288	9	3.05823	0.00152104	0.00335253	0.0330987	7	2.46881	4	1.62021	0.000611434	0.571429	0.20426	0.670745
GO:0010389	regulation of G2/M transition of mitotic cell cycle	0.01373	81.2405	107	1.31708	0.0180835	0.00335394	0.0330987	192	67.716	68	1.00419	0.0103944	0.354167	0.510159	0.930015
GO:1903897	regulation of PERK-mediated unfolded protein response	0.000794674	4.70209	12	2.55206	0.00202805	0.00338703	0.0334002	10	3.52687	6	1.70122	0.000917151	0.6	0.0980841	0.475938
GO:0007175	negative regulation of epidermal growth factor-activated receptor activity	0.00122742	7.26264	16	2.20306	0.00270407	0.00339593	0.0334629	14	4.93762	7	1.41769	0.00107001	0.5	0.189376	0.648616
GO:0046546	development of primary male sexual characteristics	0.0158096	93.5453	121	1.29349	0.0204496	0.00340093	0.033487	137	48.3182	53	1.0969	0.0081015	0.386861	0.225376	0.718199
GO:0061684	chaperone-mediated autophagy	0.000239976	1.41994	6	4.22553	0.00101403	0.00342224	0.0336518	4	1.41075	3	2.12653	0.000458575	0.75	0.129039	0.493804
GO:0044767	single-organism developmental process	0.506933	2999.53	3104	1.03483	0.52459	0.00342278	0.0336518	5349	1886.53	2189	1.16033	0.334607	0.409235	1.19521e-24	6.8309e-22
GO:0032682	negative regulation of chemokine production	0.00134228	7.94229	17	2.14044	0.00287308	0.00344198	0.0338153	18	6.34837	9	1.41769	0.00137573	0.5	0.144501	0.537789
GO:0035023	regulation of Rho protein signal transduction	0.0144823	85.6918	112	1.30701	0.0189285	0.00345311	0.0338993	128	45.144	68	1.50629	0.0103944	0.53125	2.52923e-05	0.000622598
GO:1905314	semi-lunar valve development	0.00292586	17.3123	30	1.73287	0.00507014	0.0034666	0.0340063	16	5.643	11	1.94932	0.00168144	0.6875	0.00659998	0.0680979
GO:0009206	purine ribonucleoside triphosphate biosynthetic process	0.0022976	13.5949	25	1.83893	0.00422511	0.00347131	0.0340272	52	18.3397	18	0.981475	0.00275145	0.346154	0.591015	0.939861
GO:0070232	regulation of T cell apoptotic process	0.00279913	16.5624	29	1.75095	0.00490113	0.0034753	0.0340409	33	11.6387	18	1.54657	0.00275145	0.545454	0.0180562	0.148715
GO:0033622	integrin activation	0.000500409	2.96092	9	3.03959	0.00152104	0.00348699	0.0341236	8	2.8215	5	1.77211	0.000764292	0.625	0.109172	0.493804
GO:0010662	regulation of striated muscle cell apoptotic process	0.00254761	15.0742	27	1.79114	0.00456312	0.00348894	0.0341236	30	10.5806	15	1.41769	0.00229288	0.5	0.0691657	0.37155
GO:2000124	regulation of endocannabinoid signaling pathway	0.000102707	0.60772	4	6.58198	0.000676018	0.00351046	0.0343086	2	0.705375	1	1.41769	0.000152859	0.5	0.580999	0.930015
GO:0090402	oncogene-induced cell senescence	0.000322546	1.90851	7	3.66779	0.00118303	0.00352348	0.0344102	2	0.705375	2	2.83537	0.000305717	1	0.124376	0.493804
GO:0060393	regulation of pathway-restricted SMAD protein phosphorylation	0.00852846	50.4629	71	1.40698	0.0119993	0.0035285	0.0344337	60	21.1612	26	1.22866	0.00397432	0.433333	0.120954	0.493804
GO:0007088	regulation of mitotic nuclear division	0.0133139	78.7786	104	1.32015	0.0175765	0.00353962	0.0345102	166	58.5461	73	1.24688	0.0111587	0.439759	0.0122313	0.112907
GO:0034242	negative regulation of syncytium formation by plasma membrane fusion	5.04136e-05	0.298297	3	10.0571	0.000507014	0.00354159	0.0345102	3	1.05806	2	1.89025	0.000305717	0.666667	0.285414	0.762926
GO:0010610	regulation of mRNA stability involved in response to stress	5.04552e-05	0.298544	3	10.0488	0.000507014	0.00354972	0.0345382	1	0.352687	1	2.83537	0.000152859	1	0.352687	0.762926
GO:0022013	pallium cell proliferation in forebrain	5.04552e-05	0.298544	3	10.0488	0.000507014	0.00354972	0.0345382	1	0.352687	1	2.83537	0.000152859	1	0.352687	0.762926
GO:0030336	negative regulation of cell migration	0.0318094	188.216	226	1.20075	0.038195	0.00355589	0.0345588	223	78.6493	116	1.4749	0.0177316	0.520179	1.9252e-07	7.66872e-06
GO:0032966	negative regulation of collagen biosynthetic process	0.000501962	2.97011	9	3.03019	0.00152104	0.0035571	0.0345588	7	2.46881	4	1.62021	0.000611434	0.571429	0.20426	0.670745
GO:0061082	myeloid leukocyte cytokine production	0.000597989	3.5383	10	2.82622	0.00169005	0.00356245	0.0345745	4	1.41075	3	2.12653	0.000458575	0.75	0.129039	0.493804
GO:1902043	positive regulation of extrinsic apoptotic signaling pathway via death domain receptors	0.00255181	15.0991	27	1.78819	0.00456312	0.0035643	0.0345745	17	5.99569	11	1.83465	0.00168144	0.647059	0.0127729	0.115704
GO:0045136	development of secondary sexual characteristics	0.000905129	5.35565	13	2.42734	0.00219706	0.003568	0.0345745	10	3.52687	7	1.98476	0.00107001	0.7	0.0271499	0.195418
GO:0015740	C4-dicarboxylate transport	0.00112235	6.64093	15	2.25872	0.00253507	0.00356924	0.0345745	12	4.23225	7	1.65397	0.00107001	0.583333	0.0877811	0.439407
GO:0002709	regulation of T cell mediated immunity	0.00464261	27.4703	43	1.56533	0.0072672	0.00358583	0.0347078	54	19.0451	21	1.10264	0.00321003	0.388889	0.335044	0.762926
GO:1900086	positive regulation of peptidyl-tyrosine autophosphorylation	0.000598616	3.54201	10	2.82326	0.00169005	0.00358828	0.0347078	5	1.76344	4	2.2683	0.000611434	0.8	0.0555103	0.320157
GO:0019065	receptor-mediated endocytosis of virus by host cell	0.000242503	1.43489	6	4.1815	0.00101403	0.00359919	0.0347878	3	1.05806	3	2.83537	0.000458575	1	0.0438572	0.276712
GO:0009446	putrescine biosynthetic process	0.000323899	1.91651	7	3.65247	0.00118303	0.00360372	0.0348059	5	1.76344	3	1.70122	0.000458575	0.6	0.239332	0.730613
GO:0006521	regulation of cellular amino acid metabolic process	0.00255519	15.1191	27	1.78582	0.00456312	0.00362589	0.0349944	60	21.1612	20	0.945124	0.00305717	0.333333	0.669443	1
GO:0007499	ectoderm and mesoderm interaction	0.000324657	1.92099	7	3.64395	0.00118303	0.00364923	0.035168	1	0.352687	1	2.83537	0.000152859	1	0.352687	0.762926
GO:0010481	epidermal cell division	0.000324657	1.92099	7	3.64395	0.00118303	0.00364923	0.035168	1	0.352687	1	2.83537	0.000152859	1	0.352687	0.762926
GO:1903726	negative regulation of phospholipid metabolic process	0.000699851	4.14102	11	2.65635	0.00185905	0.0036558	0.0352055	8	2.8215	5	1.77211	0.000764292	0.625	0.109172	0.493804
GO:2000053	regulation of Wnt signaling pathway involved in dorsal/ventral axis specification	0.000324834	1.92205	7	3.64195	0.00118303	0.00365999	0.03522	3	1.05806	3	2.83537	0.000458575	1	0.0438572	0.276712
GO:1904031	positive regulation of cyclin-dependent protein kinase activity	0.00345504	20.4435	34	1.66312	0.00574616	0.00367513	0.0353204	35	12.3441	16	1.29617	0.00244574	0.457143	0.132544	0.503312
GO:0031572	G2 DNA damage checkpoint	0.00230826	13.658	25	1.83043	0.00422511	0.00367579	0.0353204	34	11.9914	13	1.08411	0.00198716	0.382353	0.42095	0.856536
GO:1903564	regulation of protein localization to cilium	0.000243764	1.44235	6	4.15988	0.00101403	0.00368993	0.0354303	4	1.41075	1	0.708843	0.000152859	0.25	0.824459	1
GO:0060148	positive regulation of posttranscriptional gene silencing	0.00231124	13.6756	25	1.82807	0.00422511	0.00373477	0.0358347	22	7.75912	13	1.67545	0.00198716	0.590909	0.019154	0.15456
GO:0072255	metanephric glomerular mesangial cell development	5.14167e-05	0.304232	3	9.86088	0.000507014	0.00374079	0.0358402	1	0.352687	1	2.83537	0.000152859	1	0.352687	0.762926
GO:1905176	positive regulation of vascular smooth muscle cell dedifferentiation	5.14167e-05	0.304232	3	9.86088	0.000507014	0.00374079	0.0358402	1	0.352687	1	2.83537	0.000152859	1	0.352687	0.762926
GO:0035970	peptidyl-threonine dephosphorylation	0.00158814	9.39701	19	2.02192	0.00321109	0.00379878	0.0363692	12	4.23225	8	1.89025	0.00122287	0.666667	0.026713	0.194204
GO:2000984	negative regulation of ATP citrate synthase activity	5.17923e-05	0.306455	3	9.78936	0.000507014	0.00381713	0.0365183	3	1.05806	2	1.89025	0.000305717	0.666667	0.285414	0.762926
GO:0042704	uterine wall breakdown	0.000415353	2.45765	8	3.25515	0.00135204	0.00383278	0.0366389	2	0.705375	2	2.83537	0.000305717	1	0.124376	0.493804
GO:2001244	positive regulation of intrinsic apoptotic signaling pathway	0.00346501	20.5025	34	1.65833	0.00574616	0.00383531	0.0366389	54	19.0451	26	1.36518	0.00397432	0.481482	0.0346804	0.239555
GO:0046823	negative regulation of nucleocytoplasmic transport	0.00785037	46.4506	66	1.42086	0.0111543	0.00384675	0.0367215	69	24.3354	35	1.43823	0.00535005	0.507246	0.00591641	0.0634546
GO:1905174	regulation of vascular smooth muscle cell dedifferentiation	0.000105639	0.625066	4	6.39933	0.000676018	0.00387579	0.0369714	2	0.705375	2	2.83537	0.000305717	1	0.124376	0.493804
GO:0071763	nuclear membrane organization	0.000171409	1.01423	5	4.92985	0.000845023	0.00387856	0.0369714	6	2.11612	3	1.41769	0.000458575	0.5	0.358335	0.762926
GO:0032259	methylation	0.0237276	140.396	173	1.23223	0.0292378	0.00388405	0.036997	290	102.279	119	1.16348	0.0181902	0.410345	0.0230995	0.177577
GO:0052312	modulation of transcription in other organism involved in symbiotic interaction	0.00231922	13.7228	25	1.82178	0.00422511	0.00389645	0.0370629	27	9.52256	12	1.26016	0.0018343	0.444444	0.210788	0.688056
GO:0061738	late endosomal microautophagy	0.000105828	0.626185	4	6.38789	0.000676018	0.0039002	0.0370629	3	1.05806	2	1.89025	0.000305717	0.666667	0.285414	0.762926
GO:1905039	carboxylic acid transmembrane transport	0.00813925	48.1599	68	1.41196	0.0114923	0.00390125	0.0370629	95	33.5053	46	1.37292	0.00703149	0.48421	0.00557516	0.060919
GO:0009201	ribonucleoside triphosphate biosynthetic process	0.00282329	16.7054	29	1.73597	0.00490113	0.00390224	0.0370629	57	20.1032	22	1.09435	0.00336289	0.385965	0.344983	0.762926
GO:1903672	positive regulation of sprouting angiogenesis	0.00231982	13.7264	25	1.82131	0.00422511	0.00390881	0.0370852	19	6.70106	14	2.08922	0.00214002	0.736842	0.000731744	0.0113295
GO:0002084	protein depalmitoylation	0.000915319	5.41594	13	2.40032	0.00219706	0.00391023	0.0370852	9	3.17419	6	1.89025	0.000917151	0.666667	0.0555236	0.320157
GO:0046777	protein autophosphorylation	0.0196361	116.187	146	1.2566	0.0246747	0.00392642	0.0371938	198	69.8321	92	1.31744	0.014063	0.464647	0.000718787	0.0111684
GO:0030853	negative regulation of granulocyte differentiation	0.000706732	4.18173	11	2.63049	0.00185905	0.00392735	0.0371938	8	2.8215	4	1.41769	0.000611434	0.5	0.299347	0.762926
GO:1901842	negative regulation of high voltage-gated calcium channel activity	0.000106072	0.62763	4	6.37318	0.000676018	0.00393189	0.03721	4	1.41075	2	1.41769	0.000305717	0.5	0.441789	0.856536
GO:0061213	positive regulation of mesonephros development	0.00386595	22.8748	37	1.6175	0.00625317	0.00393883	0.0372489	22	7.75912	14	1.80433	0.00214002	0.636364	0.00621956	0.0655623
GO:0061098	positive regulation of protein tyrosine kinase activity	0.00466966	27.6304	43	1.55626	0.0072672	0.00395725	0.0373962	44	15.5183	21	1.35325	0.00321003	0.477273	0.0598003	0.331537
GO:0050868	negative regulation of T cell activation	0.00900219	53.2659	74	1.38925	0.0125063	0.00397053	0.0374947	98	34.5634	51	1.47555	0.00779578	0.520408	0.000475334	0.00787928
GO:0007095	mitotic G2 DNA damage checkpoint	0.00148082	8.762	18	2.05433	0.00304208	0.00405233	0.0382325	17	5.99569	9	1.50108	0.00137573	0.529412	0.103555	0.493804
GO:0071218	cellular response to misfolded protein	0.00113843	6.73607	15	2.22682	0.00253507	0.00405448	0.0382325	23	8.11181	12	1.47932	0.0018343	0.521739	0.0718732	0.379579
GO:0050872	white fat cell differentiation	0.00208035	12.3094	23	1.86849	0.00388711	0.00407083	0.0383324	13	4.58494	9	1.96295	0.00137573	0.692308	0.0132574	0.117749
GO:0051236	establishment of RNA localization	0.0132333	78.3015	103	1.31543	0.0174075	0.0040709	0.0383324	179	63.1311	69	1.09296	0.0105472	0.385475	0.198758	0.66923
GO:0008284	positive regulation of cell proliferation	0.0962801	569.689	631	1.10762	0.106642	0.00408307	0.0383879	857	302.253	368	1.21752	0.0562519	0.429405	1.20036e-06	3.9946e-05
GO:0014846	esophagus smooth muscle contraction	0.000920231	5.445	13	2.38751	0.00219706	0.00408442	0.0383879	2	0.705375	2	2.83537	0.000305717	1	0.124376	0.493804
GO:0097062	dendritic spine maintenance	0.0011394	6.74185	15	2.22491	0.00253507	0.00408556	0.0383879	8	2.8215	6	2.12653	0.000917151	0.75	0.0263084	0.193414
GO:0005977	glycogen metabolic process	0.00414145	24.505	39	1.59151	0.00659118	0.00409111	0.0384019	51	17.9871	22	1.2231	0.00336289	0.431372	0.151393	0.557126
GO:1903362	regulation of cellular protein catabolic process	0.0231512	136.986	169	1.23371	0.0285618	0.00409289	0.0384019	268	94.5202	112	1.18493	0.0171202	0.41791	0.0151338	0.130131
GO:0034384	high-density lipoprotein particle clearance	0.000514198	3.04251	9	2.95808	0.00152104	0.00414871	0.0388979	9	3.17419	3	0.945124	0.000458575	0.333333	0.669005	1
GO:0000289	nuclear-transcribed mRNA poly(A) tail shortening	0.00196319	11.6162	22	1.89391	0.0037181	0.00418843	0.0392423	30	10.5806	16	1.5122	0.00244574	0.533333	0.0322138	0.22584
GO:0000002	mitochondrial genome maintenance	0.00148674	8.79705	18	2.04614	0.00304208	0.00421726	0.0394842	21	7.40644	12	1.62021	0.0018343	0.571429	0.0331971	0.230642
GO:0044706	multi-multicellular organism process	0.0202856	120.03	150	1.24969	0.0253507	0.00423437	0.0396162	209	73.7117	87	1.18027	0.0132987	0.416268	0.0323769	0.2265
GO:0051865	protein autoubiquitination	0.00335859	19.8728	33	1.66056	0.00557715	0.00425221	0.0397548	53	18.6924	25	1.33744	0.00382146	0.471698	0.0492047	0.302524
GO:0035794	positive regulation of mitochondrial membrane permeability	0.00172453	10.2041	20	1.96	0.00338009	0.00425541	0.0397565	20	7.05375	10	1.41769	0.00152859	0.5	0.126997	0.493804
GO:0002698	negative regulation of immune effector process	0.00845738	50.0423	70	1.39882	0.0118303	0.00426178	0.0397878	108	38.0902	41	1.07639	0.0062672	0.37963	0.310676	0.762926
GO:0060135	maternal process involved in female pregnancy	0.00620466	36.713	54	1.47087	0.00912625	0.00431359	0.0402428	60	21.1612	27	1.27592	0.00412718	0.45	0.0758746	0.398152
GO:0090190	positive regulation of branching involved in ureteric bud morphogenesis	0.00284531	16.8357	29	1.72253	0.00490113	0.00432933	0.040361	19	6.70106	12	1.79076	0.0018343	0.631579	0.0121938	0.11264
GO:0040008	regulation of growth	0.075116	444.461	499	1.12271	0.0843333	0.00433353	0.0403623	626	220.782	292	1.32257	0.0446347	0.466454	1.69224e-09	9.04249e-08
GO:0030948	negative regulation of vascular endothelial growth factor receptor signaling pathway	0.000820434	4.85451	12	2.47193	0.00202805	0.00433707	0.0403623	7	2.46881	6	2.43032	0.000917151	0.857143	0.00938797	0.0913433
GO:0045606	positive regulation of epidermal cell differentiation	0.0023397	13.844	25	1.80584	0.00422511	0.00433867	0.0403623	24	8.4645	14	1.65397	0.00214002	0.583333	0.0175673	0.145234
GO:2000146	negative regulation of cell motility	0.0335124	198.293	236	1.19016	0.0398851	0.00435506	0.0404683	239	84.2923	120	1.42362	0.018343	0.502092	1.33217e-06	4.39983e-05
GO:0071638	negative regulation of monocyte chemotactic protein-1 production	0.000424517	2.51186	8	3.18488	0.00135204	0.00435623	0.0404683	6	2.11612	4	1.89025	0.000611434	0.666667	0.12033	0.493804
GO:0051492	regulation of stress fiber assembly	0.00889891	52.6548	73	1.38639	0.0123373	0.00439764	0.0408242	74	26.0989	44	1.6859	0.00672577	0.594595	1.83086e-05	0.000461933
GO:0060065	uterus development	0.00310697	18.3839	31	1.68625	0.00523914	0.00441132	0.0409223	20	7.05375	13	1.84299	0.00198716	0.65	0.00645297	0.0673743
GO:0043471	regulation of cellular carbohydrate catabolic process	0.000617103	3.6514	10	2.73868	0.00169005	0.00441911	0.0409656	12	4.23225	6	1.41769	0.000917151	0.5	0.21861	0.701569
GO:0072289	metanephric nephron tubule formation	0.00092945	5.49955	13	2.36383	0.00219706	0.00442825	0.0410213	4	1.41075	3	2.12653	0.000458575	0.75	0.129039	0.493804
GO:0002158	osteoclast proliferation	0.000617602	3.65435	10	2.73646	0.00169005	0.00444347	0.0411334	3	1.05806	3	2.83537	0.000458575	1	0.0438572	0.276712
GO:0050764	regulation of phagocytosis	0.00511088	30.2411	46	1.52111	0.00777421	0.0044517	0.0411806	68	23.9827	27	1.12581	0.00412718	0.397059	0.258821	0.762926
GO:0033559	unsaturated fatty acid metabolic process	0.00677461	40.0853	58	1.44691	0.00980226	0.00445986	0.0412271	112	39.501	39	0.987317	0.00596148	0.348214	0.574997	0.930015
GO:0097320	plasma membrane tubulation	0.00115106	6.81081	15	2.20238	0.00253507	0.00447222	0.0413123	13	4.58494	8	1.74484	0.00122287	0.615385	0.0482418	0.297299
GO:0097011	cellular response to granulocyte macrophage colony-stimulating factor stimulus	0.000618328	3.65865	10	2.73325	0.00169005	0.00447912	0.041347	9	3.17419	4	1.26016	0.000611434	0.444444	0.397839	0.817508
GO:0006457	protein folding	0.013281	78.5839	103	1.3107	0.0174075	0.00449407	0.0414558	222	78.2966	82	1.0473	0.0125344	0.369369	0.323498	0.762926
GO:0051281	positive regulation of release of sequestered calcium ion into cytosol	0.00337214	19.9529	33	1.65389	0.00557715	0.00450512	0.0415286	40	14.1075	17	1.20503	0.00259859	0.425	0.212376	0.691866
GO:0048598	embryonic morphogenesis	0.0763101	451.527	506	1.12064	0.0855163	0.00461221	0.042466	552	194.684	271	1.392	0.0414246	0.490942	9.32523e-12	6.77238e-10
GO:1902749	regulation of cell cycle G2/M phase transition	0.0146279	86.5533	112	1.294	0.0189285	0.00461327	0.042466	202	71.2429	73	1.02466	0.0111587	0.361386	0.423504	0.856536
GO:0035195	gene silencing by miRNA	0.00311791	18.4487	31	1.68033	0.00523914	0.00463054	0.0425952	44	15.5183	19	1.22436	0.00290431	0.431818	0.172647	0.611052
GO:2000351	regulation of endothelial cell apoptotic process	0.0045801	27.1004	42	1.54979	0.00709819	0.00466442	0.0428767	40	14.1075	18	1.27592	0.00275145	0.45	0.131202	0.499835
GO:0010713	negative regulation of collagen metabolic process	0.000524037	3.10073	9	2.90254	0.00152104	0.00467795	0.0429711	8	2.8215	4	1.41769	0.000611434	0.5	0.299347	0.762926
GO:0031123	RNA 3'-end processing	0.00512625	30.332	46	1.51655	0.00777421	0.0046896	0.0430481	107	37.7376	38	1.00695	0.00580862	0.35514	0.515272	0.930015
GO:0090096	positive regulation of metanephric cap mesenchymal cell proliferation	0.000179656	1.06302	5	4.70357	0.000845023	0.00471551	0.0432557	1	0.352687	1	2.83537	0.000152859	1	0.352687	0.762926
GO:0044839	cell cycle G2/M phase transition	0.0106651	63.1054	85	1.34695	0.0143654	0.00474212	0.0434695	138	48.6709	56	1.15059	0.00856007	0.405797	0.111697	0.493804
GO:0090382	phagosome maturation	0.0026104	15.4457	27	1.74806	0.00456312	0.0047663	0.0436606	40	14.1075	17	1.20503	0.00259859	0.425	0.212376	0.691866
GO:0006073	cellular glucan metabolic process	0.00418268	24.7489	39	1.57583	0.00659118	0.00478474	0.043799	52	18.3397	22	1.19958	0.00336289	0.423077	0.178596	0.620576
GO:0036250	peroxisome transport along microtubule	0.000112451	0.665373	4	6.01166	0.000676018	0.00482215	0.0440801	1	0.352687	1	2.83537	0.000152859	1	0.352687	0.762926
GO:0044721	protein import into peroxisome matrix, substrate release	0.000112451	0.665373	4	6.01166	0.000676018	0.00482215	0.0440801	1	0.352687	1	2.83537	0.000152859	1	0.352687	0.762926
GO:1903428	positive regulation of reactive oxygen species biosynthetic process	0.00459144	27.1675	42	1.54596	0.00709819	0.00485749	0.0443723	50	17.6344	23	1.30427	0.00351574	0.46	0.0763752	0.40014
GO:1902905	positive regulation of supramolecular fiber organization	0.0151027	89.3624	115	1.28689	0.0194355	0.0048702	0.0444343	163	57.4881	80	1.39159	0.0122287	0.490797	0.000189936	0.00362368
GO:0090100	positive regulation of transmembrane receptor protein serine/threonine kinase signaling pathway	0.0133204	78.8166	103	1.30683	0.0174075	0.00487104	0.0444343	99	34.9161	47	1.34608	0.00718435	0.474747	0.00810095	0.0817245
GO:0045989	positive regulation of striated muscle contraction	0.00127627	7.55168	16	2.11874	0.00270407	0.00487979	0.0444679	14	4.93762	8	1.62021	0.00122287	0.571429	0.0784449	0.406448
GO:0009142	nucleoside triphosphate biosynthetic process	0.00392039	23.197	37	1.59504	0.00625317	0.00488149	0.0444679	68	23.9827	28	1.16751	0.00428004	0.411765	0.184924	0.639484
GO:1903038	negative regulation of leukocyte cell-cell adhesion	0.0100982	59.751	81	1.35563	0.0136894	0.00490576	0.044658	105	37.0322	55	1.4852	0.00840721	0.52381	0.000234191	0.00432973
GO:0010499	proteasomal ubiquitin-independent protein catabolic process	0.000528502	3.12715	9	2.87802	0.00152104	0.00493475	0.0448908	4	1.41075	4	2.83537	0.000611434	1	0.0154633	0.130131
GO:0001655	urogenital system development	0.0504083	298.266	343	1.14998	0.0579686	0.00495304	0.045026	299	105.454	167	1.58364	0.0255274	0.558528	2.02228e-13	1.91244e-11
GO:0006506	GPI anchor biosynthetic process	0.00127855	7.56517	16	2.11496	0.00270407	0.00496026	0.0450606	32	11.286	12	1.06326	0.0018343	0.375	0.461251	0.883197
GO:0051260	protein homooligomerization	0.0249614	147.697	180	1.21871	0.0304208	0.00497263	0.0451417	295	104.043	114	1.0957	0.0174259	0.386441	0.12306	0.493804
GO:1905332	positive regulation of morphogenesis of an epithelium	0.00528192	31.2531	47	1.50385	0.00794321	0.00498758	0.0452462	32	11.286	18	1.5949	0.00275145	0.5625	0.0121577	0.11264
GO:0051280	negative regulation of release of sequestered calcium ion into cytosol	0.00105392	6.23604	14	2.24501	0.00236606	0.0050122	0.0454382	15	5.29031	7	1.32317	0.00107001	0.466667	0.252218	0.756181
GO:0030042	actin filament depolymerization	0.000529915	3.13551	9	2.87035	0.00152104	0.00501825	0.0454391	8	2.8215	6	2.12653	0.000917151	0.75	0.0263084	0.193414
GO:0003274	endocardial cushion fusion	0.000836259	4.94814	12	2.42515	0.00202805	0.00501921	0.0454391	3	1.05806	2	1.89025	0.000305717	0.666667	0.285414	0.762926
GO:0034622	cellular macromolecular complex assembly	0.0617085	365.129	414	1.13385	0.0699679	0.00508566	0.0460089	823	290.262	301	1.03699	0.0460104	0.365735	0.222009	0.708157
GO:0090311	regulation of protein deacetylation	0.00379806	22.4731	36	1.60191	0.00608416	0.00509281	0.0460126	38	13.4021	23	1.71615	0.00351574	0.605263	0.00129495	0.0183626
GO:0060038	cardiac muscle cell proliferation	0.00262416	15.5271	27	1.73889	0.00456312	0.00509306	0.0460126	14	4.93762	8	1.62021	0.00122287	0.571429	0.0784449	0.406448
GO:1904526	regulation of microtubule binding	0.000183223	1.08413	5	4.612	0.000845023	0.00511449	0.0461744	6	2.11612	4	1.89025	0.000611434	0.666667	0.12033	0.493804
GO:1900103	positive regulation of endoplasmic reticulum unfolded protein response	0.00187622	11.1016	21	1.89162	0.0035491	0.00511848	0.0461787	13	4.58494	9	1.96295	0.00137573	0.692308	0.0132574	0.117749
GO:0030213	hyaluronan biosynthetic process	0.00094647	5.60027	13	2.32132	0.00219706	0.00512406	0.0461973	7	2.46881	6	2.43032	0.000917151	0.857143	0.00938797	0.0913433
GO:0045589	regulation of regulatory T cell differentiation	0.0028833	17.0605	29	1.69983	0.00490113	0.00515839	0.046475	25	8.81719	13	1.47439	0.00198716	0.52	0.0638826	0.347142
GO:0019369	arachidonic acid metabolic process	0.00301289	17.8273	30	1.68281	0.00507014	0.00516487	0.0465015	51	17.9871	17	0.945124	0.00259859	0.333333	0.664218	1
GO:0010466	negative regulation of peptidase activity	0.0179905	106.45	134	1.25881	0.0226466	0.00521702	0.0469389	249	87.8192	86	0.979285	0.0131458	0.345382	0.619359	0.976548
GO:2000643	positive regulation of early endosome to late endosome transport	0.00105922	6.26743	14	2.23377	0.00236606	0.00522782	0.0470039	8	2.8215	6	2.12653	0.000917151	0.75	0.0263084	0.193414
GO:0000463	maturation of LSU-rRNA from tricistronic rRNA transcript (SSU-rRNA, 5.8S rRNA, LSU-rRNA)	0.000347416	2.05566	7	3.40524	0.00118303	0.0052323	0.047012	10	3.52687	5	1.41769	0.000764292	0.5	0.254381	0.756181
GO:0001558	regulation of cell growth	0.0439909	260.294	302	1.16023	0.0510394	0.00523673	0.0470197	383	135.079	184	1.36216	0.028126	0.480418	1.43358e-07	5.78048e-06
GO:0040013	negative regulation of locomotion	0.0374031	221.314	260	1.1748	0.0439412	0.00524931	0.0471005	268	94.5202	132	1.39653	0.0201773	0.492537	1.54179e-06	5.05407e-05
GO:0009719	response to endogenous stimulus	0.153611	908.915	981	1.07931	0.165794	0.0052605	0.0471687	1442	508.575	609	1.19746	0.0930908	0.42233	7.14418e-09	3.53046e-07
GO:0015949	nucleobase-containing small molecule interconversion	0.0020037	11.8559	22	1.85562	0.0037181	0.00526432	0.0471708	31	10.9333	14	1.28049	0.00214002	0.451613	0.166738	0.595591
GO:0003093	regulation of glomerular filtration	0.00106037	6.27419	14	2.23136	0.00236606	0.00527522	0.0472362	12	4.23225	6	1.41769	0.000917151	0.5	0.21861	0.701569
GO:0042350	GDP-L-fucose biosynthetic process	0.000438836	2.5966	8	3.08096	0.00135204	0.0052822	0.0472666	3	1.05806	2	1.89025	0.000305717	0.666667	0.285414	0.762926
GO:0010640	regulation of platelet-derived growth factor receptor signaling pathway	0.00225282	13.33	24	1.80045	0.00405611	0.0052887	0.0472713	22	7.75912	13	1.67545	0.00198716	0.590909	0.019154	0.15456
GO:0030035	microspike assembly	0.00034814	2.05994	7	3.39815	0.00118303	0.00528993	0.0472713	4	1.41075	3	2.12653	0.000458575	0.75	0.129039	0.493804
GO:1904245	regulation of polynucleotide adenylyltransferase activity	1.80275e-05	0.106669	2	18.7496	0.000338009	0.00529951	0.0473247	2	0.705375	2	2.83537	0.000305717	1	0.124376	0.493804
GO:0045582	positive regulation of T cell differentiation	0.00911879	53.9559	74	1.37149	0.0125063	0.00531725	0.0474211	73	25.7462	36	1.39827	0.0055029	0.493151	0.00932275	0.0913433
GO:0072524	pyridine-containing compound metabolic process	0.00811341	48.007	67	1.39563	0.0113233	0.00531752	0.0474211	112	39.501	47	1.18984	0.00718435	0.419643	0.0836799	0.42734
GO:0060428	lung epithelium development	0.00571755	33.8307	50	1.47795	0.00845023	0.00533909	0.0475813	31	10.9333	22	2.0122	0.00336289	0.709677	5.50743e-05	0.00123541
GO:0048732	gland development	0.0558739	330.606	377	1.14033	0.0637147	0.00534928	0.0476398	398	140.37	195	1.38919	0.0298074	0.48995	9.33109e-09	4.52609e-07
GO:0031342	negative regulation of cell killing	0.00106227	6.28546	14	2.22736	0.00236606	0.00535502	0.0476586	17	5.99569	8	1.33429	0.00122287	0.470588	0.219688	0.701603
GO:0006650	glycerophospholipid metabolic process	0.0305698	180.881	216	1.19415	0.036505	0.00537281	0.0477846	341	120.266	140	1.16408	0.0214002	0.410557	0.0145565	0.127139
GO:0048550	negative regulation of pinocytosis	0.000116436	0.688952	4	5.80592	0.000676018	0.0054418	0.0483654	5	1.76344	3	1.70122	0.000458575	0.6	0.239332	0.730613
GO:0071549	cellular response to dexamethasone stimulus	0.00354962	21.0031	34	1.61881	0.00574616	0.00544802	0.0483721	35	12.3441	17	1.37718	0.00259859	0.485714	0.0726056	0.382679
GO:0050708	regulation of protein secretion	0.0437122	258.645	300	1.15989	0.0507014	0.00544991	0.0483721	411	144.955	180	1.24177	0.0275145	0.437956	0.000186926	0.00360813
GO:2000391	positive regulation of neutrophil extravasation	0.000264738	1.56645	6	3.83031	0.00101403	0.00546184	0.0484453	4	1.41075	4	2.83537	0.000611434	1	0.0154633	0.130131
GO:0061008	hepaticobiliary system development	0.0156127	92.3803	118	1.27733	0.0199425	0.00547088	0.0484927	127	44.7913	64	1.42885	0.00978294	0.503937	0.000319127	0.00563077
GO:0051224	negative regulation of protein transport	0.0196832	116.466	145	1.245	0.0245057	0.00547733	0.0485172	201	70.8902	85	1.19904	0.012993	0.422886	0.0226784	0.177577
GO:0070836	caveola assembly	0.000265175	1.56904	6	3.824	0.00101403	0.0055043	0.0487232	4	1.41075	3	2.12653	0.000458575	0.75	0.129039	0.493804
GO:0090287	regulation of cellular response to growth factor stimulus	0.036351	215.089	253	1.17626	0.0427582	0.00552129	0.0488407	242	85.3504	136	1.59343	0.0207888	0.561983	1.88904e-11	1.30007e-09
GO:0046543	development of secondary female sexual characteristics	0.000847551	5.01496	12	2.39284	0.00202805	0.00555624	0.04909	8	2.8215	6	2.12653	0.000917151	0.75	0.0263084	0.193414
GO:0045658	regulation of neutrophil differentiation	0.000538663	3.18727	9	2.82373	0.00152104	0.00555984	0.04909	3	1.05806	2	1.89025	0.000305717	0.666667	0.285414	0.762926
GO:0051235	maintenance of location	0.0107357	63.523	85	1.3381	0.0143654	0.00556521	0.04909	144	50.787	67	1.31923	0.0102415	0.465278	0.00338526	0.040198
GO:0070914	UV-damage excision repair	0.000442859	2.62039	8	3.05298	0.00135204	0.00556747	0.04909	11	3.87956	8	2.06209	0.00122287	0.727273	0.0128595	0.115704
GO:1902475	L-alpha-amino acid transmembrane transport	0.00290022	17.1606	29	1.68992	0.00490113	0.00556814	0.04909	33	11.6387	16	1.37473	0.00244574	0.484849	0.0814968	0.417488
GO:2000514	regulation of CD4-positive, alpha-beta T cell activation	0.00587332	34.7524	51	1.46752	0.00861923	0.00562403	0.049541	48	16.929	22	1.29954	0.00336289	0.458333	0.0850143	0.432977
GO:0003058	hormonal regulation of the force of heart contraction	0.000187525	1.10959	5	4.50617	0.000845023	0.00562683	0.049541	1	0.352687	1	2.83537	0.000152859	1	0.352687	0.762926
GO:0010764	negative regulation of fibroblast migration	0.000443877	2.62642	8	3.04597	0.00135204	0.0056415	0.0496369	8	2.8215	6	2.12653	0.000917151	0.75	0.0263084	0.193414
GO:0010921	regulation of phosphatase activity	0.0126548	74.8785	98	1.30879	0.0165624	0.00566448	0.0498058	108	38.0902	55	1.44394	0.00840721	0.509259	0.000586031	0.00941733
