# Supplementary material for: Super-enhancer profiling reveals ThPOK/ZBTB7B, a CD4+ cell lineage commitment factor, as a master regulator that restricts breast cancer cells to a luminal non-migratory phenotype
Source: Cell Mol Life Sci. 2025 Nov 13;82(1):397. doi: 10.1007/s00018-025-05913-4 (PMC12615902; doi:10.1007/s00018-025-05913-4)
Supplement: Supplementary file 13 — Supplementary file13 (XLSX 66 KB) [file 18_2025_5913_MOESM13_ESM.xlsx]

## Sheet: TableS4_sign_GO_BP_commonSE_vs_
Ontology	ID	Desc	Rank	HyperP	HyperBonfP	HyperFdrQ	RegionFoldEnrich	ExpFgRegions	FgRegionsHit	BgRegionsHit	FgSetTermCov	TermCov	NumFgGenesHit	NumBgGenesHit	TotalGenes
GO Biological Process	GO:2000113	negative regulation of cellular macromolecule biosynthetic process	1	1.89901e-07	0.00249625	0.00249625	2.06661	22.7426	47	1068	0.373016	0.0440075	56	650	1348
GO Biological Process	GO:0010558	negative regulation of macromolecule biosynthetic process	2	2.01384e-07	0.00264719	0.00132359	2.03806	23.5518	48	1106	0.380952	0.0433996	57	676	1432
GO Biological Process	GO:0051172	negative regulation of nitrogen compound metabolic process	3	3.20358e-07	0.00421111	0.0014037	1.98538	24.6804	49	1159	0.388889	0.0422778	58	716	1557
GO Biological Process	GO:0051252	regulation of RNA metabolic process	4	4.81284e-07	0.00632647	0.00158162	1.56466	48.5729	76	2281	0.603175	0.0333187	89	1575	3805
GO Biological Process	GO:0006342	chromatin silencing	5	4.91657e-07	0.00646283	0.00129257	10.7338	0.74531	8	35	0.0634921	0.228571	16	45	96
GO Biological Process	GO:0010629	negative regulation of gene expression	6	5.08057e-07	0.00667842	0.00111307	1.95668	25.0424	49	1176	0.388889	0.0416667	58	717	1484
GO Biological Process	GO:0051253	negative regulation of RNA metabolic process	7	5.22015e-07	0.00686188	0.000980269	2.07455	21.2094	44	996	0.349206	0.0441767	52	611	1256
GO Biological Process	GO:0031327	negative regulation of cellular biosynthetic process	8	7.37146e-07	0.00968979	0.00121122	1.95498	24.5526	48	1153	0.380952	0.0416305	57	700	1513
GO Biological Process	GO:0051171	regulation of nitrogen compound metabolic process	9	7.58084e-07	0.00996502	0.00110722	1.49254	54.94	82	2580	0.650794	0.0317829	98	1821	4477
GO Biological Process	GO:0009890	negative regulation of biosynthetic process	10	8.41709e-07	0.0110643	0.00110643	1.94654	24.6591	48	1158	0.380952	0.0414508	58	705	1534
GO Biological Process	GO:0045934	negative regulation of nucleobase-containing compound metabolic process	11	1.03391e-06	0.0135908	0.00123552	2.00115	22.4871	45	1056	0.357143	0.0426136	53	659	1415
GO Biological Process	GO:1903507	negative regulation of nucleic acid-templated transcription	12	1.37382e-06	0.0180589	0.0015049	2.05666	20.4215	42	959	0.333333	0.0437956	50	583	1191
GO Biological Process	GO:1902679	negative regulation of RNA biosynthetic process	13	1.62742e-06	0.0213924	0.00164557	2.04387	20.5493	42	965	0.333333	0.0435233	50	588	1207
GO Biological Process	GO:0016458	gene silencing	14	1.66495e-06	0.0218858	0.00156327	6.00655	1.83133	11	86	0.0873016	0.127907	19	77	179
GO Biological Process	GO:0019219	regulation of nucleobase-containing compound metabolic process	15	2.06556e-06	0.0271518	0.00181012	1.49751	52.0865	78	2446	0.619048	0.0318888	93	1709	4201
GO Biological Process	GO:0051276	chromosome organization	16	2.07382e-06	0.0272604	0.00170377	3.41857	5.55788	19	261	0.150794	0.0727969	24	207	575
GO Biological Process	GO:0045892	negative regulation of transcription, DNA-templated	17	2.43534e-06	0.0320125	0.00188309	2.03959	20.1021	41	944	0.325397	0.0434322	49	571	1148
GO Biological Process	GO:0010605	negative regulation of macromolecule metabolic process	18	4.28939e-06	0.056384	0.00313245	1.67209	35.2851	59	1657	0.468254	0.0356065	67	1053	2366
GO Biological Process	GO:1903506	regulation of nucleic acid-templated transcription	19	4.54486e-06	0.0597421	0.00314432	1.52579	47.1888	72	2216	0.571429	0.032491	85	1514	3658
GO Biological Process	GO:2001141	regulation of RNA biosynthetic process	20	4.99298e-06	0.0656328	0.00328164	1.52235	47.2953	72	2221	0.571429	0.0324178	85	1517	3676
GO Biological Process	GO:0031326	regulation of cellular biosynthetic process	21	6.19632e-06	0.0814506	0.0038786	1.45371	54.3438	79	2552	0.626984	0.0309561	95	1782	4371
GO Biological Process	GO:0045814	negative regulation of gene expression, epigenetic	22	6.2496e-06	0.0821511	0.00373414	7.82672	1.02214	8	48	0.0634921	0.166667	16	54	113
GO Biological Process	GO:0009893	positive regulation of metabolic process	23	6.33704e-06	0.0833004	0.00362176	1.53251	45.6769	70	2145	0.555556	0.032634	77	1414	3192
GO Biological Process	GO:0000183	chromatin silencing at rDNA	24	6.94247e-06	0.0912588	0.00380245	16.7715	0.298124	5	14	0.0396825	0.357143	8	17	36
GO Biological Process	GO:0010556	regulation of macromolecule biosynthetic process	25	7.37287e-06	0.0969163	0.00387665	1.46454	52.5763	77	2469	0.611111	0.0311867	91	1713	4171
GO Biological Process	GO:0031323	regulation of cellular metabolic process	26	7.87712e-06	0.103545	0.00398249	1.33725	70.2934	94	3301	0.746032	0.0284762	117	2419	5933
GO Biological Process	GO:0071824	protein-DNA complex subunit organization	27	9.15865e-06	0.12039	0.00445891	4.61905	2.59794	12	122	0.0952381	0.0983607	17	90	249
GO Biological Process	GO:0009889	regulation of biosynthetic process	28	1.03371e-05	0.135881	0.0048529	1.43738	54.9613	79	2581	0.626984	0.0306083	96	1809	4441
GO Biological Process	GO:0050794	regulation of cellular process	29	1.15052e-05	0.151235	0.00521501	1.18006	99.1475	117	4656	0.928571	0.0251289	160	3991	10412
GO Biological Process	GO:0048523	negative regulation of cellular process	30	1.27927e-05	0.16816	0.00560534	1.40795	58.2407	82	2735	0.650794	0.0299817	100	1921	4412
GO Biological Process	GO:0048518	positive regulation of biological process	31	1.28914e-05	0.169458	0.00546637	1.3451	67.6529	91	3177	0.722222	0.0286434	108	2301	5418
GO Biological Process	GO:0051173	positive regulation of nitrogen compound metabolic process	32	1.34525e-05	0.176834	0.00552605	1.73927	28.7477	50	1350	0.396825	0.037037	50	838	1865
GO Biological Process	GO:0090208	positive regulation of triglyceride metabolic process	33	1.46367e-05	0.192399	0.00583027	14.6751	0.340713	5	16	0.0396825	0.3125	4	8	19
GO Biological Process	GO:0033554	cellular response to stress	34	1.48529e-05	0.195242	0.0057424	1.90066	21.5714	41	1013	0.325397	0.0404738	41	686	1590
GO Biological Process	GO:0010604	positive regulation of macromolecule metabolic process	35	1.50174e-05	0.197404	0.00564011	1.52735	43.8668	67	2060	0.531746	0.0325243	73	1342	3003
GO Biological Process	GO:2000112	regulation of cellular macromolecule biosynthetic process	36	1.73944e-05	0.228649	0.00635136	1.45178	51.6606	75	2426	0.595238	0.0309151	89	1675	4071
GO Biological Process	GO:0071103	DNA conformation change	37	1.76014e-05	0.23137	0.00625325	4.3348	2.7683	12	130	0.0952381	0.0923077	18	105	279
GO Biological Process	GO:0031324	negative regulation of cellular metabolic process	38	1.80782e-05	0.237638	0.00625363	1.61452	35.9239	58	1687	0.460317	0.0343806	68	1069	2428
GO Biological Process	GO:0010468	regulation of gene expression	39	2.04062e-05	0.268239	0.00687792	1.42304	54.8122	78	2574	0.619048	0.030303	94	1814	4393
GO Biological Process	GO:0006355	regulation of transcription, DNA-templated	40	2.06142e-05	0.270974	0.00677435	1.48743	47.061	70	2210	0.555556	0.0316742	83	1506	3636
GO Biological Process	GO:0006357	regulation of transcription from RNA polymerase II promoter	41	2.21963e-05	0.29177	0.00711634	1.68062	30.941	52	1453	0.412698	0.035788	53	905	1963
GO Biological Process	GO:0061621	canonical glycolysis	42	2.27463e-05	0.299001	0.00711906	20.8712	0.191651	4	9	0.031746	0.444444	4	8	25
GO Biological Process	GO:0061620	glycolytic process through glucose-6-phosphate	42	2.27463e-05	0.299001	0.00711906	20.8712	0.191651	4	9	0.031746	0.444444	4	8	26
GO Biological Process	GO:0045815	positive regulation of gene expression, epigenetic	44	2.86256e-05	0.376283	0.0085519	7.6447	0.915667	7	43	0.0555556	0.162791	10	39	82
GO Biological Process	GO:0048519	negative regulation of biological process	45	2.93126e-05	0.385314	0.00856254	1.3692	61.3497	84	2881	0.666667	0.0291565	103	2042	4725
GO Biological Process	GO:0010628	positive regulation of gene expression	46	3.23987e-05	0.425881	0.00925829	1.71675	27.9598	48	1313	0.380952	0.0365575	51	823	1798
GO Biological Process	GO:0080090	regulation of primary metabolic process	47	3.27828e-05	0.43093	0.00916872	1.31517	69.9527	92	3285	0.730159	0.0280061	114	2413	5944
GO Biological Process	GO:0045935	positive regulation of nucleobase-containing compound metabolic process	48	3.38185e-05	0.444544	0.00926134	1.72973	27.1719	47	1276	0.373016	0.0368339	47	785	1751
GO Biological Process	GO:0043066	negative regulation of apoptotic process	49	4.25763e-05	0.559665	0.0114217	2.15483	13.4582	29	632	0.230159	0.0458861	29	381	837
GO Biological Process	GO:0034728	nucleosome organization	50	4.38257e-05	0.57609	0.0115218	5.28304	1.70357	9	80	0.0714286	0.1125	15	65	170
GO Biological Process	GO:0048522	positive regulation of cellular process	51	4.47231e-05	0.587885	0.0115272	1.35035	62.9468	85	2956	0.674603	0.0287551	98	2104	4905
GO Biological Process	GO:0009892	negative regulation of metabolic process	52	4.54708e-05	0.597714	0.0114945	1.5583	37.8618	59	1778	0.468254	0.0331834	70	1133	2571
GO Biological Process	GO:0034248	regulation of cellular amide metabolic process	53	5.08074e-05	0.667863	0.0126012	2.73695	6.94203	19	326	0.150794	0.0582822	23	204	458
GO Biological Process	GO:0008630	intrinsic apoptotic signaling pathway in response to DNA damage	54	5.20556e-05	0.684271	0.0126717	6.99409	1.00084	7	47	0.0555556	0.148936	7	32	71
GO Biological Process	GO:0010867	positive regulation of triglyceride biosynthetic process	55	5.76294e-05	0.757538	0.0137734	17.0765	0.23424	4	11	0.031746	0.363636	3	5	11
GO Biological Process	GO:0006007	glucose catabolic process	55	5.76294e-05	0.757538	0.0137734	17.0765	0.23424	4	11	0.031746	0.363636	4	10	29
GO Biological Process	GO:0045652	regulation of megakaryocyte differentiation	57	5.98761e-05	0.787072	0.0138083	6.84838	1.02214	7	48	0.0555556	0.145833	10	37	75
GO Biological Process	GO:0043069	negative regulation of programmed cell death	58	6.20284e-05	0.815364	0.014058	2.11139	13.735	29	645	0.230159	0.0449612	29	390	849
GO Biological Process	GO:0000122	negative regulation of transcription from RNA polymerase II promoter	59	6.34988e-05	0.834692	0.0141473	2.03889	15.2043	31	714	0.246032	0.0434174	31	405	793
GO Biological Process	GO:0019222	regulation of metabolic process	60	6.56663e-05	0.863183	0.0143864	1.28621	73.083	94	3432	0.746032	0.0273893	119	2564	6289
GO Biological Process	GO:0060255	regulation of macromolecule metabolic process	61	6.80292e-05	0.894244	0.0146597	1.30246	69.8675	91	3281	0.722222	0.0277354	112	2418	5896
GO Biological Process	GO:0006139	nucleobase-containing compound metabolic process	62	7.73439e-05	1	0.0163982	1.42125	50.6598	72	2379	0.571429	0.0302648	79	1761	4526
GO Biological Process	GO:0046939	nucleotide phosphorylation	63	7.96292e-05	1	0.0166147	10.6728	0.468481	5	22	0.0396825	0.227273	5	17	61
GO Biological Process	GO:0006996	organelle organization	64	8.28597e-05	1	0.0170186	1.61823	31.516	51	1480	0.404762	0.0344595	62	1118	2819
GO Biological Process	GO:1901532	regulation of hematopoietic progenitor cell differentiation	65	8.57121e-05	1	0.0173336	5.52474	1.44803	8	68	0.0634921	0.117647	11	49	113
GO Biological Process	GO:0050789	regulation of biological process	66	0.000101342	1	0.0201839	1.15017	101.724	117	4777	0.928571	0.0244924	164	4166	10964
GO Biological Process	GO:0006333	chromatin assembly or disassembly	67	0.000111586	1	0.0218925	4.69603	1.91651	9	90	0.0714286	0.1	15	71	176
GO Biological Process	GO:0006974	cellular response to DNA damage stimulus	68	0.000116738	1	0.0225666	2.35874	9.32702	22	438	0.174603	0.0502283	22	300	739
GO Biological Process	GO:0006757	ATP generation from ADP	69	0.000120793	1	0.0230119	14.4493	0.27683	4	13	0.031746	0.307692	4	11	38
GO Biological Process	GO:0006096	glycolytic process	69	0.000120793	1	0.0230119	14.4493	0.27683	4	13	0.031746	0.307692	4	11	37
GO Biological Process	GO:0033043	regulation of organelle organization	71	0.000123468	1	0.022859	2.03261	14.2674	29	670	0.230159	0.0432836	28	459	1079
GO Biological Process	GO:0045637	regulation of myeloid cell differentiation	72	0.000133293	1	0.0243351	3.13069	4.47186	14	210	0.111111	0.0666667	16	117	239
GO Biological Process	GO:0060548	negative regulation of cell death	73	0.000138516	1	0.0249424	1.98704	15.0978	30	709	0.238095	0.0423131	30	432	928
GO Biological Process	GO:0046483	heterocycle metabolic process	74	0.000140207	1	0.0249057	1.3989	51.469	72	2417	0.571429	0.029789	79	1806	4699
GO Biological Process	GO:0040029	regulation of gene expression, epigenetic	75	0.00014369	1	0.025184	3.77054	2.91736	11	137	0.0873016	0.080292	19	115	249
GO Biological Process	GO:0006323	DNA packaging	76	0.000144022	1	0.0249101	4.54455	1.98039	9	93	0.0714286	0.0967742	15	73	197
GO Biological Process	GO:0006950	response to stress	77	0.000165996	1	0.0283379	1.49523	39.4588	59	1853	0.468254	0.0318403	69	1292	3265
GO Biological Process	GO:0006417	regulation of translation	78	0.000184932	1	0.0311658	2.66108	6.38837	17	300	0.134921	0.0566667	21	186	424
GO Biological Process	GO:0031497	chromatin assembly	79	0.000189628	1	0.0315526	4.94319	1.61839	8	76	0.0634921	0.105263	14	60	156
GO Biological Process	GO:1901360	organic cyclic compound metabolic process	80	0.000190076	1	0.0312319	1.37409	53.854	74	2529	0.587302	0.0292606	82	1892	4940
GO Biological Process	GO:0010608	posttranscriptional regulation of gene expression	81	0.000191244	1	0.0310359	2.47846	7.66605	19	360	0.150794	0.0527778	24	237	554
GO Biological Process	GO:1903313	positive regulation of mRNA metabolic process	82	0.00020496	1	0.032856	5.66763	1.23508	7	58	0.0555556	0.12069	7	28	52
GO Biological Process	GO:0046031	ADP metabolic process	83	0.000223095	1	0.0353324	12.5228	0.319419	4	15	0.031746	0.266667	4	13	43
GO Biological Process	GO:0046365	monosaccharide catabolic process	84	0.00022413	1	0.0350737	8.69636	0.574954	5	27	0.0396825	0.185185	5	22	59
GO Biological Process	GO:0031328	positive regulation of cellular biosynthetic process	85	0.00022547	1	0.0348683	1.63435	27.5339	45	1293	0.357143	0.0348028	45	813	1813
GO Biological Process	GO:1902036	regulation of hematopoietic stem cell differentiation	86	0.000228487	1	0.034924	5.57156	1.25638	7	59	0.0555556	0.118644	10	44	103
GO Biological Process	GO:0051254	positive regulation of RNA metabolic process	87	0.000242639	1	0.0366609	1.68892	24.2758	41	1140	0.325397	0.0359649	41	683	1487
GO Biological Process	GO:0035966	response to topologically incorrect protein	88	0.000245874	1	0.0367274	3.84921	2.59794	10	122	0.0793651	0.0819672	11	85	182
GO Biological Process	GO:0006725	cellular aromatic compound metabolic process	89	0.000255603	1	0.0377516	1.37613	52.3208	72	2457	0.571429	0.029304	79	1817	4734
GO Biological Process	GO:0006338	chromatin remodeling	90	0.000262869	1	0.0383934	3.81791	2.61923	10	123	0.0793651	0.0813008	10	74	161
GO Biological Process	GO:0065007	biological regulation	91	0.000266063	1	0.0384329	1.13088	104.343	118	4900	0.936508	0.0240816	166	4364	11581
GO Biological Process	GO:0006334	nucleosome assembly	92	0.000282077	1	0.0403033	5.38889	1.29897	7	61	0.0555556	0.114754	13	51	141
GO Biological Process	GO:0031325	positive regulation of cellular metabolic process	93	0.00029087	1	0.0411128	1.44278	42.9725	62	2018	0.492063	0.0307235	65	1301	2967
GO Biological Process	GO:0043488	regulation of mRNA stability	94	0.000291956	1	0.0408273	4.14356	2.17205	9	102	0.0714286	0.0882353	10	64	151
GO Biological Process	GO:0006734	NADH metabolic process	95	0.000292582	1	0.0404841	11.7401	0.340713	4	16	0.031746	0.25	4	12	35
GO Biological Process	GO:0061014	positive regulation of mRNA catabolic process	96	0.000301013	1	0.0412169	6.40368	0.936961	6	44	0.0476191	0.136364	6	17	25
GO Biological Process	GO:1904837	beta-catenin-TCF complex assembly	97	0.000318641	1	0.0431808	8.09661	0.617543	5	29	0.0396825	0.172414	5	23	43
GO Biological Process	GO:0043487	regulation of RNA stability	98	0.000337914	1	0.0453253	4.06387	2.21464	9	104	0.0714286	0.0865385	10	66	160
GO Biological Process	GO:0009891	positive regulation of biosynthetic process	99	0.000361972	1	0.0480619	1.60213	28.0875	45	1319	0.357143	0.0341168	45	823	1842
GO Biological Process	GO:0051290	protein heterotetramerization	100	0.000376335	1	0.0494692	11.0495	0.362008	4	17	0.031746	0.235294	6	17	44
GO Biological Process	GO:0010866	regulation of triglyceride biosynthetic process	100	0.000376335	1	0.0494692	11.0495	0.362008	4	17	0.031746	0.235294	3	7	16
