# Supplementary material for: Super-enhancer profiling reveals ThPOK/ZBTB7B, a CD4+ cell lineage commitment factor, as a master regulator that restricts breast cancer cells to a luminal non-migratory phenotype
Source: Cell Mol Life Sci. 2025 Nov 13;82(1):397. doi: 10.1007/s00018-025-05913-4 (PMC12615902; doi:10.1007/s00018-025-05913-4)
Supplement: Supplementary file 15 — Supplementary file15 (XLSX 887 KB) [file 18_2025_5913_MOESM15_ESM.xlsx]

## Sheet: TableS5_VIPER_results_all.txt
subtype	NES	p_val	ENTREZID	SYMBOL
TNBC	-3.13616	0.00171178	9726	ZNF646
TNBC	3.12555	0.00177474	7321	UBE2D1
TNBC	-3.10664	0.00189227	89941	RHOT2
TNBC	-3.09246	0.00198504	5287	PIK3C2B
TNBC	-3.08684	0.00202293	8527	DGKD
TNBC	-3.08311	0.0020485	10458	BAIAP2
TNBC	-3.0819	0.00205685	6239	RREB1
TNBC	-3.07712	0.0020901	10847	SRCAP
TNBC	-3.07203	0.00212606	51043	ZBTB7B
TNBC	-3.07054	0.00213669	5607	MAP2K5
TNBC	3.0375	0.00238551	51715	RAB23
TNBC	-3.0362	0.00239577	9344	TAOK2
TNBC	-3.01849	0.00254035	23779	ARHGAP8
TNBC	3.01523	0.00256786	23433	RHOQ
TNBC	3.01504	0.00256944	1810	DR1
TNBC	-3.01403	0.00257804	55890	GPRC5C
TNBC	3.00918	0.00261954	6456	SH3GL2
TNBC	-3.00565	0.00265013	6256	RXRA
TNBC	-2.99398	0.00275362	7249	TSC2
TNBC	2.9898	0.00279158	54875	CNTLN
TNBC	2.97736	0.00290746	10006	ABI1
TNBC	-2.9591	0.00308541	64428	CIAO3
TNBC	-2.9572	0.00310445	79813	EHMT1
TNBC	2.95403	0.00313649	9444	QKI
TNBC	-2.94572	0.00322206	57473	ZNF512B
TNBC	2.94387	0.00324134	51026	GOLT1B
TNBC	-2.94316	0.00324883	8861	LDB1
TNBC	2.93923	0.00329024	30836	DNTTIP2
TNBC	2.93734	0.00331042	221079	ARL5B
TNBC	2.93526	0.00333271	7763	ZFAND5
TNBC	-2.93487	0.00333686	5802	PTPRS
TNBC	2.93036	0.00338573	81491	GPR63
TNBC	-2.92697	0.00342286	1364	CLDN4
TNBC	2.91184	0.00359306	57584	ARHGAP21
TNBC	-2.90718	0.00364698	126626	GABPB2
TNBC	-2.89671	0.00377099	5652	PRSS8
TNBC	2.89313	0.00381423	64764	CREB3L2
TNBC	2.89166	0.00383217	84108	PCGF6
TNBC	-2.89113	0.00383862	162979	ZNF296
TNBC	-2.88996	0.00385294	1877	E4F1
TNBC	2.88968	0.00385634	1390	CREM
TNBC	2.88913	0.00386311	6617	SNAPC1
TNBC	-2.88418	0.00392429	2872	MKNK2
TNBC	2.88287	0.00394067	5912	RAP2B
TNBC	2.88098	0.00396447	55003	PAK1IP1
TNBC	-2.87773	0.00400552	5307	PITX1
TNBC	-2.87628	0.00402389	23550	PSD4
TNBC	-2.87444	0.00404749	26145	IRF2BP1
TNBC	-2.86899	0.00411787	6720	SREBF1
TNBC	-2.86588	0.00415851	284656	EPHA10
TNBC	-2.86555	0.0041629	3485	IGFBP2
TNBC	-2.86345	0.00419061	79191	IRX3
TNBC	-2.8633	0.00419251	26048	ZNF500
TNBC	-2.86278	0.00419946	2064	ERBB2
TNBC	2.85666	0.00428131	9519	TBPL1
TNBC	-2.85381	0.00431981	3064	HTT
TNBC	2.85179	0.00434741	23261	CAMTA1
TNBC	-2.85003	0.00437146	5029	P2RY2
TNBC	-2.84943	0.00437979	2011	MARK2
TNBC	-2.84908	0.00438463	8535	CBX4
TNBC	2.84461	0.00444662	5911	RAP2A
TNBC	-2.84093	0.00449817	64284	RAB17
TNBC	-2.83979	0.00451435	10298	PAK4
TNBC	2.83787	0.00454159	8767	RIPK2
TNBC	-2.83769	0.00454417	5909	RAP1GAP
TNBC	-2.83307	0.00461035	54897	CASZ1
TNBC	2.83088	0.00464208	51118	UTP11
TNBC	2.82874	0.00467313	865	CBFB
TNBC	2.82635	0.00470815	7555	CNBP
TNBC	-2.82122	0.00478419	1154	CISH
TNBC	-2.82114	0.00478535	114822	RHPN1
TNBC	-2.82076	0.00479095	23523	CABIN1
TNBC	-2.81963	0.00480796	57407	NMRAL1
TNBC	-2.81785	0.00483467	9620	CELSR1
TNBC	-2.81756	0.00483907	84936	ZFYVE19
TNBC	2.81527	0.00487357	29982	NRBF2
TNBC	2.81058	0.00494529	2665	GDI2
TNBC	-2.80747	0.00499322	8911	CACNA1I
TNBC	-2.80545	0.00502458	51094	ADIPOR1
TNBC	-2.80186	0.00508092	23371	TNS2
TNBC	-2.79955	0.00511736	23061	TBC1D9B
TNBC	2.77459	0.00552718	80312	TET1
TNBC	-2.77256	0.00556181	2902	GRIN1
TNBC	-2.75624	0.00584697	9266	CYTH2
TNBC	-2.74486	0.00605373	23286	WWC1
TNBC	-2.73848	0.00617244	440193	CCDC88C
TNBC	2.71874	0.00655309	3612	IMPA1
TNBC	2.71431	0.00664134	5908	RAP1B
TNBC	2.71058	0.00671648	10622	POLR3G
TNBC	2.70275	0.00687694	220929	ZNF438
TNBC	-2.70134	0.00690607	79818	ZNF552
TNBC	-2.69995	0.00693508	27289	RND1
TNBC	-2.69741	0.00698803	79603	CERS4
TNBC	-2.69688	0.00699933	23038	WDTC1
TNBC	-2.69012	0.00714261	7090	TLE3
TNBC	-2.68561	0.00723976	27237	ARHGEF16
TNBC	2.68529	0.00724669	55750	AGK
TNBC	2.68453	0.00726311	10933	MORF4L1
TNBC	-2.68154	0.00732831	10868	USP20
TNBC	-2.67424	0.00748986	115	ADCY9
TNBC	-2.67136	0.00755436	9862	MED24
TNBC	-2.66689	0.00765577	124583	CANT1
TNBC	-2.65819	0.00785607	93624	TADA2B
TNBC	-2.65694	0.00788529	7433	VIPR1
TNBC	-2.65183	0.00800562	1201	CLN3
TNBC	-2.65095	0.00802653	57524	CASKIN1
TNBC	2.64851	0.0080848	4690	NCK1
TNBC	2.64817	0.00809295	9637	FEZ2
TNBC	-2.64661	0.00813026	148327	CREB3L4
TNBC	-2.64196	0.00824285	55663	ZNF446
TNBC	-2.64182	0.0082462	1850	DUSP8
TNBC	-2.6414	0.00825645	79541	OR2A4
TNBC	-2.63715	0.00836053	2155	F7
TNBC	-2.62827	0.00858215	25759	SHC2
TNBC	-2.61772	0.00885206	197407	ZNF48
TNBC	2.61731	0.00886247	7071	KLF10
TNBC	-2.60951	0.00906726	90780	PYGO2
TNBC	2.60668	0.00914242	11168	PSIP1
TNBC	-2.60181	0.00927327	6002	RGS12
TNBC	-2.59901	0.00934936	6920	TCEA3
TNBC	-2.59813	0.00937336	1382	CRABP2
TNBC	-2.58807	0.00965154	598	BCL2L1
TNBC	2.58578	0.00971603	347273	CAVIN4
TNBC	-2.57583	0.00999988	79092	CARD14
TNBC	-2.57412	0.0100495	26030	PLEKHG3
TNBC	2.57294	0.0100838	57116	ZNF695
TNBC	2.56641	0.0102758	51209	RAB9B
TNBC	2.56548	0.0103032	2790	GNG10
TNBC	-2.56496	0.0103186	7593	MZF1
TNBC	2.56387	0.0103513	79184	BRCC3
TNBC	-2.56023	0.0104604	27034	ACAD8
TNBC	-2.55708	0.0105555	134	ADORA1
TNBC	-2.55218	0.0107053	79844	ZDHHC11
TNBC	-2.54561	0.0109086	79885	HDAC11
TNBC	2.54471	0.0109369	8883	NAE1
TNBC	2.54414	0.0109546	2961	GTF2E2
TNBC	-2.53934	0.0111061	8799	PEX11B
TNBC	2.53879	0.0111237	5861	RAB1A
TNBC	2.53861	0.0111295	10389	SCML2
TNBC	-2.53829	0.0111397	5874	RAB27B
TNBC	2.53482	0.0112504	805	CALM2
TNBC	2.53162	0.0113536	7913	DEK
TNBC	-2.5254	0.0115568	4117	MAK
TNBC	-2.52462	0.0115822	2850	GPR27
TNBC	2.52435	0.0115912	6009	RHEB
TNBC	-2.51824	0.0117943	91	ACVR1B
TNBC	-2.51617	0.0118639	9545	RAB3D
TNBC	-2.51572	0.011879	4034	LRCH4
TNBC	2.5153	0.0118931	1054	CEBPG
TNBC	-2.51498	0.0119038	9580	SOX13
TNBC	-2.51353	0.0119531	4149	MAX
TNBC	-2.5126	0.0119844	1137	CHRNA4
TNBC	-2.50988	0.0120773	59307	SIGIRR
TNBC	-2.50978	0.0120806	168544	ZNF467
TNBC	-2.50892	0.0121101	23542	MAPK8IP2
TNBC	-2.50789	0.0121456	25946	ZNF385A
TNBC	2.50784	0.0121472	7153	TOP2A
TNBC	-2.50651	0.0121931	57799	RAB40C
TNBC	2.50571	0.0122205	378	ARF4
TNBC	-2.50429	0.0122697	138151	NACC2
TNBC	-2.50314	0.0123095	6895	TARBP2
TNBC	2.50276	0.0123229	57157	PHTF2
TNBC	2.50249	0.0123323	55635	DEPDC1
TNBC	-2.50154	0.0123656	25837	RAB26
TNBC	-2.49888	0.0124585	4582	MUC1
TNBC	2.49684	0.0125305	961	CD47
TNBC	-2.49547	0.0125791	25803	SPDEF
TNBC	2.49079	0.0127458	51444	RNF138
TNBC	2.48803	0.0128453	11278	KLF12
TNBC	2.48436	0.0129783	55122	AKIRIN2
TNBC	-2.4808	0.0131089	146542	ZNF688
TNBC	-2.47907	0.0131724	6097	RORC
TNBC	2.47694	0.0132513	4436	MSH2
TNBC	-2.47375	0.0133704	112	ADCY6
TNBC	2.46333	0.0137652	79723	SUV39H2
TNBC	2.46323	0.0137691	57514	ARHGAP31
TNBC	2.46264	0.0137917	55689	YEATS2
TNBC	-2.46147	0.0138367	653404	FOXD4L6
TNBC	-2.45999	0.0138942	1811	SLC26A3
TNBC	2.45662	0.0140252	1459	CSNK2A2
TNBC	-2.45476	0.014098	50805	IRX4
TNBC	-2.44964	0.0142999	56751	BARHL1
TNBC	-2.44744	0.0143875	55698	RADIL
TNBC	-2.4463	0.014433	65988	ZNF747
TNBC	-2.44408	0.0145221	57649	PHF12
TNBC	-2.44261	0.0145816	23410	SIRT3
TNBC	2.44161	0.014622	5500	PPP1CB
TNBC	-2.44136	0.014632	1718	DHCR24
TNBC	2.43624	0.0148408	26225	ARL5A
TNBC	-2.4311	0.0150532	23125	CAMTA2
TNBC	-2.43032	0.0150855	2905	GRIN2C
TNBC	-2.42444	0.0153319	64798	DEPTOR
TNBC	-2.42378	0.0153599	8681	JMJD7-PLA2G4B
TNBC	2.41838	0.0155897	23012	STK38L
TNBC	2.41691	0.0156527	23421	ITGB3BP
TNBC	-2.41658	0.0156672	164656	TMPRSS6
TNBC	-2.41403	0.015777	10538	BATF
TNBC	2.41386	0.0157845	22800	RRAS2
TNBC	-2.41001	0.0159521	4656	MYOG
TNBC	-2.40759	0.0160581	8416	ANXA9
TNBC	-2.40637	0.0161117	27202	C5AR2
TNBC	-2.40211	0.0163007	9855	FARP2
TNBC	-2.40206	0.0163029	374655	ZNF710
TNBC	-2.40056	0.0163699	5914	RARA
TNBC	2.39607	0.0165719	1112	FOXN3
TNBC	-2.39409	0.0166615	10295	BCKDK
TNBC	2.39379	0.0166753	10403	NDC80
TNBC	-2.39334	0.0166957	80728	ARHGAP39
TNBC	-2.39292	0.016715	389337	ARHGEF37
TNBC	-2.3897	0.0168623	90864	SPSB3
TNBC	-2.38902	0.0168936	8045	RASSF7
TNBC	-2.38784	0.0169479	3728	JUP
TNBC	2.3859	0.0170375	4291	MLF1
TNBC	-2.38453	0.017101	7703	PCGF2
TNBC	-2.38279	0.0171818	23067	SETD1B
TNBC	2.38211	0.0172136	3344	FOXN2
TNBC	-2.37732	0.0174388	7586	ZKSCAN1
TNBC	2.37675	0.0174657	29967	LRP12
TNBC	-2.37343	0.017624	84215	ZNF541
TNBC	2.37317	0.0176362	7804	LRP8
TNBC	-2.37189	0.0176972	9619	ABCG1
TNBC	2.3707	0.0177544	9364	RAB28
TNBC	-2.36875	0.0178482	53349	ZFYVE1
TNBC	-2.36797	0.0178859	23541	SEC14L2
TNBC	-2.36481	0.0180393	25805	BAMBI
TNBC	2.36411	0.0180732	55759	WDR12
TNBC	-2.36154	0.0181994	4861	NPAS1
TNBC	2.3601	0.0182699	7570	ZNF22
TNBC	-2.35895	0.0183266	326624	RAB37
TNBC	-2.35822	0.0183626	225689	MAPK15
TNBC	-2.3576	0.0183934	2886	GRB7
TNBC	2.35756	0.0183956	83439	TCF7L1
TNBC	2.35405	0.0185703	25925	ZNF521
TNBC	-2.35355	0.018595	54662	TBC1D13
TNBC	-2.34957	0.018795	2065	ERBB3
TNBC	2.34473	0.0190409	84456	L3MBTL3
TNBC	-2.3421	0.0191757	5017	OVOL1
TNBC	2.3397	0.0192994	10943	MSL3
TNBC	-2.33876	0.0193476	4779	NFE2L1
TNBC	-2.33381	0.0196058	81876	RAB1B
TNBC	-2.33166	0.0197188	10401	PIAS3
TNBC	-2.33162	0.0197205	83874	TBC1D10A
TNBC	2.32976	0.019819	8726	EED
TNBC	2.32916	0.0198506	162239	ZFP1
TNBC	-2.32675	0.0199788	11083	DIDO1
TNBC	-2.32579	0.02003	4070	TACSTD2
TNBC	-2.32555	0.0200423	10481	HOXB13
TNBC	2.32314	0.0201715	23568	ARL2BP
TNBC	2.323	0.0201793	6251	RSU1
TNBC	-2.32153	0.0202582	56848	SPHK2
TNBC	-2.32011	0.020335	80824	DUSP16
TNBC	-2.31916	0.0203862	23567	ZNF346
TNBC	-2.31838	0.0204287	11176	BAZ2A
TNBC	-2.31258	0.0207459	58495	OVOL2
TNBC	-2.31107	0.0208292	10023	FRAT1
TNBC	-2.30935	0.0209242	5863	RGL2
TNBC	-2.30882	0.0209534	57594	HOMEZ
TNBC	-2.30829	0.0209832	4926	NUMA1
TNBC	2.30525	0.0211527	1138	CHRNA5
TNBC	-2.30357	0.0212469	22882	ZHX2
TNBC	-2.30162	0.0213568	79724	ZNF768
TNBC	-2.3001	0.0214426	7984	ARHGEF5
TNBC	-2.29987	0.0214555	51523	CXXC5
TNBC	-2.2954	0.0217102	1820	ARID3A
TNBC	2.29498	0.0217342	10745	PHTF1
TNBC	-2.2942	0.0217791	89884	LHX4
TNBC	-2.29384	0.0217996	3705	ITPK1
TNBC	2.29045	0.021995	29080	CCDC59
TNBC	2.29045	0.0219955	7436	VLDLR
TNBC	2.28815	0.0221286	150465	TTL
TNBC	-2.28776	0.0221514	57761	TRIB3
TNBC	-2.28302	0.0224292	57592	ZNF687
TNBC	-2.28202	0.0224883	2298	FOXD4
TNBC	-2.28173	0.0225054	27198	HCAR1
TNBC	2.28144	0.0225227	22823	MTF2
TNBC	-2.28142	0.0225238	26119	LDLRAP1
TNBC	2.28089	0.022555	55693	KDM4D
TNBC	2.27811	0.0227201	129685	TAF8
TNBC	-2.27765	0.0227472	4488	MSX2
TNBC	2.27728	0.0227693	6868	ADAM17
TNBC	2.27498	0.022907	50807	ASAP1
TNBC	-2.27473	0.0229224	2041	EPHA1
TNBC	-2.27431	0.0229472	369	ARAF
TNBC	-2.27229	0.0230692	9578	CDC42BPB
TNBC	-2.27163	0.0231091	9739	SETD1A
TNBC	-2.27157	0.0231128	162968	ZNF497
TNBC	-2.27133	0.0231272	11033	ADAP1
TNBC	-2.27132	0.0231277	80045	GPR157
TNBC	2.27096	0.0231494	11116	CEP43
TNBC	-2.26957	0.0232335	767	CA8
TNBC	-2.26867	0.0232884	7786	MAP3K12
TNBC	2.26475	0.0235283	7533	YWHAH
TNBC	2.26036	0.0237989	7490	WT1
TNBC	-2.25956	0.0238484	7760	ZNF213
TNBC	-2.25846	0.0239172	197335	WDR90
TNBC	2.25833	0.0239254	10344	CCL26
TNBC	2.25712	0.0240004	2280	FKBP1A
TNBC	-2.25618	0.0240591	259	AMBP
TNBC	2.25552	0.0241008	64853	AIDA
TNBC	-2.25352	0.0242263	27250	PDCD4
TNBC	2.25326	0.024243	1029	CDKN2A
TNBC	2.25314	0.0242504	85440	DOCK7
TNBC	-2.25096	0.0243879	6833	ABCC8
TNBC	-2.25052	0.0244158	5207	PFKFB1
TNBC	2.24947	0.0244827	7027	TFDP1
TNBC	-2.24905	0.024509	390212	GPR152
TNBC	2.24902	0.024511	890	CCNA2
TNBC	-2.24809	0.0245706	54472	TOLLIP
TNBC	2.24776	0.0245915	6875	TAF4B
TNBC	2.24507	0.0247639	571	BACH1
TNBC	-2.24436	0.0248094	57111	RAB25
TNBC	2.23999	0.0250914	59345	GNB4
TNBC	2.23191	0.0256212	51060	TXNDC12
TNBC	-2.23178	0.0256292	5083	PAX9
TNBC	-2.23161	0.0256407	7469	NELFA
TNBC	-2.23033	0.0257257	6830	SUPT6H
TNBC	2.22933	0.0257918	8690	JRKL
TNBC	-2.2285	0.0258471	115509	ZNF689
TNBC	-2.22838	0.0258552	7494	XBP1
TNBC	2.22829	0.0258609	1871	E2F3
TNBC	-2.2272	0.0259342	10266	RAMP2
TNBC	2.22454	0.0261123	85463	ZC3H12C
TNBC	-2.22384	0.0261594	4356	MPP3
TNBC	2.22233	0.0262611	131566	DCBLD2
TNBC	2.22227	0.0262649	10046	MAMLD1
TNBC	-2.22137	0.026326	124790	HEXIM2
TNBC	-2.2201	0.026412	5580	PRKCD
TNBC	-2.21989	0.0264261	4302	MLLT6
TNBC	-2.21853	0.0265185	112869	SGF29
TNBC	2.21773	0.0265733	79544	OR4K1
TNBC	-2.21658	0.0266521	9501	RPH3AL
TNBC	-2.21344	0.0268677	23361	ZNF629
TNBC	-2.21151	0.0270004	10614	HEXIM1
TNBC	-2.21104	0.0270329	9028	RHBDL1
TNBC	2.20861	0.0272017	54556	ING3
TNBC	-2.20783	0.0272561	2863	GPR39
TNBC	-2.20379	0.0275388	23373	CRTC1
TNBC	-2.20375	0.027542	326	AIRE
TNBC	2.20315	0.0275843	7532	YWHAG
TNBC	-2.20181	0.027679	51466	EVL
TNBC	-2.20053	0.0277696	79363	CPLANE2
TNBC	-2.1994	0.0278493	10411	RAPGEF3
TNBC	2.19877	0.027894	26147	PHF19
TNBC	2.19869	0.0279	8727	CTNNAL1
TNBC	-2.19578	0.0281079	401409	RAB19
TNBC	-2.19221	0.0283646	55063	ZCWPW1
TNBC	-2.19071	0.0284726	2899	GRIK3
TNBC	-2.19042	0.0284936	155054	ZNF425
TNBC	2.18978	0.0285398	139285	AMER1
TNBC	2.1887	0.0286187	3992	FADS1
TNBC	-2.18765	0.0286951	8938	BAIAP3
TNBC	2.18616	0.0288041	9702	CEP57
TNBC	-2.18341	0.0290058	51495	HACD3
TNBC	2.18329	0.0290145	308	ANXA5
TNBC	2.1806	0.0292129	6197	RPS6KA3
TNBC	2.17954	0.0292915	55205	ZNF532
TNBC	-2.17605	0.0295513	3110	MNX1
TNBC	-2.17494	0.0296344	55437	STRADB
TNBC	2.17329	0.0297586	3672	ITGA1
TNBC	-2.17258	0.0298117	201501	ZBTB7C
TNBC	2.1698	0.0300222	5771	PTPN2
TNBC	2.16647	0.0302751	3688	ITGB1
TNBC	2.16609	0.0303045	60682	SMAP1
TNBC	2.16457	0.0304207	10973	ASCC3
TNBC	2.164	0.0304643	6390	SDHB
TNBC	-2.16024	0.0307539	220359	TIGD3
TNBC	-2.15997	0.0307748	23623	RUSC1
TNBC	-2.15796	0.0309311	5916	RARG
TNBC	-2.15728	0.0309838	84787	KMT5C
TNBC	2.15441	0.0312076	3206	HOXA10
TNBC	2.15435	0.0312129	55922	NKRF
TNBC	-2.15232	0.0313723	126006	PCP2
TNBC	-2.15179	0.0314137	55809	TRERF1
TNBC	-2.15101	0.0314758	84148	KAT8
TNBC	2.14992	0.0315613	54680	ZNHIT6
TNBC	2.14869	0.0316593	6654	SOS1
TNBC	2.14854	0.0316706	7048	TGFBR2
TNBC	2.14649	0.0318336	4664	NAB1
TNBC	-2.14523	0.0319346	10608	MXD4
TNBC	-2.14513	0.0319429	2691	GHRH
TNBC	-2.14463	0.0319821	118813	ZFYVE27
TNBC	2.1438	0.032049	23683	PRKD3
TNBC	-2.14174	0.0322143	392390	OR1L6
TNBC	2.14173	0.0322156	10000	AKT3
TNBC	-2.14139	0.0322428	23030	KDM4B
TNBC	-2.1402	0.0323386	5595	MAPK3
TNBC	2.13985	0.0323671	2146	EZH2
TNBC	2.1394	0.0324033	9734	HDAC9
TNBC	2.13671	0.0326214	431707	LHX8
TNBC	-2.13371	0.0328661	9149	DYRK1B
TNBC	2.1337	0.0328673	1993	ELAVL2
TNBC	-2.1297	0.0331963	51764	GNG13
TNBC	-2.12947	0.0332154	84256	FLYWCH1
TNBC	-2.12523	0.0335676	340543	TCEAL5
TNBC	2.12375	0.0336915	285855	RPL7L1
TNBC	-2.11912	0.0340801	150209	AIFM3
TNBC	-2.11846	0.0341365	2264	FGFR4
TNBC	-2.11773	0.0341976	115196	ZNF554
TNBC	-2.11709	0.0342519	9048	ARTN
TNBC	-2.11462	0.0344626	152	ADRA2C
TNBC	-2.11289	0.0346102	4059	BCAM
TNBC	2.11188	0.0346963	113	ADCY7
TNBC	2.11161	0.0347196	4175	MCM6
TNBC	-2.1096	0.0348925	3268	AGFG2
TNBC	-2.10823	0.0350111	11122	PTPRT
TNBC	2.10674	0.0351405	51193	ZNF639
TNBC	-2.1059	0.035213	11035	RIPK3
TNBC	-2.10492	0.0352985	57580	PREX1
TNBC	-2.10358	0.0354154	50632	CALY
TNBC	-2.10147	0.0355994	65266	WNK4
TNBC	2.1011	0.0356326	2113	ETS1
TNBC	2.09769	0.0359322	7528	YY1
TNBC	-2.09599	0.0360828	79858	NEK11
TNBC	2.0955	0.0361269	84186	ZCCHC7
TNBC	2.09521	0.0361523	1902	LPAR1
TNBC	-2.0903	0.0365907	55778	ZNF839
TNBC	2.09006	0.0366124	6732	SRPK1
TNBC	2.08912	0.0366966	85315	PAQR8
TNBC	-2.08831	0.03677	80237	ELL3
TNBC	-2.08715	0.0368744	7021	TFAP2B
TNBC	2.08634	0.0369483	85460	ZNF518B
TNBC	-2.08624	0.0369573	8821	INPP4B
TNBC	2.08578	0.0369985	10971	YWHAQ
TNBC	2.08471	0.0370955	23266	ADGRL2
TNBC	2.08311	0.0372415	27161	AGO2
TNBC	-2.08129	0.0374076	389	RHOC
TNBC	-2.08078	0.0374543	646643	SBK2
TNBC	-2.08019	0.0375084	9842	PLEKHM1
TNBC	-2.08012	0.0375146	92591	ASB16
TNBC	2.07959	0.0375628	7323	UBE2D3
TNBC	-2.07864	0.0376508	340385	ZNF517
TNBC	-2.07803	0.0377061	1950	EGF
TNBC	-2.07776	0.0377312	6253	RTN2
TNBC	2.07457	0.0380263	3298	HSF2
TNBC	2.07351	0.0381247	5873	RAB27A
TNBC	-2.07308	0.0381645	286075	ZNF707
TNBC	-2.07272	0.038198	84105	PCBD2
TNBC	-2.06977	0.0384737	6911	TBX6
TNBC	2.06949	0.0384998	7539	ZFP37
TNBC	-2.06606	0.0388233	7067	THRA
TNBC	-2.06463	0.0389585	9283	GPR37L1
TNBC	2.06462	0.0389589	56938	ARNTL2
TNBC	-2.06428	0.0389908	119385	AGAP11
TNBC	-2.06202	0.0392062	2696	GIPR
TNBC	-2.06192	0.0392152	9093	DNAJA3
TNBC	2.06106	0.0392971	1761	DMRT1
TNBC	2.06084	0.0393182	25842	ASF1A
TNBC	2.05765	0.0396236	26524	LATS2
TNBC	2.05611	0.0397723	10010	TANK
TNBC	-2.05554	0.0398267	6433	SFSWAP
TNBC	2.05547	0.0398339	1021	CDK6
TNBC	-2.0538	0.0399949	576	ADGRB2
TNBC	-2.0524	0.0401304	7704	ZBTB16
TNBC	2.05209	0.0401612	23603	CORO1C
TNBC	2.05042	0.0403237	219429	OR4C11
TNBC	-2.05004	0.0403603	23144	ZC3H3
TNBC	-2.04962	0.0404018	4010	LMX1B
TNBC	2.0496	0.0404035	140690	CTCFL
TNBC	-2.04941	0.0404217	1889	ECE1
TNBC	2.04841	0.0405201	86	ACTL6A
TNBC	-2.04742	0.0406172	10607	TBL3
TNBC	-2.04688	0.0406702	402381	SOHLH1
TNBC	-2.04555	0.040801	54862	CC2D1A
TNBC	-2.04499	0.0408558	4214	MAP3K1
TNBC	2.04442	0.0409124	8027	STAM
TNBC	2.04418	0.0409356	55609	ZNF280C
TNBC	2.04205	0.0411465	64121	RRAGC
TNBC	-2.04196	0.0411557	57732	ZFYVE28
TNBC	2.04151	0.0411997	53358	SHC3
TNBC	-2.0406	0.0412909	5972	REN
TNBC	-2.04013	0.0413374	89846	FGD3
TNBC	-2.03999	0.0413513	4209	MEF2D
TNBC	2.03705	0.0416446	26610	ELP4
TNBC	-2.03675	0.0416755	63925	ZNF335
TNBC	2.0359	0.0417606	1031	CDKN2C
TNBC	-2.03583	0.0417678	5253	PHF2
TNBC	2.03499	0.0418514	988	CDC5L
TNBC	-2.03194	0.0421595	100130086	HSFX2
TNBC	-2.03193	0.0421611	85004	RERG
TNBC	-2.03192	0.0421617	10002	NR2E3
TNBC	-2.03192	0.0421622	6755	SSTR5
TNBC	2.03073	0.0422825	6882	TAF11
TNBC	2.02988	0.0423689	221302	ZUP1
TNBC	2.02915	0.0424432	65243	ZFP69B
TNBC	2.02889	0.0424696	4478	MSN
TNBC	-2.02875	0.0424842	23624	CBLC
TNBC	2.0282	0.0425401	1123	CHN1
TNBC	-2.02791	0.0425697	10273	STUB1
TNBC	2.02783	0.0425779	2290	FOXG1
TNBC	2.02607	0.0427571	143872	ARHGAP42
TNBC	-2.02576	0.0427892	6548	SLC9A1
TNBC	-2.02469	0.0428993	158931	TCEAL6
TNBC	2.02395	0.042975	2301	FOXE3
TNBC	-2.02308	0.043065	161253	REM2
TNBC	2.0219	0.0431867	23077	MYCBP2
TNBC	-2.02094	0.0432861	10188	TNK2
TNBC	-2.02019	0.0433632	107	ADCY1
TNBC	2.01891	0.0434969	9770	RASSF2
TNBC	2.01642	0.0437557	96764	TGS1
TNBC	-2.01585	0.0438157	5170	PDPK1
TNBC	2.0156	0.0438416	84295	PHF6
TNBC	2.01541	0.043862	11036	GTF2A1L
TNBC	2.01279	0.0441368	3066	HDAC2
TNBC	2.00965	0.0444682	10890	RAB10
TNBC	-2.00954	0.0444802	5025	P2RX4
TNBC	-2.00654	0.0447986	84059	ADGRV1
TNBC	2.0064	0.0448133	9319	TRIP13
TNBC	2.0059	0.0448665	3455	IFNAR2
TNBC	-2.00551	0.0449087	171177	RHOV
TNBC	2.00381	0.0450905	3565	IL4
TNBC	-2.00261	0.0452195	8711	TNK1
TNBC	-2.00223	0.0452598	341416	OR6C2
TNBC	2.00217	0.0452665	10153	CEBPZ
TNBC	-2.0019	0.0452951	863	CBFA2T3
TNBC	-2.00173	0.0453133	10912	GADD45G
TNBC	2.00162	0.0453252	55888	ZKSCAN7
TNBC	-2.00052	0.0454444	6927	HNF1A
TNBC	1.99805	0.0457112	79733	E2F8
TNBC	-1.9958	0.0459554	7466	WFS1
TNBC	1.99555	0.0459833	7272	TTK
TNBC	1.99451	0.0460963	22927	HABP4
TNBC	-1.994	0.0461516	25976	TIPARP
TNBC	1.99332	0.0462265	166647	ADGRA3
TNBC	-1.99304	0.0462576	57533	TBC1D14
TNBC	-1.9919	0.0463819	55367	PIDD1
TNBC	-1.99176	0.0463976	6837	MED22
TNBC	1.99159	0.0464161	4919	ROR1
TNBC	-1.99141	0.0464358	4435	CITED1
TNBC	1.99105	0.0464752	892	CCNC
TNBC	-1.99074	0.0465092	3710	ITPR3
TNBC	1.99034	0.0465534	9412	MED21
TNBC	-1.98968	0.0466257	51341	ZBTB7A
TNBC	-1.98943	0.0466536	8864	PER2
TNBC	-1.98771	0.0468434	23580	CDC42EP4
TNBC	1.98681	0.0469432	51450	PRRX2
TNBC	-1.98506	0.0471377	8412	BCAR3
TNBC	1.98365	0.0472953	3198	HOXA1
TNBC	-1.98203	0.0474754	283629	TSSK4
TNBC	-1.98194	0.0474855	566	AZU1
TNBC	-1.9811	0.0475802	1365	CLDN3
TNBC	1.98042	0.0476563	83903	HASPIN
TNBC	1.98018	0.0476829	9839	ZEB2
TNBC	-1.97945	0.0477649	27005	USP21
TNBC	1.97935	0.0477765	27309	ZNF330
TNBC	1.97919	0.0477944	4205	MEF2A
TNBC	1.97914	0.0477999	89839	ARHGAP11B
TNBC	1.97855	0.0478664	55633	TBC1D22B
TNBC	-1.97492	0.048277	5076	PAX2
TNBC	1.97478	0.0482927	9655	SOCS5
TNBC	1.97169	0.0486451	6877	TAF5
TNBC	-1.97155	0.0486609	22924	MAPRE3
TNBC	1.97141	0.0486769	389136	VGLL3
TNBC	1.97136	0.0486826	9521	EEF1E1
TNBC	1.97111	0.0487118	3613	IMPA2
TNBC	-1.97042	0.0487897	55662	HIF1AN
TNBC	-1.96787	0.0490827	4150	MAZ
TNBC	-1.96717	0.0491635	5979	RET
TNBC	-1.96671	0.0492162	2066	ERBB4
TNBC	1.96662	0.0492273	3091	HIF1A
TNBC	-1.96636	0.0492576	285464	NA
TNBC	-1.9662	0.0492756	57658	CALCOCO1
TNBC	-1.96531	0.0493783	5878	RAB5C
TNBC	1.96395	0.0495362	6913	TBX15
TNBC	-1.96392	0.0495394	347853	TBX10
TNBC	-1.9631	0.0496343	4774	NFIA
TNBC	-1.96224	0.0497347	340252	ZNF680
TNBC	1.9618	0.0497858	3146	HMGB1
TNBC	-1.96095	0.0498852	9368	SLC9A3R1
TNBC	-1.96093	0.0498878	388	RHOB
TNBC	1.96085	0.049897	163126	EID2
TNBC	1.95854	0.0501664	50616	IL22
TNBC	1.95828	0.0501966	9913	SUPT7L
TNBC	-1.95746	0.0502932	11020	IFT27
TNBC	1.95742	0.0502983	3925	STMN1
TNBC	1.95711	0.0503342	9232	PTTG1
TNBC	1.95688	0.0503621	5355	PLP2
TNBC	-1.95564	0.0505072	5205	ATP8B1
TNBC	-1.95548	0.0505262	9905	SGSM2
TNBC	-1.95436	0.0506587	3000	GUCY2D
TNBC	1.95398	0.050704	1316	KLF6
TNBC	1.95375	0.0507304	344167	FOXI3
TNBC	-1.95273	0.0508517	23647	ARFIP2
TNBC	-1.95157	0.0509894	83756	TAS1R3
TNBC	-1.95053	0.0511133	197370	NSMCE1
TNBC	1.94861	0.0513416	64857	PLEKHG2
TNBC	1.9486	0.0513431	8462	KLF11
TNBC	-1.9486	0.0513432	23303	KIF13B
TNBC	-1.94769	0.0514523	85415	RHPN2
TNBC	1.94598	0.0516577	25937	WWTR1
TNBC	1.94552	0.0517121	58504	ARHGAP22
TNBC	-1.94543	0.0517233	1609	DGKQ
TNBC	1.94254	0.0520715	1063	CENPF
TNBC	-1.94204	0.0521319	1040	CDS1
TNBC	-1.94175	0.0521671	2016	EMX1
TNBC	1.94168	0.052176	129025	ZNF280A
TNBC	1.93869	0.0525395	1809	DPYSL3
TNBC	-1.93798	0.0526253	4680	CEACAM6
TNBC	-1.93783	0.0526434	51085	MLXIPL
TNBC	-1.93675	0.0527764	55561	CDC42BPG
TNBC	-1.93618	0.0528459	2785	GNG3
TNBC	1.9359	0.0528794	5596	MAPK4
TNBC	-1.93571	0.0529028	3299	HSF4
TNBC	-1.93535	0.0529479	7832	BTG2
TNBC	1.93383	0.0531346	55879	GABRQ
TNBC	1.93298	0.0532388	9270	ITGB1BP1
TNBC	-1.93286	0.0532534	388677	NOTCH2NLA
TNBC	-1.93247	0.0533015	7464	CORO2A
TNBC	-1.93173	0.053393	79816	TLE6
TNBC	1.93104	0.0534779	4288	MKI67
TNBC	1.92895	0.0537371	7855	FZD5
TNBC	-1.92644	0.0540499	84872	ZC3H10
TNBC	1.92632	0.0540648	5569	PKIA
TNBC	1.92607	0.0540957	56956	LHX9
TNBC	1.92568	0.0541441	90	ACVR1
TNBC	1.9253	0.0541924	8464	SUPT3H
TNBC	1.92494	0.0542367	27032	ATP2C1
TNBC	-1.92463	0.0542754	59335	PRDM12
TNBC	-1.92431	0.0543156	3508	IGHMBP2
TNBC	1.92352	0.0544142	10549	PRDX4
TNBC	1.92166	0.0546486	57480	PLEKHG1
TNBC	1.92117	0.0547098	6941	TCF19
TNBC	1.92093	0.054741	3070	HELLS
TNBC	1.92048	0.0547977	5163	PDK1
TNBC	1.92044	0.0548022	135112	NCOA7
TNBC	-1.91993	0.0548662	138881	OR1L8
TNBC	1.91869	0.0550239	1499	CTNNB1
TNBC	1.91474	0.0555254	2054	STX2
TNBC	-1.91305	0.0557423	85012	TCEAL3
TNBC	-1.91293	0.0557567	56413	LTB4R2
TNBC	-1.91232	0.0558345	51385	ZNF589
TNBC	1.9122	0.0558501	284406	ZFP82
TNBC	1.91025	0.0561012	30001	ERO1A
TNBC	-1.90894	0.05627	6621	SNAPC4
TNBC	-1.90769	0.0564314	2648	KAT2A
TNBC	-1.90767	0.0564339	9651	PLCH2
TNBC	1.9073	0.0564815	2305	FOXM1
TNBC	-1.90613	0.0566332	11188	NISCH
TNBC	-1.90376	0.0569416	254359	ZDHHC24
TNBC	-1.9028	0.0570664	23158	TBC1D9
TNBC	-1.90265	0.0570863	283933	ZNF843
TNBC	1.90263	0.0570891	221037	JMJD1C
TNBC	-1.90188	0.0571863	8786	RGS11
TNBC	1.90184	0.0571919	5290	PIK3CA
TNBC	-1.90101	0.0573005	2674	GFRA1
TNBC	1.89833	0.057653	9688	NUP93
TNBC	1.89766	0.0577412	55854	ZC3H15
TNBC	-1.89668	0.05787	2867	FFAR2
TNBC	-1.89618	0.0579369	376267	RAB15
TNBC	1.89484	0.0581137	11218	DDX20
TNBC	-1.89468	0.0581347	196403	DTX3
TNBC	1.89308	0.0583466	2956	MSH6
TNBC	1.89303	0.0583542	301	ANXA1
TNBC	-1.89167	0.0585343	2767	GNA11
TNBC	-1.89077	0.0586553	79990	PLEKHH3
TNBC	-1.88978	0.0587875	1942	EFNA1
TNBC	1.88968	0.0588005	11167	FSTL1
TNBC	-1.88939	0.0588401	81858	SHARPIN
TNBC	-1.88937	0.0588425	1124	CHN2
TNBC	1.88904	0.058886	200959	GABRR3
TNBC	-1.88843	0.0589684	7727	ZNF174
TNBC	1.88796	0.0590316	10838	ZNF275
TNBC	1.88565	0.059342	7341	SUMO1
TNBC	-1.88503	0.0594256	51195	RAPGEFL1
TNBC	-1.88488	0.0594461	2056	EPO
TNBC	-1.88459	0.0594846	219995	MS4A15
TNBC	-1.88437	0.0595151	23268	DNMBP
TNBC	1.88404	0.0595595	8091	HMGA2
TNBC	1.88333	0.0596555	9745	ZNF536
TNBC	-1.88321	0.059672	1487	CTBP1
TNBC	-1.88259	0.0597565	115677	NOSTRIN
TNBC	-1.8823	0.0597955	10127	ZNF263
TNBC	-1.88205	0.0598299	9923	ZBTB40
TNBC	1.88087	0.0599893	1857	DVL3
TNBC	-1.8808	0.059999	59349	KLHL12
TNBC	-1.88017	0.0600854	9640	ZNF592
TNBC	-1.87977	0.0601401	9231	DLG5
TNBC	-1.8792	0.0602171	26000	TBC1D10B
TNBC	-1.87883	0.060268	5531	PPP4C
TNBC	1.87714	0.0604985	11100	HNRNPUL1
TNBC	1.87702	0.0605152	9475	ROCK2
TNBC	-1.8758	0.0606829	51564	HDAC7
TNBC	1.87193	0.061216	390054	OR52A5
TNBC	1.87083	0.0613685	2132	EXT2
TNBC	-1.87075	0.0613792	51364	ZMYND10
TNBC	1.86915	0.0616018	7117	TMSB4XP8
TNBC	-1.86692	0.0619124	64800	EFCAB6
TNBC	1.86566	0.0620889	9294	S1PR2
TNBC	-1.86559	0.0620989	10140	TOB1
TNBC	1.86532	0.062136	8445	DYRK2
TNBC	-1.86469	0.0622251	2625	GATA3
TNBC	-1.8632	0.0624336	5365	PLXNB3
TNBC	1.86291	0.0624753	5150	PDE7A
TNBC	1.8629	0.0624768	112950	MED8
TNBC	1.86165	0.0626517	9882	TBC1D4
TNBC	-1.86014	0.062866	23492	CBX7
TNBC	1.8591	0.0630129	9474	ATG5
TNBC	-1.85875	0.0630627	158158	RASEF
TNBC	1.85873	0.0630649	84668	FAM126A
TNBC	-1.85798	0.063172	84084	RAB6C
TNBC	1.85664	0.0633628	6392	SDHD
TNBC	-1.85634	0.0634051	286128	ZFP41
TNBC	-1.85607	0.0634438	146434	ZNF597
TNBC	1.85585	0.063475	27436	EML4
TNBC	-1.85571	0.0634944	4335	MNT
TNBC	-1.85452	0.0636647	2897	GRIK1
TNBC	-1.85365	0.0637886	7410	VAV2
TNBC	-1.853	0.0638822	161882	ZFPM1
TNBC	1.85236	0.0639746	3601	IL15RA
TNBC	-1.85046	0.0642467	83482	SCRT1
TNBC	1.85034	0.0642649	5292	PIM1
TNBC	1.84923	0.0644242	9966	TNFSF15
TNBC	-1.84854	0.0645243	140628	GATA5
TNBC	1.84647	0.0648233	6457	SH3GL3
TNBC	1.8455	0.0649654	10135	NAMPT
TNBC	-1.84484	0.0650614	267	AMFR
TNBC	-1.84483	0.0650627	7068	THRB
TNBC	-1.84388	0.0652009	8289	ARID1A
TNBC	1.84263	0.0653824	7004	TEAD4
TNBC	-1.84245	0.0654089	5990	RFX2
TNBC	-1.84184	0.0654991	408	ARRB1
TNBC	1.84162	0.0655311	221895	JAZF1
TNBC	-1.84016	0.0657441	170463	SSBP4
TNBC	-1.83971	0.0658111	27148	STK36
TNBC	-1.83937	0.0658607	200350	FOXD4L1
TNBC	-1.83858	0.0659771	207	AKT1
TNBC	-1.83743	0.0661466	27086	FOXP1
TNBC	-1.8367	0.0662535	140459	ASB6
TNBC	-1.83611	0.0663407	10906	TRAFD1
TNBC	-1.83343	0.0667385	2104	ESRRG
TNBC	1.83306	0.0667943	6428	SRSF3
TNBC	-1.83292	0.0668148	8928	FOXH1
TNBC	-1.83289	0.0668186	8741	TNFSF13
TNBC	-1.83173	0.0669915	8800	PEX11A
TNBC	1.83158	0.0670143	8932	MBD2
TNBC	-1.83134	0.0670494	81789	TIGD6
TNBC	1.8301	0.0672351	11063	SOX30
TNBC	1.82929	0.0673559	93594	TBC1D31
TNBC	-1.82922	0.0673664	5241	PGR
TNBC	1.82908	0.0673874	60485	SAV1
TNBC	1.82893	0.0674107	23318	TUT4
TNBC	-1.82695	0.0677073	130557	ZNF513
TNBC	-1.82686	0.0677203	1952	CELSR2
TNBC	1.82664	0.067754	11329	STK38
TNBC	1.82481	0.0680298	4904	YBX1
TNBC	-1.82405	0.0681441	390063	OR51I1
TNBC	-1.82396	0.0681588	3227	HOXC11
TNBC	-1.82393	0.0681632	3568	IL5RA
TNBC	1.82141	0.068544	7932	OR2H2
TNBC	-1.82122	0.0685728	3675	ITGA3
TNBC	-1.81947	0.0688404	22906	TRAK1
TNBC	1.81815	0.0690414	701	BUB1B
TNBC	1.81724	0.0691811	7289	TULP3
TNBC	1.81562	0.0694294	400713	ZNF880
TNBC	1.8111	0.0701257	2906	GRIN2D
TNBC	1.80068	0.0717533	219482	OR5M3
TNBC	-1.80011	0.0718436	7789	ZXDA
TNBC	1.79902	0.0720151	162655	ZNF519
TNBC	1.79747	0.0722613	11228	RASSF8
TNBC	-1.79582	0.0725238	10765	KDM5B
TNBC	1.79475	0.0726941	9792	SERTAD2
TNBC	-1.79399	0.0728147	57139	RGL3
TNBC	1.79388	0.0728317	84450	ZNF512
TNBC	-1.79287	0.0729935	282890	ZNF311
TNBC	-1.79192	0.0731465	6657	SOX2
TNBC	1.79154	0.0732069	7705	ZNF146
TNBC	-1.79152	0.0732102	269	AMHR2
TNBC	1.79148	0.073216	639	PRDM1
TNBC	1.79103	0.0732885	729288	ZNF286B
TNBC	1.78943	0.0735461	7019	TFAM
TNBC	1.78839	0.0737134	5984	RFC4
TNBC	-1.78825	0.0737352	3975	LHX1
TNBC	1.78803	0.0737708	641	BLM
TNBC	-1.7879	0.0737918	283576	ZDHHC22
TNBC	-1.78759	0.0738428	8334	H2AC6
TNBC	-1.78677	0.0739752	1107	CHD3
TNBC	1.78593	0.0741109	80204	FBXO11
TNBC	1.78565	0.0741563	222487	ADGRG3
TNBC	1.78531	0.0742116	50485	SMARCAL1
TNBC	-1.78525	0.0742215	3665	IRF7
TNBC	1.78489	0.0742793	3184	HNRNPD
TNBC	1.78278	0.0746219	57153	SLC44A2
TNBC	-1.7809	0.0749289	401427	OR2A7
TNBC	1.78026	0.0750338	5784	PTPN14
TNBC	-1.77971	0.075124	10451	VAV3
TNBC	1.77934	0.0751837	346157	ZNF391
TNBC	-1.7793	0.075191	9569	GTF2IRD1
TNBC	1.77895	0.0752475	55773	TBC1D23
TNBC	-1.77891	0.0752542	8567	MADD
TNBC	1.77666	0.075624	200765	TIGD1
TNBC	1.7757	0.0757816	3556	IL1RAP
TNBC	1.77368	0.0761161	2049	EPHB3
TNBC	-1.77327	0.0761833	23654	PLXNB2
TNBC	1.77244	0.0763222	55786	ZNF415
TNBC	-1.77225	0.0763524	367	AR
TNBC	1.77217	0.076367	6421	SFPQ
TNBC	-1.77157	0.0764654	26205	GMEB2
TNBC	1.77058	0.0766307	5933	RBL1
TNBC	-1.77019	0.0766948	65056	GPBP1
TNBC	1.77007	0.0767153	10656	KHDRBS3
TNBC	1.76822	0.0770237	3148	HMGB2
TNBC	1.7681	0.0770445	401036	ASB18
TNBC	-1.76694	0.0772384	23613	ZMYND8
TNBC	1.76671	0.0772775	55578	SUPT20H
TNBC	1.76542	0.0774935	23435	TARDBP
TNBC	-1.76533	0.0775076	80139	ZNF703
TNBC	-1.76466	0.0776203	6601	SMARCC2
TNBC	1.76288	0.0779207	54331	GNG2
TNBC	1.76185	0.0780951	64105	CENPK
TNBC	-1.76104	0.0782317	6778	STAT6
TNBC	-1.75864	0.0786382	56731	SLC2A4RG
TNBC	1.75836	0.0786867	127396	ZNF684
TNBC	-1.75823	0.0787079	3008	H1-4
TNBC	-1.75786	0.0787714	4294	MAP3K10
TNBC	1.75763	0.0788108	84515	MCM8
TNBC	1.75681	0.0789502	1630	DCC
TNBC	1.75669	0.0789713	84441	MAML2
TNBC	1.75311	0.0795838	1870	E2F2
TNBC	-1.75263	0.0796654	4303	FOXO4
TNBC	-1.7511	0.079928	2081	ERN1
TNBC	-1.75044	0.0800431	284485	RIIAD1
TNBC	1.75024	0.0800776	5465	PPARA
TNBC	-1.75004	0.0801106	4901	NRL
TNBC	-1.7485	0.0803767	25	ABL1
TNBC	-1.74846	0.0803844	81857	MED25
TNBC	-1.74723	0.0805974	5298	PI4KB
TNBC	1.74714	0.0806136	2908	NR3C1
TNBC	-1.74677	0.0806771	2306	FOXD2
TNBC	-1.74625	0.0807678	7633	ZNF79
TNBC	1.74597	0.0808153	148206	ZNF714
TNBC	1.74317	0.0813048	9202	ZMYM4
TNBC	1.74245	0.0814302	79084	WDR77
TNBC	1.74222	0.0814696	8833	GMPS
TNBC	-1.74174	0.0815531	902	CCNH
TNBC	1.7413	0.0816311	23432	GPR161
TNBC	1.74032	0.0818022	113835	ZNF257
TNBC	1.7403	0.0818069	5396	PRRX1
TNBC	-1.73941	0.0819622	1960	EGR3
TNBC	-1.73926	0.0819884	5522	PPP2R2C
TNBC	-1.73898	0.0820384	55738	ARFGAP1
TNBC	1.73848	0.0821265	3326	HSP90AB1
TNBC	-1.73843	0.0821347	79943	ZNF696
TNBC	1.73804	0.0822042	64137	ABCG4
TNBC	1.73661	0.0824555	389421	LIN28B
TNBC	1.73626	0.0825181	7171	TPM4
TNBC	1.73512	0.0827196	811	CALR
TNBC	-1.73315	0.0830682	84181	CHD6
TNBC	1.73275	0.0831408	10438	C1D
TNBC	1.7323	0.0832196	2150	F2RL1
TNBC	1.73134	0.0833904	51663	ZFR
TNBC	1.73126	0.0834058	3678	ITGA5
TNBC	-1.73122	0.0834133	7566	ZNF18
TNBC	-1.7296	0.0837018	146540	ZNF785
TNBC	1.72851	0.0838968	4094	MAF
TNBC	1.72548	0.0844405	10009	ZBTB33
TNBC	-1.72476	0.0845704	392138	OR2A25
TNBC	1.7247	0.084581	7057	THBS1
TNBC	-1.72442	0.0846313	9223	MAGI1
TNBC	-1.72434	0.0846458	3229	HOXC13
TNBC	-1.7236	0.084781	30819	KCNIP2
TNBC	-1.72353	0.0847935	3572	IL6ST
TNBC	-1.72349	0.0848003	80298	MTERF2
TNBC	1.72307	0.0848767	2023	ENO1
TNBC	1.72294	0.0848988	83879	CDCA7
TNBC	-1.72253	0.0849728	643641	ZNF862
TNBC	-1.72208	0.0850558	10522	DEAF1
TNBC	-1.72132	0.0851935	152687	ZNF595
TNBC	-1.72074	0.0852982	642658	SCX
TNBC	-1.72019	0.0853978	23513	SCRIB
TNBC	-1.71964	0.0854984	56970	ATXN7L3
TNBC	1.71932	0.0855563	1164	CKS2
TNBC	1.718	0.085796	165829	GPR156
TNBC	-1.71757	0.0858745	162993	ZNF846
TNBC	1.71727	0.0859307	26286	ARFGAP3
TNBC	-1.71714	0.085954	9667	SAFB2
TNBC	-1.71653	0.0860644	345930	ECT2L
TNBC	-1.716	0.0861619	57010	CABP4
TNBC	1.71562	0.0862321	2637	GBX2
TNBC	1.7152	0.0863095	55971	BAIAP2L1
TNBC	-1.7149	0.0863636	5799	PTPRN2
TNBC	-1.71408	0.0865141	79735	TBC1D17
TNBC	1.71337	0.0866448	84100	ARL6
TNBC	1.71317	0.086682	55081	IFT57
TNBC	-1.71265	0.0867762	29946	SERTAD3
TNBC	-1.7124	0.0868223	2057	EPOR
TNBC	1.71146	0.0869955	6574	SLC20A1
TNBC	1.70986	0.0872925	5324	PLAG1
TNBC	1.70644	0.0879259	344561	GPR148
TNBC	-1.70602	0.0880043	79038	ZFYVE21
TNBC	-1.7059	0.0880274	1999	ELF3
TNBC	-1.70495	0.0882031	8631	SKAP1
TNBC	1.70473	0.0882452	2778	GNAS
TNBC	-1.70469	0.0882517	3104	ZBTB48
TNBC	1.70407	0.088368	9568	GABBR2
TNBC	-1.70349	0.0884761	4993	OR2C1
TNBC	-1.70304	0.0885611	6666	SOX12
TNBC	1.70267	0.0886291	57335	ZNF286A
TNBC	-1.701	0.0889423	54925	ZSCAN32
TNBC	-1.70064	0.0890107	3899	AFF3
TNBC	-1.69822	0.0894672	1746	DLX2
TNBC	-1.69806	0.0894957	388569	ZNF324B
TNBC	-1.69615	0.0898573	26160	IFT172
TNBC	1.69605	0.0898764	7112	TMPO
TNBC	-1.6952	0.090037	7158	TP53BP1
TNBC	1.69513	0.0900511	55884	WSB2
TNBC	-1.69424	0.0902199	79412	KREMEN2
TNBC	1.69417	0.0902336	10553	HTATIP2
TNBC	-1.69332	0.090394	51547	SIRT7
TNBC	1.69268	0.0905165	10657	KHDRBS1
TNBC	-1.691	0.0908376	8320	EOMES
TNBC	-1.69083	0.0908688	22885	ABLIM3
TNBC	-1.69043	0.0909453	4355	MPP2
TNBC	1.69041	0.090949	10413	YAP1
TNBC	-1.69036	0.0909586	91012	CERS5
TNBC	1.69022	0.0909867	51008	ASCC1
TNBC	-1.68881	0.0912553	84232	MAF1
TNBC	1.68844	0.0913277	2195	FAT1
TNBC	1.68834	0.0913469	143503	OR51E1
TNBC	1.68786	0.0914375	23036	ZNF292
TNBC	-1.68764	0.0914803	390190	OR5B2
TNBC	1.68726	0.0915537	55636	CHD7
TNBC	-1.68666	0.0916682	24148	PRPF6
TNBC	-1.68592	0.091811	8878	SQSTM1
TNBC	1.68574	0.0918455	23643	LY96
TNBC	-1.68562	0.0918681	23526	ARHGAP45
TNBC	-1.68444	0.0920975	50862	RNF141
TNBC	1.68368	0.0922429	81565	NDEL1
TNBC	-1.68353	0.0922731	80319	CXXC4
TNBC	-1.68219	0.0925316	10265	IRX5
TNBC	-1.68212	0.0925463	54361	WNT4
TNBC	1.68119	0.0927259	4800	NFYA
TNBC	-1.68112	0.0927403	4824	NKX3-1
TNBC	1.68088	0.0927864	128371	OR6K6
TNBC	-1.68027	0.092904	116983	ACAP3
TNBC	-1.67974	0.0930086	25833	POU2F3
TNBC	-1.67965	0.0930249	123169	LEO1
TNBC	-1.67962	0.0930315	9921	RNF10
TNBC	-1.67903	0.0931464	23060	ZNF609
TNBC	-1.67891	0.0931692	1602	DACH1
TNBC	1.6775	0.0934453	10957	PNRC1
TNBC	1.67741	0.0934626	25819	NOCT
TNBC	1.67715	0.0935126	163081	ZNF567
TNBC	-1.67664	0.0936138	64582	GPR135
TNBC	1.67636	0.0936674	11183	MAP4K5
TNBC	1.67633	0.0936726	9753	ZSCAN12
TNBC	1.67587	0.093763	10450	PPIE
TNBC	1.67559	0.0938179	8543	LMO4
TNBC	-1.67536	0.0938633	204219	CERS3
TNBC	-1.67287	0.0943537	8202	NCOA3
TNBC	1.67237	0.0944516	2045	EPHA7
TNBC	-1.67187	0.09455	51246	SHISA5
TNBC	1.67176	0.0945726	7295	TXN
TNBC	-1.67104	0.0947134	51741	WWOX
TNBC	-1.67018	0.094883	3480	IGF1R
TNBC	-1.66964	0.0949906	2913	GRM3
TNBC	1.66691	0.0955313	8028	MLLT10
TNBC	1.66624	0.0956663	55120	FANCL
TNBC	-1.66491	0.0959307	7188	TRAF5
TNBC	-1.66424	0.0960648	26153	KIF26A
TNBC	-1.66313	0.0962865	166	TLE5
TNBC	1.66192	0.0965297	23174	ZCCHC14
TNBC	1.66147	0.096619	8544	PIR
TNBC	-1.66115	0.0966843	8174	MADCAM1
TNBC	-1.6596	0.0969951	10110	SGK2
TNBC	1.65835	0.0972465	894	CCND2
TNBC	-1.65823	0.0972711	55139	ANKZF1
TNBC	-1.65766	0.0973855	26292	MYCBP
TNBC	-1.65764	0.0973893	3315	HSPB1
TNBC	-1.65729	0.0974604	57221	ARFGEF3
TNBC	-1.65586	0.0977509	91074	ANKRD30A
TNBC	-1.65572	0.0977793	4760	NEUROD1
TNBC	1.65545	0.0978339	2916	GRM6
TNBC	-1.65224	0.0984848	4660	PPP1R12B
TNBC	-1.65156	0.0986236	7026	NR2F2
TNBC	1.65123	0.0986917	2308	FOXO1
TNBC	1.64987	0.0989701	6829	SUPT5H
TNBC	1.64981	0.0989828	57615	ZNF492
TNBC	-1.64834	0.0992836	3225	HOXC9
TNBC	-1.64793	0.0993666	55657	ZNF692
TNBC	1.64729	0.0994989	9456	HOMER1
TNBC	-1.6469	0.0995786	7701	ZNF142
TNBC	-1.64611	0.0997407	10045	SH2D3A
TNBC	1.64575	0.0998145	6785	ELOVL4
TNBC	-1.64522	0.0999251	3169	FOXA1
TNBC	-1.645	0.0999702	55758	RCOR3
TNBC	-1.645	0.0999704	2979	GUCA1B
TNBC	1.64344	0.100291	84873	ADGRG7
TNBC	-1.6433	0.100321	2925	GRPR
TNBC	1.64329	0.100322	4176	MCM7
TNBC	1.64321	0.100339	11331	PHB2
TNBC	-1.64215	0.100559	4935	GPR143
TNBC	1.64174	0.100644	220202	ATOH7
TNBC	-1.63903	0.101207	2530	FUT8
TNBC	-1.63834	0.101352	5819	NECTIN2
TNBC	-1.63787	0.101449	92595	ZNF764
TNBC	-1.63553	0.101939	1936	EEF1D
TNBC	1.63408	0.102242	282770	OR10AG1
TNBC	-1.63405	0.102247	6297	SALL2
TNBC	-1.63386	0.102289	2317	FLNB
TNBC	-1.63285	0.102502	6468	FBXW4
TNBC	1.63266	0.102541	51053	GMNN
TNBC	-1.63095	0.102901	8738	CRADD
TNBC	1.63083	0.102925	9096	TBX18
TNBC	-1.63054	0.102988	84126	ATRIP
TNBC	1.63016	0.103068	27336	HTATSF1
TNBC	1.63015	0.103069	51422	PRKAG2
TNBC	-1.62791	0.103543	8396	PIP4K2B
TNBC	1.62675	0.103791	10138	YAF2
TNBC	1.62585	0.103982	51130	ASB3
TNBC	-1.6254	0.104078	346528	OR2A1
TNBC	-1.62443	0.104284	7818	DAP3
TNBC	1.62323	0.104539	7639	ZNF85
TNBC	1.62318	0.104551	5927	KDM5A
TNBC	-1.62263	0.104669	27347	STK39
TNBC	1.62214	0.104772	5578	PRKCA
TNBC	1.6219	0.104824	10308	ZNF267
TNBC	-1.62175	0.104858	4486	MST1R
TNBC	1.62123	0.104968	1653	DDX1
TNBC	1.62044	0.105138	6769	STAC
TNBC	1.61917	0.10541	22801	ITGA11
TNBC	-1.61869	0.105514	441670	OR4M1
TNBC	1.61818	0.105625	84451	MAP3K21
TNBC	-1.61615	0.106062	10555	AGPAT2
TNBC	1.61553	0.106196	85407	NKD1
TNBC	1.61526	0.106255	7003	TEAD1
TNBC	1.61388	0.106554	79018	GID4
TNBC	1.61241	0.106872	22847	ZNF507
TNBC	1.61228	0.106901	2619	GAS1
TNBC	-1.6122	0.106919	174	AFP
TNBC	1.612	0.106961	6749	SSRP1
TNBC	1.61099	0.107183	11319	ECD
TNBC	1.61004	0.10739	2887	GRB10
TNBC	1.60955	0.107497	4055	LTBR
TNBC	-1.60933	0.107545	51728	POLR3K
TNBC	1.60822	0.107787	9686	VGLL4
TNBC	-1.60744	0.107959	51304	ZDHHC3
TNBC	1.60739	0.107969	2131	EXT1
TNBC	1.60725	0.108001	64843	ISL2
TNBC	-1.60701	0.108053	27314	RAB30
TNBC	1.60492	0.108511	3097	HIVEP2
TNBC	1.6047	0.108559	1974	EIF4A2
TNBC	-1.60376	0.108767	2145	EZH1
TNBC	-1.60373	0.108773	54855	TENT5C
TNBC	-1.602	0.109156	23168	RTF1
TNBC	1.60191	0.109176	4921	DDR2
TNBC	1.60166	0.10923	342372	PKD1L3
TNBC	-1.60153	0.109259	398	ARHGDIG
TNBC	-1.59985	0.109632	29890	RBM15B
TNBC	-1.59963	0.109681	22834	ZNF652
TNBC	1.59801	0.110041	79752	ZFAND1
TNBC	1.59647	0.110385	4172	MCM3
TNBC	1.59605	0.110477	138805	OR13F1
TNBC	1.59473	0.110772	6093	ROCK1
TNBC	-1.59445	0.110836	6668	SP2
TNBC	-1.59385	0.110971	51665	ASB1
TNBC	1.59286	0.111191	5332	PLCB4
TNBC	1.59239	0.111297	374879	ZNF699
TNBC	-1.59096	0.111619	8843	HCAR3
TNBC	-1.58923	0.112009	5705	PSMC5
TNBC	-1.58917	0.112023	51230	PHF20
TNBC	1.58898	0.112064	51256	TBC1D7
TNBC	-1.58877	0.112112	222546	RFX6
TNBC	-1.58859	0.112154	23522	KAT6B
TNBC	1.58851	0.112172	2019	EN1
TNBC	1.58846	0.112181	54205	CYCS
TNBC	1.58823	0.112233	9464	HAND2
TNBC	1.58749	0.112401	1756	DMD
TNBC	-1.5873	0.112445	3280	HES1
TNBC	1.58727	0.112451	4784	NFIX
TNBC	1.58638	0.112652	8362	H4C12
TNBC	-1.58624	0.112684	29800	ZDHHC1
TNBC	-1.58581	0.112783	91464	ISX
TNBC	1.58543	0.112869	23527	ACAP2
TNBC	-1.58506	0.112953	93627	TBCK
TNBC	-1.58452	0.113076	8643	PTCH2
TNBC	-1.5844	0.113102	84901	NFATC2IP
TNBC	-1.58417	0.113155	1452	CSNK1A1
TNBC	-1.58375	0.113251	5333	PLCD1
TNBC	1.58277	0.113474	80816	ASXL3
TNBC	-1.58245	0.113547	85441	HELZ2
TNBC	1.58122	0.113828	2534	FYN
TNBC	1.57973	0.114169	2676	GFRA3
TNBC	1.5786	0.114428	5325	PLAGL1
TNBC	1.57841	0.114472	56943	ENY2
TNBC	-1.57841	0.114472	22827	PUF60
TNBC	-1.57836	0.114483	57659	ZBTB4
TNBC	-1.57771	0.114631	51684	SUFU
TNBC	1.57663	0.11488	64359	NXN
TNBC	-1.57477	0.115311	283	ANG
TNBC	1.57474	0.115317	1460	CSNK2B
TNBC	1.57417	0.115447	2668	GDNF
TNBC	1.57207	0.115933	1827	RCAN1
TNBC	-1.57167	0.116028	9135	RABEP1
TNBC	1.57128	0.116118	55906	ZC4H2
TNBC	-1.57097	0.116189	1408	CRY2
TNBC	1.56929	0.116579	22808	MRAS
TNBC	1.5692	0.116601	4841	NONO
TNBC	-1.56908	0.116629	53340	SPA17
TNBC	1.56896	0.116657	79101	TAF1D
TNBC	1.56825	0.116822	54815	GATAD2A
TNBC	-1.56789	0.116908	2099	ESR1
TNBC	-1.5674	0.117021	284309	ZNF776
TNBC	-1.56711	0.117089	26166	RGS22
TNBC	1.56684	0.117152	5789	PTPRD
TNBC	-1.56642	0.11725	30812	SOX8
TNBC	1.56554	0.117457	118460	EXOSC6
TNBC	-1.56517	0.117543	121504	H4-16
TNBC	-1.56475	0.117641	784	CACNB3
TNBC	1.56415	0.117783	5754	PTK7
TNBC	-1.56323	0.117999	10818	FRS2
TNBC	-1.56276	0.118109	285282	RABL3
TNBC	1.56259	0.118148	1024	CDK8
TNBC	-1.56123	0.11847	10572	SIVA1
TNBC	-1.56045	0.118652	81033	KCNH6
TNBC	-1.56032	0.118685	379	ARL4D
TNBC	-1.56018	0.118718	5571	PRKAG1
TNBC	1.56001	0.118758	6659	SOX4
TNBC	1.55917	0.118957	6608	SMO
TNBC	-1.55915	0.118961	79727	LIN28A
TNBC	-1.55801	0.11923	2537	IFI6
TNBC	-1.55801	0.119231	51222	ZNF219
TNBC	-1.5579	0.119256	58985	IL22RA1
TNBC	1.55771	0.119302	54796	BNC2
TNBC	1.55706	0.119457	6233	RPS27A
TNBC	-1.55677	0.119525	7564	ZNF16
TNBC	1.55675	0.119531	11065	UBE2C
TNBC	-1.55662	0.11956	741	ZNHIT2
TNBC	-1.55642	0.119607	1495	CTNNA1
TNBC	-1.55632	0.119633	90249	UNC5A
TNBC	-1.55628	0.119641	83933	HDAC10
TNBC	-1.55591	0.119729	8794	TNFRSF10C
TNBC	1.55566	0.119789	898	CCNE1
TNBC	-1.55517	0.119905	79697	RIOX1
TNBC	-1.55495	0.119959	90204	ZSWIM1
TNBC	-1.55493	0.119963	1747	DLX3
TNBC	-1.55462	0.120038	6944	VPS72
TNBC	1.55425	0.120126	6281	S100A10
TNBC	1.55415	0.120149	84168	ANTXR1
TNBC	1.55316	0.120385	857	CAV1
TNBC	1.55286	0.120456	2296	FOXC1
TNBC	-1.55281	0.120468	9311	ASIC3
TNBC	-1.55044	0.121036	5143	PDE4C
TNBC	1.55018	0.121098	23768	FLRT2
TNBC	-1.54975	0.121202	6618	SNAPC2
TNBC	1.54962	0.121234	2958	GTF2A2
TNBC	-1.54951	0.121259	8242	KDM5C
TNBC	1.54921	0.121331	7091	TLE4
TNBC	1.54862	0.121474	55269	PSPC1
TNBC	1.54614	0.122071	81327	OR4A16
TNBC	-1.54611	0.122078	23635	SSBP2
TNBC	-1.54595	0.122117	26996	GPR160
TNBC	1.54564	0.122191	5901	RAN
TNBC	-1.54349	0.122712	4756	NEO1
TNBC	1.54201	0.12307	8440	NCK2
TNBC	1.54184	0.123113	1407	CRY1
TNBC	-1.54099	0.123318	11059	WWP1
TNBC	1.54071	0.123387	6018	RLF
TNBC	-1.54071	0.123388	84812	PLCD4
TNBC	1.54049	0.123442	4772	NFATC1
TNBC	1.54	0.12356	3586	IL10
TNBC	-1.53939	0.123709	403274	OR5H15
TNBC	-1.53937	0.123714	602	BCL3
TNBC	1.53915	0.123767	84146	ZNF644
TNBC	-1.53902	0.123799	414059	TBC1D3B
TNBC	-1.53819	0.124001	3706	ITPKA
TNBC	1.53817	0.124006	10472	ZBTB18
TNBC	1.53764	0.124138	58499	ZNF462
TNBC	-1.53748	0.124177	55357	TBC1D2
TNBC	1.53695	0.124305	468	ATF4
TNBC	1.53686	0.124328	9019	MPZL1
TNBC	-1.53656	0.1244	284114	TMEM102
TNBC	-1.53633	0.124458	8764	TNFRSF14
TNBC	1.53576	0.124598	10554	AGPAT1
TNBC	1.53485	0.124822	867	CBL
TNBC	1.53357	0.125135	4780	NFE2L2
TNBC	1.53294	0.125291	10397	NDRG1
TNBC	1.53203	0.125514	84844	PHF5A
TNBC	1.53152	0.125641	79190	IRX6
TNBC	1.53132	0.125691	28985	MCTS1
TNBC	1.53046	0.125902	3595	IL12RB2
TNBC	-1.53018	0.125972	65018	PINK1
TNBC	-1.53014	0.125983	6506	SLC1A2
TNBC	-1.53001	0.126013	57465	TBC1D24
TNBC	1.52984	0.126056	55509	BATF3
TNBC	1.52981	0.126063	51083	GAL
TNBC	1.52953	0.126133	4017	LOXL2
TNBC	-1.52871	0.126338	81669	CCNL2
TNBC	-1.52869	0.126341	9261	MAPKAPK2
TNBC	-1.52708	0.126742	29956	CERS2
TNBC	-1.52668	0.126841	64599	GIGYF1
TNBC	1.52588	0.127039	3428	IFI16
TNBC	1.52548	0.127141	7099	TLR4
TNBC	-1.52523	0.127202	64112	MOAP1
TNBC	-1.52494	0.127275	397	ARHGDIB
TNBC	1.52481	0.127308	23019	CNOT1
TNBC	1.52226	0.127945	2516	NR5A1
TNBC	1.52196	0.12802	10498	CARM1
TNBC	1.52101	0.128256	119764	OR4X2
TNBC	1.52083	0.128303	51324	SPG21
TNBC	1.52061	0.128359	5902	RANBP1
TNBC	1.52047	0.128393	6880	TAF9
TNBC	-1.52029	0.128439	84313	VPS25
TNBC	1.51967	0.128594	55553	SOX6
TNBC	-1.51937	0.12867	51107	APH1A
TNBC	-1.51798	0.129019	430	ASCL2
TNBC	1.51794	0.129029	8323	FZD6
TNBC	1.5175	0.129141	57498	KIDINS220
TNBC	-1.51634	0.129434	51310	SLC22A17
TNBC	1.51574	0.129584	5924	RASGRF2
TNBC	1.51525	0.129709	4067	LYN
TNBC	-1.51495	0.129786	6248	RSC1A1
TNBC	1.51398	0.13003	23601	CLEC5A
TNBC	-1.51276	0.130341	5441	POLR2L
TNBC	-1.51238	0.130437	7691	ZNF132
TNBC	-1.51223	0.130475	283337	ZNF740
TNBC	-1.51066	0.130876	55827	DCAF6
TNBC	1.50961	0.131142	3050	HBZ
TNBC	-1.50946	0.13118	338917	VSX2
TNBC	-1.50888	0.131329	2261	FGFR3
TNBC	1.50726	0.131744	134860	TAAR9
TNBC	-1.50621	0.132014	6295	SAG
TNBC	-1.50589	0.132095	51517	NCKIPSD
TNBC	1.50532	0.132241	2984	GUCY2C
TNBC	1.50444	0.132468	153020	RASGEF1B
TNBC	1.50341	0.132734	8804	CREG1
TNBC	-1.50232	0.133016	124411	ZNF720
TNBC	1.50152	0.133221	1676	DFFA
TNBC	-1.50066	0.133444	3092	HIP1
TNBC	1.50018	0.133568	11177	BAZ1A
TNBC	-1.49996	0.133626	29108	PYCARD
TNBC	1.49955	0.133732	9221	NOLC1
TNBC	1.49716	0.134352	81606	LBH
TNBC	1.49715	0.134353	83860	TAF3
TNBC	-1.49379	0.135231	57593	EBF4
TNBC	-1.49344	0.135321	57506	MAVS
TNBC	1.49341	0.135329	8880	FUBP1
TNBC	1.49318	0.13539	26578	OSTF1
TNBC	1.4921	0.135672	54206	ERRFI1
TNBC	-1.4918	0.135751	7442	TRPV1
TNBC	-1.4917	0.135778	5164	PDK2
TNBC	-1.49167	0.135786	90070	LACRT
TNBC	-1.49166	0.135788	54856	GON4L
TNBC	-1.49143	0.135849	554	AVPR2
TNBC	-1.49049	0.136096	4213	MEIS3P1
TNBC	1.48991	0.136248	29079	MED4
TNBC	-1.4897	0.136303	125058	TBC1D16
TNBC	-1.48836	0.136656	23211	ZC3H4
TNBC	-1.48829	0.136675	3927	LASP1
TNBC	-1.48614	0.137241	113878	DTX2
TNBC	-1.48593	0.137297	3006	H1-2
TNBC	1.48516	0.137502	26011	TENM4
TNBC	1.48476	0.137607	10409	BASP1
TNBC	-1.48451	0.137674	55311	ZNF444
TNBC	-1.48425	0.137742	11158	RABL2B
TNBC	-1.4835	0.13794	654364	NME1-NME2
TNBC	1.48259	0.138182	9212	AURKB
TNBC	1.48225	0.138274	8467	SMARCA5
TNBC	-1.48224	0.138276	6101	RP1
TNBC	-1.48199	0.138343	8312	AXIN1
TNBC	-1.48187	0.138375	10129	FRY
TNBC	-1.48174	0.138409	151242	PPP1R1C
TNBC	1.4815	0.138473	10059	DNM1L
TNBC	1.48106	0.13859	23028	KDM1A
TNBC	-1.48041	0.138764	117143	TADA1
TNBC	-1.47962	0.138973	5514	PPP1R10
TNBC	1.47857	0.139255	4882	NPR2
TNBC	-1.47832	0.139322	9743	ARHGAP32
TNBC	-1.47775	0.139475	1831	TSC22D3
TNBC	-1.47735	0.139582	10336	PCGF3
TNBC	1.47649	0.139811	9712	USP6NL
TNBC	-1.47619	0.139892	57326	PBXIP1
TNBC	-1.47557	0.14006	728656	DMRTC1B
TNBC	-1.47402	0.140476	51270	TFDP3
TNBC	-1.47384	0.140525	7755	ZNF205
TNBC	-1.47373	0.140555	999	CDH1
TNBC	1.47357	0.140598	5356	PLRG1
TNBC	-1.4733	0.140669	2623	GATA1
TNBC	1.47171	0.141098	4603	MYBL1
TNBC	1.47142	0.141177	283248	RCOR2
TNBC	-1.46963	0.141663	3222	HOXC5
TNBC	-1.4688	0.141886	8204	NRIP1
TNBC	1.4659	0.142676	79595	SAP130
TNBC	1.46547	0.142792	55729	ATF7IP
TNBC	1.46471	0.142999	6934	TCF7L2
TNBC	-1.46467	0.14301	285971	ZNF775
TNBC	-1.46429	0.143115	283149	BCL9L
TNBC	-1.46369	0.143278	7567	ZNF19
TNBC	1.46173	0.143816	3685	ITGAV
TNBC	-1.46169	0.143826	55893	ZNF395
TNBC	1.46152	0.143872	158866	ZDHHC15
TNBC	1.46106	0.144	29097	CNIH4
TNBC	-1.46099	0.144017	440456	PLEKHM1P1
TNBC	1.46075	0.144085	81697	OR2B2
TNBC	1.46067	0.144105	3624	INHBA
TNBC	-1.46028	0.144212	3756	KCNH1
TNBC	-1.46021	0.144231	10139	ARFRP1
TNBC	-1.45938	0.144461	284371	ZNF841
TNBC	1.45873	0.144641	5326	PLAGL2
TNBC	1.45872	0.144641	6938	TCF12
TNBC	-1.45813	0.144804	284443	ZNF493
TNBC	1.45808	0.144819	580	BARD1
TNBC	-1.45731	0.145032	55811	ADCY10
TNBC	-1.45677	0.145179	57496	MRTFB
TNBC	-1.45662	0.145222	5601	MAPK9
TNBC	1.45349	0.146088	56288	PARD3
TNBC	1.4527	0.146307	7046	TGFBR1
TNBC	-1.45227	0.146427	27113	BBC3
TNBC	-1.45186	0.14654	79755	ZNF750
TNBC	-1.45154	0.14663	7089	TLE2
TNBC	-1.45134	0.146685	10142	AKAP9
TNBC	-1.45128	0.146703	53635	PTOV1
TNBC	-1.45125	0.146709	26047	CNTNAP2
TNBC	-1.4511	0.146753	84253	GARNL3
TNBC	1.45054	0.146908	2491	CENPI
TNBC	-1.45033	0.146968	84033	OBSCN
TNBC	1.45009	0.147033	5591	PRKDC
TNBC	1.44959	0.147173	8463	TEAD2
TNBC	1.44941	0.147224	9448	MAP4K4
TNBC	-1.44922	0.147277	64651	CSRNP1
TNBC	-1.44786	0.147657	84894	LINGO1
TNBC	-1.4477	0.1477	84891	ZSCAN10
TNBC	-1.44661	0.148006	140825	NEURL2
TNBC	-1.44539	0.148348	2068	ERCC2
TNBC	1.44468	0.148547	10343	PKDREJ
TNBC	-1.44395	0.148753	1388	ATF6B
TNBC	-1.44366	0.148833	7161	TP73
TNBC	1.44337	0.148915	3399	ID3
TNBC	-1.44329	0.14894	25970	SH2B1
TNBC	-1.44247	0.14917	10620	ARID3B
TNBC	1.44246	0.149172	340665	CYP26C1
TNBC	1.44244	0.149178	65267	WNK3
TNBC	1.4422	0.149245	1749	DLX5
TNBC	-1.44173	0.149379	4778	NFE2
TNBC	1.43914	0.150111	26707	OR2J2
TNBC	1.43899	0.150152	139628	FOXR2
TNBC	1.43883	0.150198	3608	ILF2
TNBC	-1.43832	0.150344	50861	STMN3
TNBC	-1.43808	0.150412	3007	H1-3
TNBC	1.43767	0.150528	10133	OPTN
TNBC	1.43687	0.150754	54756	IL17RD
TNBC	1.43603	0.150994	4843	NOS2
TNBC	-1.43391	0.151599	84270	CARD19
TNBC	1.43364	0.151676	84525	HOPX
TNBC	-1.43326	0.151784	83661	MS4A8
TNBC	1.43198	0.15215	51762	RAB8B
TNBC	1.42941	0.152887	3267	AGFG1
TNBC	-1.42859	0.153122	4088	SMAD3
TNBC	-1.42837	0.153185	10025	MED16
TNBC	-1.42812	0.153258	8216	LZTR1
TNBC	1.42659	0.153698	2313	FLI1
TNBC	-1.42598	0.153873	120787	OR52W1
TNBC	1.42553	0.154003	5152	PDE9A
TNBC	-1.42492	0.154181	403	ARL3
TNBC	1.42444	0.154319	64067	NPAS3
TNBC	1.42438	0.154336	355	FAS
TNBC	-1.42403	0.154438	4299	AFF1
TNBC	1.42374	0.154523	5991	RFX3
TNBC	-1.42371	0.154529	653427	FOXD4L5
TNBC	-1.42154	0.155158	6495	SIX1
TNBC	1.42078	0.155382	5159	PDGFRB
TNBC	-1.42012	0.155573	400569	MED11
TNBC	1.41995	0.155621	5903	RANBP2
TNBC	1.41925	0.155825	1879	EBF1
TNBC	1.41883	0.155947	6921	ELOC
TNBC	-1.41771	0.156274	84874	ZNF514
TNBC	1.41691	0.156508	1143	CHRNB4
TNBC	-1.41602	0.156771	3171	FOXA3
TNBC	1.41534	0.156968	2119	ETV5
TNBC	-1.41388	0.157396	124274	GPR139
TNBC	-1.4123	0.157862	80762	NDFIP1
TNBC	1.41135	0.158142	3588	IL10RB
TNBC	-1.41059	0.158364	55684	RABL6
TNBC	1.40998	0.158545	3329	HSPD1
TNBC	1.40848	0.158989	90874	ZNF697
TNBC	1.40812	0.159097	6935	ZEB1
TNBC	1.40763	0.159241	5584	PRKCI
TNBC	-1.40726	0.15935	55103	RALGPS2
TNBC	1.4071	0.159398	6492	SIM1
TNBC	-1.40592	0.159749	253959	RALGAPA1
TNBC	1.40491	0.160048	253832	ZDHHC20
TNBC	1.40489	0.160054	8915	BCL10
TNBC	1.4047	0.160111	2931	GSK3A
TNBC	-1.40384	0.160368	9901	SRGAP3
TNBC	1.40378	0.160386	79149	ZSCAN5A
TNBC	-1.40349	0.16047	389058	SP5
TNBC	1.40318	0.160563	282991	BLOC1S2
TNBC	1.40212	0.16088	4802	NFYC
TNBC	-1.40195	0.16093	6781	STC1
TNBC	1.40051	0.161362	64123	ADGRL4
TNBC	1.40035	0.161409	339559	ZFP69
TNBC	1.4001	0.161483	8364	H4C3
TNBC	1.3996	0.161634	8239	USP9X
TNBC	-1.39936	0.161704	84619	ZGPAT
TNBC	-1.39906	0.161796	83746	L3MBTL2
TNBC	1.39889	0.161845	2120	ETV6
TNBC	1.39885	0.161858	5865	RAB3B
TNBC	1.3978	0.162172	9994	CASP8AP2
TNBC	-1.39595	0.16273	85364	ZCCHC3
TNBC	-1.39583	0.162765	201163	FLCN
TNBC	-1.39554	0.162853	84336	TMEM101
TNBC	1.3954	0.162894	5987	TRIM27
TNBC	-1.39479	0.163081	84914	ZNF587
TNBC	-1.39475	0.163091	8322	FZD4
TNBC	-1.39335	0.163512	29	ABR
TNBC	-1.39181	0.163979	3590	IL11RA
TNBC	-1.39082	0.16428	4602	MYB
TNBC	1.39025	0.164453	10981	RAB32
TNBC	1.38951	0.164678	55723	ASF1B
TNBC	1.38685	0.165486	2316	FLNA
TNBC	-1.38653	0.165585	54531	MIER2
TNBC	-1.38632	0.165648	5252	PHF1
TNBC	1.38557	0.165877	116984	ARAP2
TNBC	-1.38539	0.165933	4661	MYT1
TNBC	-1.38519	0.165993	3340	NDST1
TNBC	-1.38442	0.16623	7767	ZNF224
TNBC	1.3838	0.166421	5141	PDE4A
TNBC	1.38328	0.166578	4605	MYBL2
TNBC	-1.38313	0.166626	3476	IGBP1
TNBC	1.38298	0.166671	2736	GLI2
TNBC	1.38288	0.166703	6925	TCF4
TNBC	-1.38288	0.166703	23326	USP22
TNBC	-1.38249	0.166822	80778	ZNF34
TNBC	-1.38137	0.167164	23152	CIC
TNBC	-1.38042	0.167457	342357	ZKSCAN2
TNBC	-1.37812	0.168166	2788	GNG7
TNBC	1.37767	0.168305	169792	GLIS3
TNBC	-1.37596	0.168835	7589	ZSCAN21
TNBC	1.37572	0.168909	109	ADCY3
TNBC	1.37567	0.168923	1012	CDH13
TNBC	1.37474	0.169211	2139	EYA2
TNBC	-1.37395	0.169456	91748	MIDEAS
TNBC	1.37392	0.169467	9406	ZRANB2
TNBC	1.37317	0.169701	26184	OR1F2P
TNBC	-1.37291	0.169781	23221	RHOBTB2
TNBC	1.37181	0.170123	1901	S1PR1
TNBC	1.37078	0.170443	5879	RAC1
TNBC	1.37064	0.170489	23081	KDM4C
TNBC	1.37045	0.170548	965	CD58
TNBC	-1.36983	0.17074	6879	TAF7
TNBC	-1.36952	0.170838	51206	GP6
TNBC	-1.36927	0.170914	10379	IRF9
TNBC	1.36923	0.170928	2553	GABPB1
TNBC	1.36903	0.170991	9039	UBA3
TNBC	1.36862	0.171118	2070	EYA4
TNBC	-1.36769	0.17141	6919	TCEA2
TNBC	-1.36739	0.171503	113026	PLCD3
TNBC	1.36718	0.17157	91133	L3MBTL4
TNBC	-1.36694	0.171645	9479	MAPK8IP1
TNBC	-1.36611	0.171906	676	BRDT
TNBC	1.36607	0.171917	6664	SOX11
TNBC	1.36524	0.172176	2005	ELK4
TNBC	1.36501	0.172251	1876	E2F6
TNBC	1.36439	0.172445	2178	FANCE
TNBC	1.36327	0.172798	56937	PMEPA1
TNBC	-1.36283	0.172936	166793	ZBTB49
TNBC	-1.36256	0.17302	284459	ZNF875
TNBC	-1.36232	0.173097	55250	ELP2
TNBC	1.3615	0.173356	8061	FOSL1
TNBC	-1.36126	0.17343	51710	ZNF44
TNBC	-1.36057	0.17365	27445	PCLO
TNBC	1.3597	0.173925	29028	ATAD2
TNBC	1.3586	0.174274	51123	ZNF706
TNBC	-1.35756	0.174605	3233	HOXD4
TNBC	1.35738	0.174661	51106	TFB1M
TNBC	1.3564	0.174971	9603	NFE2L3
TNBC	1.35493	0.175441	7675	ZNF121
TNBC	1.35458	0.17555	3589	IL11
TNBC	1.35442	0.175603	6599	SMARCC1
TNBC	-1.3541	0.175704	7644	ZNF91
TNBC	1.35389	0.175773	6591	SNAI2
TNBC	1.35349	0.1759	29777	ABT1
TNBC	1.35206	0.176357	675	BRCA2
TNBC	1.35181	0.176435	91608	RASL10B
TNBC	-1.35145	0.176553	10040	TOM1L1
TNBC	-1.35144	0.176555	79754	ASB13
TNBC	1.3505	0.176857	637	BID
TNBC	-1.35025	0.176935	473	RERE
TNBC	1.35008	0.17699	84654	SPZ1
TNBC	-1.34913	0.177294	4782	NFIC
TNBC	-1.34754	0.177807	64216	TFB2M
TNBC	-1.34669	0.17808	730130	TMEM229A
TNBC	-1.34639	0.178176	10565	ARFGEF1
TNBC	1.3454	0.178497	51776	MAP3K20
TNBC	-1.34537	0.178504	2563	GABRD
TNBC	1.34506	0.178604	64388	GREM2
TNBC	-1.34439	0.178821	26341	OR5H1
TNBC	1.34336	0.179157	340554	ZC3H12B
TNBC	1.34288	0.179311	6884	TAF13
TNBC	1.34244	0.179454	60561	RINT1
TNBC	-1.34173	0.179682	1846	DUSP4
TNBC	1.3417	0.179692	3459	IFNGR1
TNBC	-1.34167	0.179702	9321	TRIP11
TNBC	-1.34114	0.179875	914	CD2
TNBC	1.33995	0.180261	79890	RIN3
TNBC	-1.33939	0.180445	9649	RALGPS1
TNBC	-1.33876	0.18065	25799	ZNF324
TNBC	-1.33838	0.180773	22985	ACIN1
TNBC	-1.33813	0.180854	2244	FGB
TNBC	-1.33767	0.181005	149069	DCDC2B
TNBC	-1.33701	0.181219	1185	CLCN6
TNBC	1.33687	0.181265	10915	TCERG1
TNBC	1.33686	0.18127	655	BMP7
TNBC	-1.33674	0.181308	1796	DOK1
TNBC	1.33634	0.181438	8934	RAB29
TNBC	-1.33569	0.181651	6391	SDHC
TNBC	1.33567	0.181658	23596	OPN3
TNBC	-1.33539	0.181748	26038	CHD5
TNBC	1.33489	0.181911	3336	HSPE1
TNBC	1.3329	0.182564	10849	POLR1G
TNBC	1.33283	0.182587	8896	BUD31
TNBC	-1.3327	0.182629	65982	ZSCAN18
TNBC	1.33113	0.183145	5111	PCNA
TNBC	-1.33112	0.18315	391194	OR2M2
TNBC	1.331	0.183189	7170	TPM3
TNBC	1.33066	0.183301	4869	NPM1
TNBC	1.33036	0.183401	29842	TFCP2L1
TNBC	1.32997	0.183529	84733	CBX2
TNBC	-1.32931	0.183746	80149	ZC3H12A
TNBC	1.32919	0.183786	6615	SNAI1
TNBC	-1.32825	0.184095	10362	HMG20B
TNBC	1.32811	0.184141	170067	SUPT20HL2
TNBC	-1.32741	0.184374	57332	CBX8
TNBC	-1.32711	0.184472	1628	DBP
TNBC	1.32705	0.184491	339487	ZBTB8OS
TNBC	1.32697	0.184519	7730	ZNF177
TNBC	-1.32659	0.184643	8347	H2BC4
TNBC	-1.32642	0.1847	54880	BCOR
TNBC	1.32641	0.184703	11124	FAF1
TNBC	-1.32628	0.184748	10935	PRDX3
TNBC	-1.32612	0.184798	6928	HNF1B
TNBC	-1.32611	0.184805	390059	OR51M1
TNBC	1.32571	0.184936	94	ACVRL1
TNBC	1.32519	0.185109	2000	ELF4
TNBC	1.32515	0.18512	10892	MALT1
TNBC	-1.32432	0.185398	11054	OGFR
TNBC	-1.32251	0.185999	135935	NOBOX
TNBC	-1.32183	0.186224	6604	SMARCD3
TNBC	-1.32162	0.186294	7706	TRIM25
TNBC	-1.31983	0.186892	40	ASIC2
TNBC	-1.31972	0.186928	84675	TRIM55
TNBC	1.31891	0.1872	966	CD59
TNBC	1.31804	0.187489	4601	MXI1
TNBC	-1.31801	0.187501	2046	EPHA8
TNBC	1.3177	0.187605	401	PHOX2A
TNBC	-1.3173	0.187737	53916	RAB4B
TNBC	1.31617	0.188118	166815	TIGD2
TNBC	-1.31541	0.188371	10087	CERT1
TNBC	1.31503	0.1885	9477	MED20
TNBC	-1.31489	0.188546	819	CAMLG
TNBC	1.31427	0.188754	55544	RBM38
TNBC	1.31316	0.189129	1051	CEBPB
TNBC	-1.3131	0.189148	4855	NOTCH4
TNBC	1.31266	0.189297	8609	KLF7
TNBC	-1.31104	0.189846	64223	MLST8
TNBC	-1.31037	0.19007	5494	PPM1A
TNBC	-1.31019	0.190132	828	CAPS
TNBC	-1.31001	0.190192	126069	ZNF491
TNBC	1.30999	0.1902	6790	AURKA
TNBC	1.30987	0.190239	5460	POU5F1
TNBC	1.3084	0.190738	22821	RASA3
TNBC	-1.30832	0.190765	26281	FGF20
TNBC	-1.30809	0.190844	11153	FICD
TNBC	1.30797	0.190882	50515	CHST11
TNBC	1.30662	0.19134	29128	UHRF1
TNBC	-1.30599	0.191556	50488	MINK1
TNBC	-1.30597	0.191564	284390	ZNF763
TNBC	-1.30577	0.191632	63947	DMRTC1
TNBC	1.30528	0.191797	3654	IRAK1
TNBC	1.30466	0.19201	284695	ZNF326
TNBC	1.30452	0.192057	84759	PCGF1
TNBC	-1.304	0.192233	392309	OR13J1
TNBC	-1.3039	0.192267	10886	NPFFR2
TNBC	-1.30381	0.192297	3223	HOXC6
TNBC	1.30342	0.192433	91752	ZNF804A
TNBC	1.30314	0.192526	100	ADA
TNBC	1.3031	0.192542	3219	HOXB9
TNBC	1.30221	0.192846	9318	COPS2
TNBC	-1.30219	0.192851	1786	DNMT1
TNBC	-1.30145	0.193103	11138	TBC1D8
TNBC	-1.30119	0.193195	7988	ZNF212
TNBC	-1.30035	0.193482	23140	ZZEF1
TNBC	-1.30031	0.193494	3054	HCFC1
TNBC	-1.29977	0.193681	55198	APPL2
TNBC	1.29938	0.193815	284307	ZIK1
TNBC	-1.29863	0.194072	8365	H4C8
TNBC	1.29844	0.194138	51499	TRIAP1
TNBC	-1.29735	0.19451	261734	NPHP4
TNBC	-1.29683	0.194691	3213	HOXB3
TNBC	1.2957	0.195077	9889	ZBED4
TNBC	-1.29477	0.195401	317701	VN1R2
TNBC	1.29431	0.195557	55366	LGR4
TNBC	-1.29402	0.19566	5577	PRKAR2B
TNBC	1.29375	0.195752	79710	MORC4
TNBC	1.29331	0.195904	1956	EGFR
TNBC	-1.29329	0.195911	84460	ZMAT1
TNBC	1.2926	0.19615	171017	ZNF384
TNBC	1.29222	0.196282	2554	GABRA1
TNBC	1.29166	0.196475	960	CD44
TNBC	-1.29145	0.196547	221785	ZSCAN25
TNBC	-1.29129	0.196604	79849	PDZD3
TNBC	-1.29106	0.196683	1501	CTNND2
TNBC	1.29051	0.196873	2256	FGF11
TNBC	1.29031	0.196943	11179	ZNF277
TNBC	1.29	0.197051	23220	DTX4
TNBC	-1.28959	0.197193	8766	RAB11A
TNBC	1.28947	0.197235	22809	ATF5
TNBC	1.28891	0.197431	8837	CFLAR
TNBC	-1.28877	0.197479	10902	BRD8
TNBC	1.28841	0.197602	815	CAMK2A
TNBC	-1.28839	0.197611	3283	HSD3B1
TNBC	1.28795	0.197764	9441	MED26
TNBC	1.28765	0.197866	389072	PLEKHM3
TNBC	-1.28669	0.198203	23362	PSD3
TNBC	1.28665	0.198217	2114	ETS2
TNBC	1.28619	0.198376	7514	XPO1
TNBC	-1.28603	0.198434	56674	TMEM9B
TNBC	-1.28514	0.198744	54585	LZTFL1
TNBC	1.28416	0.199087	170261	ZCCHC12
TNBC	-1.284	0.199141	4194	MDM4
TNBC	-1.28374	0.199232	6399	TRAPPC2
TNBC	1.28296	0.199505	6648	SOD2
TNBC	-1.28272	0.199589	5310	PKD1
TNBC	1.28263	0.199621	84243	ZDHHC18
TNBC	1.28217	0.199782	23543	RBFOX2
TNBC	1.28207	0.199817	8565	YARS1
TNBC	1.28104	0.200179	30834	POLR1H
TNBC	1.28018	0.200483	84159	ARID5B
TNBC	1.27989	0.200585	6310	ATXN1
TNBC	1.2777	0.201355	10691	GMEB1
TNBC	-1.27743	0.201451	728340	GTF2H2C
TNBC	-1.27641	0.201809	7008	TEF
TNBC	-1.27588	0.201997	91603	ZNF830
TNBC	-1.27507	0.202286	3226	HOXC10
TNBC	-1.27497	0.202319	3431	SP110
TNBC	-1.27485	0.202363	54894	RNF43
TNBC	-1.27338	0.202883	10013	HDAC6
TNBC	1.27307	0.202993	441932	OR2W5P
TNBC	-1.27295	0.203034	1106	CHD2
TNBC	-1.27244	0.203216	83744	ZNF484
TNBC	1.27208	0.203346	9709	HERPUD1
TNBC	1.27161	0.203512	54328	GPR173
TNBC	-1.26977	0.204166	166968	MIER3
TNBC	1.26962	0.204221	84246	MED10
TNBC	1.26928	0.20434	53335	BCL11A
TNBC	-1.26919	0.204375	9536	PTGES
TNBC	-1.26852	0.204611	4211	MEIS1
TNBC	1.26738	0.20502	5036	PA2G4
TNBC	-1.26719	0.205087	377	ARF3
TNBC	1.26717	0.205094	8970	H2BC11
TNBC	-1.2671	0.205119	55207	ARL8B
TNBC	-1.26637	0.205381	202018	TAPT1
TNBC	1.26558	0.205662	56963	RGMA
TNBC	-1.26542	0.205721	341019	DCDC1
TNBC	1.26528	0.20577	27319	BHLHE22
TNBC	-1.26408	0.2062	5792	PTPRF
TNBC	1.26374	0.206322	3383	ICAM1
TNBC	1.26368	0.206346	8877	SPHK1
TNBC	1.2635	0.206408	3200	HOXA3
TNBC	1.26315	0.206536	8812	CCNK
TNBC	-1.26161	0.207091	116113	FOXP4
TNBC	-1.26139	0.207169	10111	RAD50
TNBC	-1.25974	0.207765	55616	ASAP3
TNBC	-1.25939	0.207888	8623	ASMTL
TNBC	1.25907	0.208006	51003	MED31
TNBC	1.25897	0.208041	6594	SMARCA1
TNBC	-1.25859	0.208179	323	APBB2
TNBC	1.25856	0.208191	8622	PDE8B
TNBC	1.25773	0.208488	2968	GTF2H4
TNBC	-1.2573	0.208644	84164	ASCC2
TNBC	1.25716	0.208696	4958	OMD
TNBC	1.25703	0.208743	255877	BCL6B
TNBC	1.257	0.208754	65249	ZSWIM4
TNBC	-1.25668	0.208869	84217	ZMYND12
TNBC	-1.25589	0.209157	5989	RFX1
TNBC	1.25586	0.209165	51575	ESF1
TNBC	1.25468	0.209596	23620	NTSR2
TNBC	1.25433	0.209721	8383	OR1A1
TNBC	-1.25386	0.209894	100125288	ZGLP1
TNBC	-1.25345	0.210043	84905	ZNF341
TNBC	-1.25262	0.210344	7186	TRAF2
TNBC	-1.25218	0.210504	64321	SOX17
TNBC	-1.25191	0.210604	3708	ITPR1
TNBC	1.25168	0.210686	3204	HOXA7
TNBC	-1.25167	0.210689	79594	MUL1
TNBC	-1.25134	0.210811	343173	OR2T3
TNBC	-1.2495	0.211481	5297	PI4KA
TNBC	-1.24836	0.2119	57643	ZSWIM5
TNBC	1.24792	0.21206	23414	ZFPM2
TNBC	1.24685	0.212453	11335	CBX3
TNBC	-1.24625	0.212674	8550	MAPKAPK5
TNBC	1.24621	0.212687	5311	PKD2
TNBC	-1.24589	0.212805	92822	ZNF276
TNBC	-1.24564	0.212898	58158	NEUROD4
TNBC	1.24539	0.21299	58533	SNX6
TNBC	-1.24397	0.21351	652	BMP4
TNBC	-1.24359	0.213651	83853	ROPN1L
TNBC	1.24349	0.213686	60491	NIF3L1
TNBC	-1.2428	0.213943	8969	H2AC11
TNBC	1.24252	0.214043	7584	ZNF35
TNBC	-1.24236	0.214105	10486	CAP2
TNBC	1.24229	0.214129	55869	HDAC8
TNBC	1.24211	0.214197	84722	PSRC1
TNBC	-1.2415	0.21442	29990	PILRB
TNBC	1.2414	0.214457	5156	PDGFRA
TNBC	1.2412	0.214534	166614	DCLK2
TNBC	-1.24106	0.214583	2891	GRIA2
TNBC	1.24085	0.214661	1959	EGR2
TNBC	-1.2404	0.214827	6609	SMPD1
TNBC	-1.24039	0.21483	124538	OR4D2
TNBC	-1.24036	0.214841	4821	NKX2-2
TNBC	-1.24014	0.214925	11243	PMF1
TNBC	1.23997	0.214987	10128	LRPPRC
TNBC	-1.2396	0.215122	57186	RALGAPA2
TNBC	1.23881	0.215416	6282	S100A11
TNBC	-1.23782	0.215783	81628	TSC22D4
TNBC	1.23725	0.215994	5440	POLR2K
TNBC	1.23719	0.216016	5216	PFN1
TNBC	1.23665	0.216217	57211	ADGRG6
TNBC	-1.2364	0.216308	79842	ZBTB3
TNBC	1.23601	0.216454	6343	SCT
TNBC	-1.23556	0.216623	8521	GCM1
TNBC	1.23555	0.216627	9454	HOMER3
TNBC	1.23461	0.216977	50624	CUZD1
TNBC	1.23451	0.217013	159296	NKX2-3
TNBC	1.23445	0.217034	5994	RFXAP
TNBC	-1.23397	0.217215	5603	MAPK13
TNBC	1.23289	0.217615	1464	CSPG4
TNBC	-1.2326	0.217724	9567	GTPBP1
TNBC	-1.23161	0.218095	10788	IQGAP2
TNBC	-1.23148	0.218143	2901	GRIK5
TNBC	1.23141	0.218171	2115	ETV1
TNBC	1.23135	0.218193	51132	RLIM
TNBC	-1.23046	0.218525	2302	FOXJ1
TNBC	1.23024	0.218607	2300	FOXL1
TNBC	-1.22961	0.218843	728489	DNLZ
TNBC	1.22958	0.218853	80829	ZFP91
TNBC	-1.22929	0.218961	84287	ZDHHC16
TNBC	1.22841	0.219293	9125	CNOT9
TNBC	1.22822	0.219364	9759	HDAC4
TNBC	-1.22769	0.219562	84839	RAX2
TNBC	1.22769	0.219564	57507	ZNF608
TNBC	1.227	0.219824	55749	CCAR1
TNBC	-1.22595	0.220216	1261	CNGA3
TNBC	-1.22545	0.220406	158586	ZXDB
TNBC	1.22504	0.220561	708	C1QBP
TNBC	-1.22428	0.220846	4306	NR3C2
TNBC	1.22377	0.22104	387328	ZNF322P1
TNBC	1.22365	0.221084	3398	ID2
TNBC	-1.2235	0.221141	11159	RABL2A
TNBC	-1.22287	0.221379	26539	OR10H1
TNBC	1.22272	0.221435	6299	SALL1
TNBC	1.22248	0.221525	2923	PDIA3
TNBC	-1.22217	0.221644	119694	OR51F2
TNBC	-1.22136	0.22195	8848	TSC22D1
TNBC	-1.22132	0.221964	22904	SBNO2
TNBC	1.22124	0.221995	26122	EPC2
TNBC	-1.22024	0.222373	153527	ZMAT2
TNBC	1.21965	0.222599	10600	USP16
TNBC	-1.21951	0.222649	1027	CDKN1B
TNBC	-1.2189	0.222883	63035	BCORL1
TNBC	-1.21829	0.223114	23162	MAPK8IP3
TNBC	-1.21788	0.22327	50832	TAS2R4
TNBC	1.21786	0.223277	54769	DIRAS2
TNBC	1.21779	0.223304	81931	ZNF93
TNBC	-1.21776	0.223316	2642	GCGR
TNBC	1.21752	0.223408	9577	BABAM2
TNBC	1.21723	0.223517	4999	ORC2
TNBC	-1.21706	0.223582	11030	RBPMS
TNBC	-1.21675	0.223698	10076	PTPRU
TNBC	-1.21636	0.223848	5747	PTK2
TNBC	1.21627	0.22388	51339	DACT1
TNBC	1.2161	0.223948	64083	GOLPH3
TNBC	1.2158	0.224063	5528	PPP2R5D
TNBC	1.21573	0.224087	2078	ERG
TNBC	1.21562	0.224131	10615	SPAG5
TNBC	1.21506	0.224344	7301	TYRO3
TNBC	1.21313	0.225081	2791	GNG11
TNBC	-1.21307	0.225102	1149	CIDEA
TNBC	1.21263	0.225271	5082	PDCL
TNBC	1.21215	0.225454	404672	GTF2H5
TNBC	1.2117	0.225628	144455	E2F7
TNBC	1.21132	0.225771	57713	SFMBT2
TNBC	1.21064	0.226035	8914	TIMELESS
TNBC	1.21047	0.2261	6996	TDG
TNBC	-1.20947	0.226482	158800	RHOXF1
TNBC	-1.20827	0.226944	429	ASCL1
TNBC	1.20742	0.227271	2047	EPHB1
TNBC	1.20718	0.227361	128553	TSHZ2
TNBC	-1.20652	0.227618	389692	MAFA
TNBC	-1.20631	0.227698	57727	NCOA5
TNBC	1.20622	0.227734	284119	CAVIN1
TNBC	-1.20615	0.22776	140685	ZBTB46
TNBC	1.20594	0.227839	27063	ANKRD1
TNBC	1.20519	0.22813	8520	HAT1
TNBC	1.20491	0.22824	677	ZFP36L1
TNBC	-1.20471	0.228314	51333	ZNF771
TNBC	-1.20464	0.228344	147686	ZNF418
TNBC	-1.20452	0.228389	8831	SYNGAP1
TNBC	1.20386	0.228645	140612	ZFP28
TNBC	1.2036	0.228746	5201	PFDN1
TNBC	1.20309	0.228942	11130	ZWINT
TNBC	-1.20209	0.229327	79977	GRHL2
TNBC	-1.20173	0.229468	402135	OR5K2
TNBC	-1.19971	0.23025	80764	THAP7
TNBC	1.19936	0.230388	55200	PLEKHG6
TNBC	1.19935	0.230391	3603	IL16
TNBC	-1.19932	0.230404	816	CAMK2B
TNBC	-1.19907	0.2305	9443	MED7
TNBC	1.19863	0.23067	22877	MLXIP
TNBC	-1.1977	0.231032	10801	SEPTIN9
TNBC	1.19695	0.231326	8819	SAP30
TNBC	1.19684	0.23137	9242	MSC
TNBC	-1.19651	0.231498	253782	CERS6
TNBC	1.19647	0.231511	79366	HMGN5
TNBC	-1.19527	0.231982	84445	LZTS2
TNBC	-1.19518	0.232017	2188	FANCF
TNBC	-1.19454	0.232266	9139	CBFA2T2
TNBC	1.19434	0.232346	440097	DBX2
TNBC	1.19376	0.232573	4212	MEIS2
TNBC	-1.19309	0.232834	66008	TRAK2
TNBC	-1.19282	0.232941	54797	MED18
TNBC	-1.19188	0.233307	259285	TAS2R39
TNBC	-1.19059	0.233816	145258	GSC
TNBC	1.19037	0.2339	4223	MEOX2
TNBC	1.18836	0.234692	80155	NAA15
TNBC	1.18827	0.234727	148252	DIRAS1
TNBC	-1.18786	0.234888	196883	ADCY4
TNBC	-1.18778	0.23492	10267	RAMP1
TNBC	-1.18655	0.235404	121549	ASCL4
TNBC	1.18605	0.235601	220992	ZNF485
TNBC	1.18543	0.235847	5075	PAX1
TNBC	1.18402	0.236407	6184	RPN1
TNBC	-1.18363	0.236559	4254	KITLG
TNBC	1.18115	0.237545	83939	EIF2A
TNBC	1.17988	0.23805	56344	CABP5
TNBC	1.17943	0.238228	4173	MCM4
TNBC	-1.17936	0.238257	1135	CHRNA2
TNBC	1.17881	0.238475	5013	OTX1
TNBC	-1.17852	0.238591	23025	UNC13A
TNBC	-1.17736	0.239052	9922	IQSEC1
TNBC	1.1761	0.239553	26137	ZBTB20
TNBC	-1.17372	0.240507	26280	IL1RAPL2
TNBC	-1.1721	0.241155	55852	TEX2
TNBC	-1.171	0.241598	4929	NR4A2
TNBC	1.17034	0.241864	9984	THOC1
TNBC	-1.16926	0.242298	10758	TRAF3IP2
TNBC	1.16873	0.242514	9516	LITAF
TNBC	-1.16852	0.242596	10645	CAMKK2
TNBC	-1.16743	0.243039	9915	ARNT2
TNBC	1.16738	0.243057	1869	E2F1
TNBC	1.16738	0.243059	7037	TFRC
TNBC	-1.16725	0.243111	53917	RAB24
TNBC	1.16679	0.243294	10725	NFAT5
TNBC	1.16543	0.243845	9925	ZBTB5
TNBC	-1.16518	0.243945	8403	SOX14
TNBC	-1.16506	0.243993	57521	RPTOR
TNBC	1.1644	0.244262	8326	FZD9
TNBC	-1.16377	0.244517	4808	NHLH2
TNBC	1.16295	0.244848	54542	RC3H2
TNBC	1.1629	0.244868	4074	M6PR
TNBC	1.16271	0.244948	8850	KAT2B
TNBC	1.16242	0.245066	2787	GNG5
TNBC	-1.16234	0.245097	7376	NR1H2
TNBC	-1.16145	0.245461	9495	AKAP5
TNBC	-1.1613	0.245519	9337	CNOT8
TNBC	1.16105	0.24562	84240	ZCCHC9
TNBC	-1.16048	0.245852	5575	PRKAR1B
TNBC	1.15976	0.246145	5922	RASA2
TNBC	1.15967	0.246185	26499	PLEK2
TNBC	1.15901	0.246452	5810	RAD1
TNBC	1.15844	0.246684	2849	GPR26
TNBC	-1.15789	0.24691	595	CCND1
TNBC	-1.15753	0.247056	26248	OR2K2
TNBC	-1.15649	0.247483	51147	ING4
TNBC	-1.15295	0.248929	10325	RRAGB
TNBC	1.15215	0.249257	391	RHOG
TNBC	-1.15169	0.24945	142685	ASB15
TNBC	-1.1515	0.249527	5600	MAPK11
TNBC	1.15104	0.249714	51098	IFT52
TNBC	-1.1507	0.249857	57862	ZNF410
TNBC	-1.1506	0.249896	9208	LRRFIP1
TNBC	-1.15029	0.250025	2909	ARHGAP35
TNBC	1.14925	0.250454	23648	SSBP3
TNBC	-1.14897	0.25057	79923	NANOG
TNBC	1.14648	0.251598	195828	ZNF367
TNBC	-1.1458	0.251878	55249	YY1AP1
TNBC	1.14559	0.251964	2295	FOXF2
TNBC	-1.14519	0.252132	80122	MAP3K19
TNBC	1.14473	0.252322	5473	PPBP
TNBC	-1.1439	0.252666	390648	OR4F6
TNBC	1.14355	0.252811	26508	HEYL
TNBC	-1.14328	0.252923	575	ADGRB1
TNBC	-1.14302	0.25303	22941	SHANK2
TNBC	-1.14232	0.253322	8427	ZNF282
TNBC	1.14215	0.253391	664701	ZNF826P
TNBC	-1.14173	0.253565	10014	HDAC5
TNBC	1.14088	0.253919	694	BTG1
TNBC	-1.14075	0.253974	2299	FOXI1
TNBC	1.14035	0.254139	4801	NFYB
TNBC	-1.13985	0.254348	10488	CREB3
TNBC	-1.13954	0.254478	8456	FOXN1
TNBC	1.1394	0.254536	93474	ZNF670
TNBC	1.13891	0.254742	6418	SET
TNBC	1.13868	0.254838	390649	OR4F15
TNBC	1.13785	0.255184	949	SCARB1
TNBC	-1.13734	0.255398	2737	GLI3
TNBC	-1.13617	0.255886	10194	TSHZ1
TNBC	-1.13589	0.256004	375133	PI4KAP2
TNBC	1.13513	0.256322	5129	CDK18
TNBC	-1.13456	0.25656	63946	DMRTC2
TNBC	-1.13442	0.25662	3727	JUND
TNBC	1.13439	0.256632	1874	E2F4
TNBC	-1.13414	0.256735	91612	CHURC1
TNBC	1.13398	0.256802	7014	TERF2
TNBC	1.13235	0.257487	2237	FEN1
TNBC	-1.13192	0.257668	8227	AKAP17A
TNBC	-1.13083	0.258128	26496	OR10A3
TNBC	-1.13053	0.258254	27035	NOX1
TNBC	-1.1295	0.258685	6773	STAT2
TNBC	1.12903	0.258886	8324	FZD7
TNBC	-1.12816	0.259253	1488	CTBP2
TNBC	-1.12752	0.259522	11027	LILRA2
TNBC	-1.12734	0.259598	11143	KAT7
TNBC	-1.12729	0.259622	5662	PSD
TNBC	1.12612	0.260114	55294	FBXW7
TNBC	-1.12582	0.26024	84689	MS4A14
TNBC	-1.12426	0.260903	51701	NLK
TNBC	-1.12357	0.261194	51735	RAPGEF6
TNBC	-1.12254	0.261633	57826	RAP2C
TNBC	1.12225	0.261758	29915	HCFC2
TNBC	-1.12046	0.262519	84163	GTF2IRD2
TNBC	-1.12034	0.262569	6558	SLC12A2
TNBC	1.11999	0.262718	64641	EBF2
TNBC	1.11996	0.262732	3096	HIVEP1
TNBC	-1.11949	0.26293	284346	ZNF575
TNBC	1.11926	0.263028	1019	CDK4
TNBC	-1.11851	0.263349	1105	CHD1
TNBC	1.11847	0.263366	2245	FGD1
TNBC	-1.11769	0.263699	84249	PSD2
TNBC	1.11764	0.263721	60468	BACH2
TNBC	1.11733	0.263855	7334	UBE2N
TNBC	-1.11707	0.263965	23389	MED13L
TNBC	1.11689	0.264041	25972	UNC50
TNBC	1.11669	0.264129	84858	ZNF503
TNBC	1.11487	0.264905	441669	OR4Q3
TNBC	-1.11452	0.265058	7316	UBC
TNBC	-1.11193	0.26617	5813	PURA
TNBC	1.11183	0.266209	26974	ZNF285
TNBC	1.11169	0.266269	8793	TNFRSF10D
TNBC	1.11149	0.266355	2006	ELN
TNBC	-1.11122	0.266473	80108	ZFP2
TNBC	-1.11087	0.266625	81551	STMN4
TNBC	-1.11078	0.266662	79039	DDX54
TNBC	1.1101	0.266955	23413	NCS1
TNBC	-1.1095	0.267216	84289	ING5
TNBC	1.10921	0.26734	5597	MAPK6
TNBC	-1.1089	0.267475	10214	SSX3
TNBC	1.10789	0.267911	4692	NDN
TNBC	-1.1075	0.268077	285704	RGMB
TNBC	1.1067	0.268425	57711	ZNF529
TNBC	1.10586	0.268787	81797	OR12D3
TNBC	-1.10532	0.269022	136991	ASZ1
TNBC	-1.10528	0.26904	219960	OR10Q1
TNBC	-1.10499	0.269165	1742	DLG4
TNBC	-1.10495	0.269181	728642	CDK11A
TNBC	-1.10364	0.269747	3354	HTR1E
TNBC	1.102	0.270462	657	BMPR1A
TNBC	1.102	0.270463	3207	HOXA11
TNBC	1.10181	0.270546	57616	TSHZ3
TNBC	1.10162	0.270628	26027	ACOT11
TNBC	1.10152	0.270672	3182	HNRNPAB
TNBC	1.10056	0.27109	50836	TAS2R8
TNBC	1.10012	0.27128	11178	LZTS1
TNBC	1.10004	0.271313	347734	SLC35B2
TNBC	-1.09999	0.271337	343172	OR2T8
TNBC	-1.09992	0.271365	79155	TNIP2
TNBC	1.09981	0.271414	2556	GABRA3
TNBC	1.09946	0.271568	10342	TFG
TNBC	1.09931	0.271632	11107	PRDM5
TNBC	-1.0992	0.271681	155061	ZNF746
TNBC	1.09909	0.27173	79683	ZDHHC14
TNBC	-1.09901	0.271764	51157	ZNF580
TNBC	-1.09825	0.272096	152098	ZCWPW2
TNBC	-1.09775	0.272312	5078	PAX4
TNBC	-1.09774	0.272317	84818	IL17RC
TNBC	-1.0975	0.272424	6658	SOX3
TNBC	1.09745	0.272445	5511	PPP1R8
TNBC	1.09707	0.27261	3151	HMGN2
TNBC	1.09689	0.272691	10630	PDPN
TNBC	-1.09658	0.272825	6478	SIAH2
TNBC	1.09557	0.273266	7320	UBE2B
TNBC	-1.09527	0.273397	9817	KEAP1
TNBC	-1.09521	0.273423	2889	RAPGEF1
TNBC	-1.09486	0.273576	164091	PAQR7
TNBC	-1.09411	0.273907	127665	ZNF648
TNBC	1.09362	0.27412	10595	ERN2
TNBC	-1.09339	0.274222	2570	GABRR2
TNBC	-1.09321	0.274301	689	BTF3
TNBC	1.09306	0.274366	4093	SMAD9
TNBC	-1.09268	0.274535	23096	IQSEC2
[truncated: 15,753 more rows]
